# Supplementary material for: Integratomics of Human Dermal Fibroblasts Treated with Low Molecular Weight Hyaluronic Acid
Source: Molecules. 2021 Aug 23;26(16):5096. doi: 10.3390/molecules26165096 (PMC8399884; doi:10.3390/molecules26165096)
Supplement: Supplementary file 1 [file molecules-26-05096-s001.zip]

Archive with 7 entries (6 files):
- molecules-1334966-supplementary/Revision_supplementaryTables and Figures/
- molecules-1334966-supplementary/Revision_supplementaryTables and Figures/Suppl Fig 1.jfif
- molecules-1334966-supplementary/Revision_supplementaryTables and Figures/Suppl Fig 2.jfif
- molecules-1334966-supplementary/Revision_supplementaryTables and Figures/Suppl Fig 3.jfif
- molecules-1334966-supplementary/Revision_supplementaryTables and Figures/Suppl Table 1_Identified lipids.xlsx
- molecules-1334966-supplementary/Revision_supplementaryTables and Figures/Suppl Table 2_Significantly altered lipids_revised.xlsx
- molecules-1334966-supplementary/Revision_supplementaryTables and Figures/Suppl Table 3_Integratomics.xlsx
