# Supplementary material for: Integratomics of Human Dermal Fibroblasts Treated with Low Molecular Weight Hyaluronic Acid
Source: Molecules. 2021 Aug 23;26(16):5096. doi: 10.3390/molecules26165096 (PMC8399884; doi:10.3390/molecules26165096)
Supplement: Supplementary file 1 [file molecules-26-05096-s001.zip › molecules-1334966-supplementary/Revision_supplementaryTables and Figures/Suppl Table 1_Identified lipids.xlsx]

## Sheet: Lipids Identified_POS
Lipid class/subclass	Lipid species	Lipid Molecular Species	Ionization	m/z	RT	Ctrl, average peak area	Ctrl, RSD	HA 0.125%, average peak area	HA 0.125%, RSD	HA 0.25%, average peak area	HA 0.25%, RSD	HA 0.50%, average peak area	HA 0.50%, RSD				Lipid class/subclass	Lipid species	Lipid Molecular Species	Ionization	m/z	RT	Ctrl, average peak area	Ctrl, RSD	HA 0.125%, average peak area	HA 0.125%, RSD	HA 0.25%, average peak area	HA 0.25%, RSD	HA 0.50%, average peak area	HA 0.50%, RSD
CE	CE(18:0)	CE(18:0)	[M+NH4]	670.65	26.24	1.64509	28.8646	2.89818	33.8091	3.84102	32.4918	10.824	26.6278				TG	TG(36:0)	TG 14:0_18:0_4:0	[M+NH4]	656.582	21.03	8.94399	27.6434	7.4662	20.7146	6.23615	18.4734	13.6825	9.66179
CE	CE(18:1)	CE(18:1)	[M+NH4]	668.634	25.2	293.579	18.3928	467.693	14.3641	502.864	9.33337	7.82901	1512.14				TG	TG(36:0)	TG 16:0_16:0_4:0	[M+NH4]	656.582	21.03	9.74565	26.6264	9.12224	14.7732	6.45632	11.5053	15.569	18.0389
CE	CE(18:2)	CE(18:2)	[M+NH4]	666.618	24.48	44.2916	24.8661	74.8404	23.747	90.1205	2.97434	18.9543	379.066				TG	TG(40:0)	TG 10:0_14:0_16:0	[M+NH4]	712.645	22.37	15.9069	33.7153	18.1747	11.9557	14.7041	14.2609	22.9512	5.26099
CE	CE(20:1)	CE(20:1)	[M+NH4]	696.665	26.1	5.14627	9.0094	12.1403	23.3329	13.7016	11.2495	18.6318	21.7347				TG	TG(40:0)	TG 12:0_12:0_16:0	[M+NH4]	712.645	22.35	8.23117	35.697	11.0684	9.99281	8.58736	14.8954	15.4787	23.3973
CE	CE(20:2)	CE(20:2)	[M+NH4]	694.65	25.28	66.5209	28.7952	127.268	23.551	112.818	14.3625	13.1371	91.6059				TG	TG(40:0)	TG 12:0_14:0_14:0	[M+NH4]	712.645	22.37	15.3218	30.1927	18.318	7.84872	14.757	12.9809	24.3763	10.5569
CE	CE(20:3)	CE(20:3)	[M+NH4]	692.634	24.61	233.303	26.2725	360.787	14.0764	365.411	7.49677	14.2543	254.997				TG	TG(40:0)	TG 16:0_18:0_6:0	[M+NH4]	712.645	22.37	15.8338	34.3584	17.4513	8.67513	15.0407	12.3136	24.03	10.2773
CE	CE(20:4)	CE(20:4)	[M+NH4]	690.618	24.22	354.66	20.6533	576.819	12.6276	460.081	5.58942	17.5124	414.772				TG	TG(42:0)	TG 10:0_14:0_18:0	[M+NH4]	740.676	23.05	33.2443	26.5655	36.1489	11.2598	28.9016	7.10361	48.8291	11.8504
CE	CE(20:5)	CE(20:5)	[M+NH4]	688.603	23.68	342.557	20.5444	553.521	16.0811	506.975	1.75172	13.2873	358.847				TG	TG(42:0)	TG 10:0_16:0_16:0	[M+NH4]	740.676	23.05	33.1371	26.5152	36.0201	11.8059	29.8281	7.18469	47.947	11.929
CE	CE(22:2)	CE(22:2)	[M+NH4]	722.681	26.19	7.01824	26.4468	13.2555	24.2254	14.6842	14.0008	15.629	11.4128				TG	TG(42:0)	TG 12:0_12:0_18:0	[M+NH4]	740.676	23.05	32.9749	27.1857	36.0201	11.8059	29.9123	7.36763	49.8432	10.5366
CE	CE(22:3)	CE(22:3)	[M+NH4]	720.665	25.35	71.0937	30.212	128.134	19.5783	113.21	8.65298	16.34	86.6531				TG	TG(42:0)	TG 12:0_14:0_16:0	[M+NH4]	740.676	23.05	33.0619	26.8243	36.0201	11.8059	29.9123	7.36763	47.0418	15.4074
CE	CE(22:4)	CE(22:4)	[M+NH4]	718.65	24.73	500.761	26.2404	716.676	6.71305	720.078	7.98463	10.8897	491.546				TG	TG(42:0)	TG 14:0_14:0_14:0	[M+NH4]	740.676	23.05	30.3016	34.2222	34.221	19.8611	28.1484	9.32111	45.1261	19.3854
CE	CE(22:5)	CE(22:5)	[M+NH4]	716.634	24.21	642.215	16.5713	1114.99	14.7372	1056.92	4.56856	18.6384	590.058				TG	TG(42:0)	TG 16:0_18:0_8:0	[M+NH4]	740.676	23.05	31.7881	30.2854	36.1489	11.2598	27.5444	12.3011	45.3296	15.4032
CE	CE(22:6)	CE(22:6)	[M+NH4]	714.618	23.92	1383.63	15.8052	1875.11	18.6132	2076.26	12.3116	17.4839	1831.71				TG	TG(43:0)	TG 12:0_15:0_16:0	[M+NH4]	754.692	23.33	18.077	39.3682	19.0392	6.78598	16.8041	13.8142	30.5446	8.61004
CE	CE(24:2)	CE(24:2)	[M+NH4]	750.712	27.18	4.33345	13.891	7.57512	13.9003	9.00012	12.7542	26.6389	4.23403				TG	TG(43:0)	TG 13:0_14:0_16:0	[M+NH4]	754.692	23.33	18.7005	37.269	20.856	8.48495	14.9507	14.2431	28.4458	13.2317
CE	CE(24:3)	CE(24:3)	[M+NH4]	748.697	26.3	34.1092	24.6435	58.998	24.3934	63.5423	6.41795	15.0947	45.4744				TG	TG(43:0)	TG 13:0_15:0_15:0	[M+NH4]	754.692	23.33	20.9174	37.3659	23.7573	14.9858	17.8935	7.85617	39.0436	1.44494
CE	CE(24:4)	CE(24:4)	[M+NH4]	746.681	25.48	123.911	24.8121	180.04	16.3568	183.941	9.19253	21.8026	157.136				TG	TG(43:0)	TG 14:0_14:0_15:0	[M+NH4]	754.692	23.34	9.0276	37.0819	11.5037	9.68267	10.1113	7.86749	19.3018	12.7996
CE	CE(24:5)	CE(24:5)	[M+NH4]	744.665	25.48	212.004	19.103	318.893	16.792	330.239	6.82846	16.1558	237.819				TG	TG(44:0)	TG 12:0_14:0_18:0	[M+NH4]	768.708	23.61	54.0672	30.4702	65.6329	17.856	51.6285	8.40987	102.947	5.59444
CE	CE(24:6)	CE(24:6)	[M+NH4]	742.65	24.9	166.716	19.2107	249.891	18.2446	292.179	15.4281	22.7454	180.895				TG	TG(44:0)	TG 12:0_16:0_16:0	[M+NH4]	768.708	23.61	54.0672	30.4702	65.6329	17.856	51.6285	8.40987	102.003	4.33991
CE	CE(26:3)	CE(26:3)	[M+NH4]	776.728	27.28	34.4796	17.7834	54.1701	13.7836	55.2403	6.78507	19.8572	37.3918				TG	TG(44:0)	TG 13:0_15:0_16:0	[M+NH4]	768.708	23.61	53.0241	28.4205	65.6329	17.856	51.6237	8.41706	100.825	5.49346
CE	CE(26:4)	CE(26:4)	[M+NH4]	774.712	26.35	81.002	21.5584	120.622	20.164	128.931	9.49178	17.7841	96.6017				TG	TG(44:0)	TG 14:0_14:0_16:0	[M+NH4]	768.708	23.61	54.0672	30.4702	65.6329	17.856	51.6304	8.4069	100.413	5.96428
CE	CE(26:5)	CE(26:5)	[M+NH4]	772.697	25.62	223.681	19.5048	316.717	16.4623	332.1	5.48204	21.4404	237.009				TG	TG(44:0)	TG 14:0_15:0_15:0	[M+NH4]	768.708	23.61	53.7706	30.4024	64.1851	17.9896	51.6537	8.37086	99.0747	0.432236
CE	CE(26:6)	CE(26:6)	[M+NH4]	770.681	24.99	118.566	11.1594	209.845	22.3275	239.382	6.04719	17.1148	126.992				TG	TG(44:1)	TG 12:0_14:0_18:1	[M+NH4]	766.692	23.09	15.11	26.2004	18.416	18.3183	18.7494	15.4717	36.0968	5.5597
CE	CE(28:4)	CE(28:4)	[M+NH4]	802.744	27.37	6.23889	17.2949	9.35447	17.6331	9.46763	9.33451	24.2339	7.40807				TG	TG(44:1)	TG 12:0_16:0_16:1	[M+NH4]	766.692	23.09	15.1196	19.473	20.9386	16.2124	18.6194	18.0232	35.0525	9.86669
CE	CE(28:5)	CE(28:5)	[M+NH4]	800.728	26.47	31.6382	22.0042	45.9306	20.139	46.7315	6.93342	20.8332	36.095				TG	TG(44:1)	TG 14:0_14:0_16:1	[M+NH4]	766.692	23.09	14.5104	21.3459	20.5211	22.9466	18.3434	15.147	33.3726	1.88219
CE	CE(28:6)	CE(28:6)	[M+NH4]	798.712	25.74	18.1115	18.4868	26.2233	15.3968	30.937	6.86353	15.0835	20.8151				TG	TG(45:0)	TG 13:0_15:0_17:0	[M+NH4]	782.723	23.88	47.1548	17.5075	46.49	18.3566	40.5651	7.21902	92.794	9.56639
CE	CE(30:5)	CE(30:5)	[M+NH4]	828.759	27.44	4.78087	21.1478	7.90314	9.16519	8.66381	6.39266	16.7731	7.85573				TG	TG(45:0)	TG 13:0_16:0_16:0	[M+NH4]	782.723	23.88	47.1548	17.5075	46.49	18.3566	40.5651	7.21902	95.0287	6.83563
CE	CE(30:6)	CE(30:6)	[M+NH4]	826.744	26.63	10.5992	18.7095	17.5625	21.132	18.686	6.47466	22.0321	13.1358				TG	TG(45:0)	TG 14:0_14:0_17:0	[M+NH4]	782.723	23.88	47.1548	17.5075	46.49	18.3566	41.1131	9.00022	93.7943	8.25479
																	TG	TG(45:0)	TG 14:0_15:0_16:0	[M+NH4]	782.723	23.88	48.2747	17.0897	46.49	18.3566	41.1131	9.00022	92.794	9.56639
Cer	Cer(33:1;2)	Cer(16:0;2/17:1)	[M+H]	524.504	16.5	97.2428	15.0343	129.127	23.4795	131.962	9.25011	433.81	10.5097				TG	TG(45:0)	TG 15:0_15:0_15:0	[M+NH4]	782.723	23.88	47.1548	17.5075	46.49	18.3566	40.5651	7.21902	93.7943	8.25479
Cer	Cer(36:0;2)	Cer(16:0;2/20:0)	[M+H]	568.566	19.04	83.3934	12.3421	93.5028	23.2166	109.636	11.3477	389.358	10.5358				TG	TG(45:1)	TG 14:0_14:0_17:1	[M+NH4]	780.708	23.37	19.6352	24.847	28.4109	16.9752	21.4395	15.4702	44.6933	1.99332
Cer	Cer(40:0;2)	Cer(16:0;2/24:0)	[M+H]	624.629	21.24	135.638	13.6327	150.866	26.4569	191.593	11.1167	831.76	9.00759				TG	TG(45:1)	TG 14:0_15:0_16:1	[M+NH4]	780.708	23.37	19.8843	23.5232	29.1711	15.8164	22.1812	15.4396	44.6558	1.99441
Cer	Cer(40:1;2)	Cer(16:0;2/24:1)	[M+H]	622.613	20.89	748.655	7.89998	891.285	22.3881	1028.56	6.12584	4466.35	18.3974				TG	TG(46:0)	TG 12:0_16:0_18:0	[M+NH4]	796.739	24.18	143.451	20.8144	186.989	18.0795	167.019	14.7439	301.857	11.9306
Cer	Cer(33:1;2)	Cer(16:1;1/17:0;1)	[M+H]	524.504	16.5	96.9652	15.233	128.376	23.2918	131.946	9.25418	427.054	12.3014				TG	TG(46:0)	TG 14:0_14:0_18:0	[M+NH4]	796.739	24.18	143.451	20.8144	185.965	18.2547	166.936	14.7059	301.857	11.9306
Cer	Cer(40:1;2)	Cer(16:1;1/24:0;1)	[M+H]	622.613	20.89	748.655	7.89998	891.285	22.3881	1028.56	6.12584	4474.29	18.4262				TG	TG(46:0)	TG 14:0_16:0_16:0	[M+NH4]	796.739	24.18	143.451	20.8144	186.598	17.8352	166.936	14.7059	301.857	11.9306
Cer	Cer(32:1;2)	Cer(16:1;2/16:0)	[M+H]	510.488	15.72	265.725	13.7465	372.101	18.879	391.736	9.95895	1202.92	15.7897				TG	TG(46:0)	TG 15:0_15:0_16:0	[M+NH4]	796.739	24.18	143.451	20.8144	186.793	17.708	165.556	14.1022	301.857	11.9306
Cer	Cer(38:1;2)	Cer(16:1;2/22:0)	[M+H]	594.582	19.83	100.024	20.081	110.622	26.9286	124.863	9.64317	749.822	14.4152				TG	TG(46:1)	TG 14:0_14:0_18:1	[M+NH4]	794.723	23.63	91.0358	20.636	130.877	22.3474	133.026	17.5594	232.133	4.73495
Cer	Cer(39:1;2)	Cer(16:1;2/23:0)	[M+H]	608.598	20.37	58.3051	18.4798	71.5992	23.9818	82.6855	11.9807	453.928	8.43655				TG	TG(46:1)	TG 14:0_16:0_16:1	[M+NH4]	794.723	23.63	91.1424	20.4643	131.288	22.2367	133.187	17.5445	231.486	4.82778
Cer	Cer(40:1;2)	Cer(16:1;2/24:0)	[M+H]	622.613	20.89	748.655	7.89998	891.285	22.3881	1028.56	6.12584	4474.29	18.4262				TG	TG(46:1)	TG 14:1_16:0_16:0	[M+NH4]	794.723	23.63	91.9604	19.3821	130.898	22.139	131.763	19.083	227.345	7.00282
Cer	Cer(40:2;2)	Cer(16:1;2/24:1)	[M+H]	620.598	19.93	126.023	11.0344	178.132	21.3825	175.609	9.82745	695.021	7.9984				TG	TG(46:2)	TG 14:0_14:0_18:2	[M+NH4]	792.708	23.12	19.5447	20.6917	30.2549	29.1086	30.6199	21.2081	51.6777	2.63434
Cer	Cer(40:2;2)	Cer(16:2;1/24:0;1)	[M+H]	620.598	19.66	97.5475	19.3077	128.969	16.3476	146.239	9.81804	732.837	11.4248				TG	TG(46:2)	TG 14:0_14:1_18:1	[M+NH4]	792.708	23.12	19.689	20.1002	30.1055	29.8393	32.1789	20.4788	51.4217	2.92082
Cer	Cer(40:3;2)	Cer(16:2;1/24:1;1)	[M+H]	618.582	18.62	10.0375	11.2409	15.1957	25.4271	15.6602	13.3696	71.3632	13.7033				TG	TG(46:2)	TG 14:0_16:1_16:1	[M+NH4]	792.708	23.12	19.3167	20.6184	31.1534	24.9845	28.201	15.7763	52.558	3.00673
Cer	Cer(35:1;2)	Cer(17:0;2/18:1)	[M+H]	552.535	17.94	137.615	11.4953	168.718	18.792	177.575	13.9404	595.076	12.4823				TG	TG(46:2)	TG 14:1_16:0_16:1	[M+NH4]	792.708	23.12	18.963	22.5635	30.9235	25.0622	31.1901	18.9896	50.2597	3.41669
Cer	Cer(41:0;2)	Cer(17:0;2/24:0)	[M+H]	638.645	21.7	31.5714	12.9594	36.8841	24.1336	40.8878	10.8013	125.13	14.5132				TG	TG(47:0)	TG 14:0_15:0_18:0	[M+NH4]	810.755	24.48	80.091	24.8259	82.864	21.5964	72.0835	14.6041	181.502	7.11818
Cer	Cer(35:1;2)	Cer(17:1;1/18:0;1)	[M+H]	552.535	17.94	137.615	11.4953	168.823	18.8033	177.583	13.9376	593.577	12.7877				TG	TG(47:0)	TG 14:0_16:0_17:0	[M+NH4]	810.755	24.48	73.5791	25.9097	84.0903	18.034	73.2967	13.282	168.41	10.0465
Cer	Cer(33:1;2)	Cer(17:1;2/16:0)	[M+H]	524.504	16.5	96.9309	15.1887	128.723	23.2166	131.83	9.14248	433.053	10.4912				TG	TG(47:0)	TG 15:0_15:0_17:0	[M+NH4]	810.755	24.48	74.35	23.9433	81.6006	19.8244	71.033	11.5697	167.06	10.223
Cer	Cer(35:1;2)	Cer(17:1;2/18:0)	[M+H]	552.535	17.94	137.615	11.4953	168.823	18.8033	177.583	13.9376	595.076	12.4823				TG	TG(47:0)	TG 15:0_16:0_16:0	[M+NH4]	810.755	24.48	75.1696	23.6875	81.9892	19.648	71.5361	16.0891	166.593	10.515
Cer	Cer(37:1;2)	Cer(17:1;2/20:0)	[M+H]	580.566	19.24	21.4763	16.1828	26.243	26.8151	29.3608	11.2169	163.281	15.0206				TG	TG(47:1)	TG 14:0_15:0_18:1	[M+NH4]	808.739	23.88	68.8306	17.9935	85.8195	19.6794	88.0154	21.9072	176.026	8.55473
Cer	Cer(39:1;2)	Cer(17:1;2/22:0)	[M+H]	608.598	20.37	59.1219	18.1028	71.4908	26.0793	82.6186	12.0873	453.701	8.50989				TG	TG(47:1)	TG 14:0_16:0_17:1	[M+NH4]	808.739	23.88	68.7885	17.9509	85.7782	19.6362	87.8081	21.9066	176.099	8.60722
Cer	Cer(39:2;2)	Cer(17:1;2/22:1)	[M+H]	606.582	18.84	64.7165	30.385	69.6942	19.0779	59.3432	8.04079	126.038	11.0997				TG	TG(47:1)	TG 15:0_15:0_17:1	[M+NH4]	808.739	23.88	68.8297	17.9858	82.2365	16.249	87.7188	21.7925	176.067	8.58416
Cer	Cer(41:2;2)	Cer(17:1;2/24:1)	[M+H]	634.613	20.2	127.216	12.6619	158.012	19.4554	192.071	11.1238	744.331	11.7088				TG	TG(47:1)	TG 15:0_16:0_16:1	[M+NH4]	808.739	23.88	68.365	17.1995	82.24	16.2507	87.7996	21.919	176.092	8.60892
Cer	Cer(43:1;2)	Cer(17:1;2/26:0)	[M+H]	664.66	22.24	84.1186	13.2688	109.694	19.9213	120.457	14.4303	184.857	15.8356				TG	TG(47:1)	TG 15:1_16:0_16:0	[M+NH4]	808.739	23.88	66.8713	14.5623	82.2365	16.249	86.7559	20.5542	176.123	8.61135
Cer	Cer(41:2;2)	Cer(17:2;1/24:0;1)	[M+H]	634.613	20.2	127.918	12.2725	158.012	19.4554	192.32	11.2137	744.331	11.7088				TG	TG(47:2)	TG 14:0_16:1_17:1	[M+NH4]	806.723	23.37	23.5563	26.1361	33.7411	9.99456	27.0118	7.08825	51.5288	16.7015
Cer	Cer(42:0;1)	Cer(18:0;1/24:0)	[M+H]	636.665	22.39	12.1633	9.66955	17.0744	29.0186	19.7729	9.60514	37.4347	9.05822				TG	TG(47:2)	TG 15:0_16:1_16:1	[M+NH4]	806.723	23.37	25.9942	26.9483	40.1986	16.2207	30.1815	13.4605	65.2527	5.78742
Cer	Cer(34:0;2)	Cer(18:0;2/16:0)	[M+H]	540.535	17.72	357.477	16.9295	393.959	20.692	455.404	9.15044	2203.89	14.683				TG	TG(48:0)	TG 12:0_18:0_18:0	[M+NH4]	824.77	24.82	529.441	22.2805	613.111	16.6541	617.705	13.8645	1141.83	4.64961
Cer	Cer(34:0;3)	Cer(18:0;2/16:0;1)	[M+H]	556.53	17.27	15.0371	18.7951	15.5434	11.5151	19.951	15.3964	47.4474	22.9443				TG	TG(48:0)	TG 14:0_16:0_18:0	[M+NH4]	824.77	24.82	529.441	22.2805	608.603	15.9286	617.705	13.8645	1141.83	4.64961
Cer	Cer(34:1;2)	Cer(18:0;2/16:1)	[M+H]	538.519	17.23	2233.2	15.3062	2880.58	23.2707	3121.7	12.5242	11223.3	14.9993				TG	TG(48:0)	TG 14:0_17:0_17:0	[M+NH4]	824.77	24.82	529.441	22.2805	614.284	16.3782	621.819	12.8611	1145.74	5.02604
Cer	Cer(35:0;2)	Cer(18:0;2/17:0)	[M+H]	554.551	18.4	40.0397	14.641	39.1984	25.1116	45.2336	11.5265	186.286	13.5752				TG	TG(48:0)	TG 15:0_15:0_18:0	[M+NH4]	824.77	24.82	529.441	22.2805	615.177	16.3291	620.564	12.9349	1142.84	4.74575
Cer	Cer(36:0;2)	Cer(18:0;2/18:0)	[M+H]	568.566	19.04	73.1793	11.3707	81.4289	25.779	94.4636	11.3153	367.674	10.8046				TG	TG(48:0)	TG 15:0_16:0_17:0	[M+NH4]	824.77	24.82	503.572	23.2375	577.71	17.0836	588.087	13.3316	1087.47	4.51864
Cer	Cer(36:1;2)	Cer(18:0;2/18:1)	[M+H]	566.551	18.61	287.838	11.915	349.354	18.7521	387.103	11.4445	1909	15.3112				TG	TG(48:0)	TG 16:0_16:0_16:0	[M+NH4]	824.77	24.82	529.441	22.2805	608.603	15.9286	619.39	13.5393	1145.13	4.70674
Cer	Cer(38:0;2)	Cer(18:0;2/20:0)	[M+H]	596.598	20.22	40.0177	14.378	48.179	19.3519	58.7912	9.46229	289.515	9.3696				TG	TG(48:1)	TG 14:0_16:0_18:1	[M+NH4]	822.755	24.17	406.198	14.4836	592.357	21.2637	619.015	19.1722	1003.12	10.1371
Cer	Cer(40:0;2)	Cer(18:0;2/22:0)	[M+H]	624.629	21.24	135.103	13.934	150.776	26.5375	190.87	10.806	826.527	8.36549				TG	TG(48:1)	TG 14:0_16:1_18:0	[M+NH4]	822.755	24.17	397.856	15.5604	592.357	21.2637	600.54	15.9042	1016.6	11.689
Cer	Cer(40:1;2)	Cer(18:0;2/22:1)	[M+H]	622.613	20.89	748.596	7.89153	891.285	22.3881	1027.98	6.07138	4416.26	17.7171				TG	TG(48:1)	TG 15:0_15:0_18:1	[M+NH4]	822.755	24.17	406.198	14.4836	586.087	21.7625	606.602	16.9727	988.203	12.1568
Cer	Cer(41:0;2)	Cer(18:0;2/23:0)	[M+H]	638.645	21.7	30.7642	12.5429	34.8478	14.3608	37.6451	10.4739	122.665	14.0227				TG	TG(48:1)	TG 16:0_16:0_16:1	[M+NH4]	822.755	24.17	397.972	15.5415	592.357	21.2637	619.015	19.1722	1016.6	11.689
Cer	Cer(42:0;2)	Cer(18:0;2/24:0)	[M+H]	652.66	22.13	144.588	12.7812	178.533	24.3241	200.14	12.1911	604.135	14.9871				TG	TG(48:2)	TG 12:0_18:1_18:1	[M+NH4]	820.739	23.65	183.714	25.008	269.431	22.6307	272.191	17.462	476.839	4.24063
Cer	Cer(42:1;2)	Cer(18:0;2/24:1)	[M+H]	650.645	21.83	1822.58	12.2334	2572.03	18.0523	2589.66	8.68771	4936.27	8.27643				TG	TG(48:2)	TG 14:0_16:0_18:2	[M+NH4]	820.739	23.65	183.714	25.008	265.874	23.0067	260.762	12.6496	487.175	3.5854
Cer	Cer(42:2;2)	Cer(18:0;2/24:2)	[M+H]	648.629	20.71	1495.18	10.2766	2185.28	32.0844	2057.19	14.8982	7202.08	14.087				TG	TG(48:2)	TG 14:0_16:1_18:1	[M+NH4]	820.739	23.65	183.714	25.008	270.784	21.904	267.313	15.4812	490.248	2.7006
Cer	Cer(34:1;3)	Cer(18:0;3/16:1)	[M+H]	554.514	16.67	41.247	20.05	40.6448	18.8361	45.2793	8.83038	114.569	17.2885				TG	TG(48:2)	TG 14:1_16:0_18:1	[M+NH4]	820.739	23.65	182.704	25.3839	270.493	23.78	268.94	16.0502	476.839	4.24063
Cer	Cer(40:0;3)	Cer(18:0;3/22:0)	[M+H]	640.624	20.29	9.5283	11.605	11.3782	20.6441	14.0876	13.6326	38.1166	10.4202				TG	TG(48:2)	TG 16:0_16:0_16:2	[M+NH4]	820.739	23.65	186.067	26.9658	269.522	22.6643	273.814	17.2774	473.97	4.87547
Cer	Cer(42:0;3)	Cer(18:0;3/24:0)	[M+H]	668.655	21.28	19.5401	13.0646	23.1858	22.3314	27.617	9.54377	55.0694	8.57572				TG	TG(48:2)	TG 16:0_16:1_16:1	[M+NH4]	820.739	23.65	183.714	25.008	262.523	20.117	271.38	17.8537	471.053	4.88491
Cer	Cer(42:1;3)	Cer(18:0;3/24:1)	[M+H]	666.639	20.11	12.5614	21.1036	15.9906	22.707	18.6318	5.64741	42.9978	17.9016				TG	TG(48:3)	TG 14:0_16:0_18:3	[M+NH4]	818.723	23.18	25.415	19.5639	38.0278	25.373	33.2624	18.5619	65.3359	3.88199
Cer	Cer(34:1;2)	Cer(18:1;1/16:0;1)	[M+H]	538.519	17.23	2234.66	15.2236	2880.58	23.2707	3117.57	12.695	11223.3	14.9993				TG	TG(48:3)	TG 14:0_16:1_18:2	[M+NH4]	818.723	23.18	26.4032	10.4166	41.7788	26.9069	43.989	18.3993	78.2559	6.18711
Cer	Cer(40:1;1)	Cer(18:1;1/22:0)	[M+H]	606.618	20.64	45.3611	17.8127	55.1045	55.8653	52.7504	9.98596	84.3367	8.81385				TG	TG(48:3)	TG 14:0_16:2_18:1	[M+NH4]	818.723	23.18	26.269	4.05074	42.1376	20.2329	43.1601	11.9732	74.0494	10.2748
Cer	Cer(40:1;2)	Cer(18:1;1/22:0;1)	[M+H]	622.613	20.89	748.655	7.89998	891.285	22.3881	1028.56	6.12584	4474.29	18.4262				TG	TG(48:3)	TG 16:0_16:1_16:2	[M+NH4]	818.723	23.18	24.8289	22.0573	37.7946	18.6981	36.8787	18.584	61.7017	15.5345
Cer	Cer(40:2;2)	Cer(18:1;1/22:1;1)	[M+H]	620.598	19.66	97.4249	19.7143	128.895	16.2854	146.694	9.79031	732.837	11.4248				TG	TG(48:3)	TG 16:1_16:1_16:1	[M+NH4]	818.723	23.18	30.9088	23.1533	44.7788	26.6318	45.2301	17.1499	79.7266	8.37362
Cer	Cer(42:1;1)	Cer(18:1;1/24:0)	[M+H]	634.65	21.59	146.951	11.3266	179.546	23.4416	177.975	9.10499	134.613	20.229				TG	TG(48:4)	TG 16:0_16:1_16:3	[M+NH4]	816.708	22.95	6.35644	26.6263	8.54167	17.8616	9.15341	15.0405	16.6328	30.0002
Cer	Cer(42:1;2)	Cer(18:1;1/24:0;1)	[M+H]	650.645	21.83	1822.58	12.2334	2572.03	18.0523	2587.69	8.66897	4946.55	8.50074				TG	TG(48:4)	TG 16:1_16:1_16:2	[M+NH4]	816.708	22.95	6.69592	23.0297	7.23086	32.6729	9.71047	22.4929	11.666	4.98227
Cer	Cer(42:2;1)	Cer(18:1;1/24:1)	[M+H]	632.634	21.83	417.368	12.9778	590.246	17.8217	591.498	9.19807	1157.43	7.28046				TG	TG(49:0)	TG 15:0_16:0_18:0	[M+NH4]	838.786	25.18	75.5474	22.6444	95.8777	10.7651	87.6287	18.4367	183.843	0.815456
Cer	Cer(42:2;2)	Cer(18:1;1/24:1;1)	[M+H]	648.629	20.71	1494.67	10.2695	2185.28	32.0844	2049.92	15.2639	7193.88	13.3651				TG	TG(49:0)	TG 15:0_17:0_17:0	[M+NH4]	838.786	25.18	76.4491	21.2066	100.546	9.84548	89.2302	22.4036	187.881	1.83486
Cer	Cer(32:1;2)	Cer(18:1;2/14:0)	[M+H]	510.488	15.72	265.725	13.7465	372.101	18.879	391.736	9.95895	1202.92	15.7897				TG	TG(49:0)	TG 16:0_16:0_17:0	[M+NH4]	838.786	25.18	75.2161	22.9042	97.5616	9.78266	87.8659	24.9462	181.111	3.59228
Cer	Cer(33:1;2)	Cer(18:1;2/15:0)	[M+H]	524.504	16.5	96.9652	15.233	128.376	23.2918	131.951	9.24944	433.053	10.4912				TG	TG(49:1)	TG 15:0_16:0_18:1	[M+NH4]	836.77	24.44	221.085	12.2484	283.191	19.1355	286.748	19.688	560.5	11.7459
Cer	Cer(34:1;2)	Cer(18:1;2/16:0)	[M+H]	538.519	17.23	2242.24	14.9316	2877.58	23.1606	3117.57	12.695	11223.3	14.9993				TG	TG(49:1)	TG 16:0_16:0_17:1	[M+NH4]	836.77	24.44	223.109	13.9262	280.134	20.3545	284.607	19.7904	565.341	12.2347
Cer	Cer(34:1;3)	Cer(18:1;2/16:0;1)	[M+H]	554.514	16.67	41.2974	20.0091	40.6428	18.831	45.4578	8.51798	114.71	17.4106				TG	TG(49:1)	TG 16:0_16:1_17:0	[M+NH4]	836.77	24.44	222.299	12.0398	278.209	20.5806	284.398	19.5314	566.517	10.7306
Cer	Cer(34:2;2)	Cer(18:1;2/16:1)	[M+H]	536.504	15.92	366.849	20.8059	535.964	18.2466	522.004	12.0075	1328.54	10.9605				TG	TG(49:2)	TG 15:0_16:1_18:1	[M+NH4]	834.755	23.89	102.221	10.8332	129.145	23.3785	150.876	24.5073	250.705	12.1724
Cer	Cer(35:1;2)	Cer(18:1;2/17:0)	[M+H]	552.535	17.94	137.615	11.4953	168.823	18.8033	177.583	13.9376	595.076	12.4823				TG	TG(49:2)	TG 15:0_17:1_17:1	[M+NH4]	834.755	23.89	97.4755	10.26	126.516	20.8825	145.122	25.2977	255.703	10.7332
Cer	Cer(35:3;2)	Cer(18:1;2/17:2)	[M+H]	548.504	18.67	54.6338	26.4468	54.5118	26.5486	51.877	6.61678	83.8239	24.0082				TG	TG(49:2)	TG 16:0_16:1_17:1	[M+NH4]	834.755	23.89	96.6087	10.5297	124.035	19.2379	145.122	25.2977	259.035	9.50875
Cer	Cer(36:1;2)	Cer(18:1;2/18:0)	[M+H]	566.551	18.61	287.838	11.915	349.15	18.6408	388.615	11.8603	1912.79	15.2963				TG	TG(49:2)	TG 16:1_16:1_17:0	[M+NH4]	834.755	23.89	96.3599	10.1908	125.556	22.0765	145.122	25.2977	255.703	10.7332
Cer	Cer(37:1;2)	Cer(18:1;2/19:0)	[M+H]	580.566	19.24	21.4763	16.1828	26.243	26.8151	29.36	11.2133	163.281	15.0206				TG	TG(49:3)	TG 15:0_16:1_18:2	[M+NH4]	832.739	23.39	18.019	27.6178	27.3166	17.0235	25.636	20.7582	48.7077	14.3828
Cer	Cer(38:1;2)	Cer(18:1;2/20:0)	[M+H]	594.582	19.83	100.024	20.081	110.518	26.9862	125.458	9.3531	751.115	14.2198				TG	TG(49:3)	TG 15:1_16:1_18:1	[M+NH4]	832.739	23.39	19.2282	36.5142	29.3036	19.0443	26.0004	21.0408	48.2884	13.5132
Cer	Cer(39:1;2)	Cer(18:1;2/21:0)	[M+H]	608.598	20.37	58.8125	17.9806	72.6074	24.0194	82.6883	11.9762	453.928	8.43655				TG	TG(49:3)	TG 15:1_17:1_17:1	[M+NH4]	832.739	23.39	18.9932	34.7229	26.9213	17.2711	26.0741	20.7563	50.1685	15.2128
Cer	Cer(40:1;2)	Cer(18:1;2/22:0)	[M+H]	622.613	20.89	748.655	7.89998	891.285	22.3881	1028.56	6.12584	4474.29	18.4262				TG	TG(49:3)	TG 16:0_16:2_17:1	[M+NH4]	832.739	23.39	19.5488	35.157	26.8271	17.2553	25.5985	21.4313	49.0379	15.0806
Cer	Cer(40:2;2)	Cer(18:1;2/22:1)	[M+H]	620.598	19.66	97.628	19.4435	128.659	16.4833	145.751	9.74034	732.837	11.4248				TG	TG(49:3)	TG 16:1_16:1_17:1	[M+NH4]	832.739	23.39	18.4375	28.6105	27.4108	17.0035	25.6615	20.2473	49.3067	15.3327
Cer	Cer(41:1;2)	Cer(18:1;2/23:0)	[M+H]	636.629	21.38	286.793	6.38104	349.319	19.7397	393.868	14.1516	1063.21	16.2629				TG	TG(50:0)	TG 14:0_16:0_20:0	[M+NH4]	852.801	25.57	820.755	22.3814	797.268	18.2863	783.563	5.34119	1412.29	11.572
Cer	Cer(42:1;2)	Cer(18:1;2/24:0)	[M+H]	650.645	21.83	1822.58	12.2334	2572.03	18.0523	2587.69	8.66897	4946.55	8.50074				TG	TG(50:0)	TG 14:0_18:0_18:0	[M+NH4]	852.801	25.57	820.755	22.3814	797.268	18.2863	783.563	5.34119	1412.29	11.572
Cer	Cer(42:1;3)	Cer(18:1;2/24:0;1)	[M+H]	666.639	20.11	11.8204	32.0137	16.4817	24.6078	19.379	9.35905	42.6367	18.0759				TG	TG(50:0)	TG 15:0_17:0_18:0	[M+NH4]	852.801	25.57	820.755	22.3814	797.268	18.2863	783.563	5.34119	1412.29	11.572
Cer	Cer(42:2;2)	Cer(18:1;2/24:1)	[M+H]	648.629	20.71	1494.67	10.2695	2185.28	32.0844	2058.07	15.6429	7193.88	13.3651				TG	TG(50:0)	TG 16:0_16:0_18:0	[M+NH4]	852.801	25.57	820.755	22.3814	797.268	18.2863	783.563	5.34119	1412.29	11.572
Cer	Cer(42:3;2)	Cer(18:1;2/24:2)	[M+H]	646.613	19.76	540.239	16.822	768.449	20.988	769.767	10.9669	1688.39	10.7707				TG	TG(50:0)	TG 16:0_17:0_17:0	[M+NH4]	852.801	25.57	820.755	22.3814	797.268	18.2863	783.563	5.34119	1412.29	11.572
Cer	Cer(43:1;2)	Cer(18:1;2/25:0)	[M+H]	664.66	22.24	84.7259	14.1266	109.694	19.9213	120.457	14.4303	186.342	14.7497				TG	TG(50:1)	TG 14:0_18:0_18:1	[M+NH4]	850.786	24.76	1156.93	19.9896	1605.97	14.4016	1810.57	19.4801	2811.73	5.14479
Cer	Cer(43:2;2)	Cer(18:1;2/25:1)	[M+H]	662.645	21.21	69.4789	15.45	93.4499	22.9136	106.462	7.02746	239.227	12.1845				TG	TG(50:1)	TG 15:0_17:0_18:1	[M+NH4]	850.786	24.76	1179.87	21.0945	1600.91	13.734	1804.4	19.5776	2814.75	4.48398
Cer	Cer(43:3;2)	Cer(18:1;2/25:2)	[M+H]	660.629	20.29	47.8737	9.71636	64.5499	27.1965	67.7188	13.9396	109.399	13.4665				TG	TG(50:1)	TG 16:0_16:0_18:1	[M+NH4]	850.786	24.76	1178.97	21.1687	1612.34	14.5466	1832	20.8632	2811.73	5.14479
Cer	Cer(44:1;2)	Cer(18:1;2/26:0)	[M+H]	678.676	22.6	80.4926	10.3089	95.9757	30.5792	119.033	5.58154	162.341	11.5559				TG	TG(50:1)	TG 16:0_16:1_18:0	[M+NH4]	850.786	24.76	1160.88	20.3285	1597.78	14.2424	1818.71	19.1939	2811.73	5.14479
Cer	Cer(44:2;2)	Cer(18:1;2/26:1)	[M+H]	676.66	21.67	132.356	14.6968	172.305	24.8778	188.962	13.0465	344.147	13.5405				TG	TG(50:1)	TG 16:0_17:0_17:1	[M+NH4]	850.786	24.76	1171.88	20.689	1600.29	14.2878	1809.75	21.576	2811.73	5.14479
Cer	Cer(44:3;2)	Cer(18:1;2/26:2)	[M+H]	674.645	20.8	101.233	7.78051	152.752	27.0054	155.475	10.6222	296.087	14.6762				TG	TG(50:2)	TG 14:0_18:1_18:1	[M+NH4]	848.77	24.18	839.345	15.6584	1200.86	16.0306	1252.72	16.9585	1854.87	12.2257
Cer	Cer(41:3;3)	Cer(18:1;3/23:2)	[M+H]	648.593	20.12	19.9356	18.9482	32.3547	19.7334	37.1692	9.38801	94.1218	13.7336				TG	TG(50:2)	TG 16:0_16:0_18:2	[M+NH4]	848.77	24.18	833.379	16.5413	1188.35	16.4788	1257.42	17.3496	1882.17	13.7453
Cer	Cer(40:2;2)	Cer(18:2;1/22:0;1)	[M+H]	620.598	19.93	127.746	11.0495	178.132	21.3825	178.849	9.87058	685.171	7.49414				TG	TG(50:2)	TG 16:0_16:1_18:1	[M+NH4]	848.77	24.18	839.345	15.6584	1200.86	16.0306	1252.55	16.9605	1854.87	12.2257
Cer	Cer(41:2;1)	Cer(18:2;1/23:0)	[M+H]	618.618	21.38	77.0789	9.43623	86.0787	14.6955	99.4855	11.89	258.528	17.4319				TG	TG(50:2)	TG 16:1_16:1_18:0	[M+NH4]	848.77	24.18	852.913	18.0245	1197.68	17.3685	1251.88	16.1174	1875.32	13.4039
Cer	Cer(41:2;2)	Cer(18:2;1/23:0;1)	[M+H]	634.613	20.46	94.8364	11.4063	123.331	27.9605	136.355	10.7577	273.564	7.32422				TG	TG(50:3)	TG 14:0_18:1_18:2	[M+NH4]	846.755	23.66	216.04	14.9063	332.49	20.8741	327.146	16.9072	586.943	5.25068
Cer	Cer(41:3;1)	Cer(18:2;1/23:1)	[M+H]	616.603	20.46	15.8609	6.35947	18.418	23.0371	24.9036	19.2723	54.5759	7.60092				TG	TG(50:3)	TG 14:1_18:1_18:1	[M+NH4]	846.755	23.66	217.613	14.5133	323.183	17.765	325.744	15.6301	571.889	4.61249
Cer	Cer(42:2;2)	Cer(18:2;1/24:0;1)	[M+H]	648.629	20.71	1494.76	10.2501	2185.75	32.1044	2049.52	15.3577	7089.93	13.1628				TG	TG(50:3)	TG 16:0_16:0_18:3	[M+NH4]	846.755	23.66	217.518	14.594	339.726	21.3585	331.867	16.4694	571.667	4.56816
Cer	Cer(42:3;1)	Cer(18:2;1/24:1)	[M+H]	630.618	20.71	315.525	10.891	489.892	33.5054	448.372	14.1372	1553.35	14.9463				TG	TG(50:3)	TG 16:0_16:1_18:2	[M+NH4]	846.755	23.66	221.376	16.5931	335.923	19.4131	337.103	15.6818	569.227	4.9715
Cer	Cer(42:3;2)	Cer(18:2;1/24:1;1)	[M+H]	646.613	19.76	510.331	17.9545	716.587	21.7149	728.716	11.2988	1604	11.787				TG	TG(50:3)	TG 16:0_16:2_18:1	[M+NH4]	846.755	23.66	217.495	15.8957	317.801	18.0837	325.184	15.2849	566.339	7.50169
Cer	Cer(43:2;1)	Cer(18:2;1/25:0)	[M+H]	646.65	22.24	20.1968	14.426	26.3846	22.0234	28.8939	14.219	42.877	15.0302				TG	TG(50:3)	TG 16:1_16:1_18:1	[M+NH4]	846.755	23.66	221.367	15.2198	328.784	18.9603	335.901	13.9274	561.807	6.08295
Cer	Cer(43:2;2)	Cer(18:2;1/25:0;1)	[M+H]	662.645	21.21	69.1844	14.816	91.9371	24.5252	106.708	6.88379	238.343	10.6491				TG	TG(50:4)	TG 14:0_16:1_20:3	[M+NH4]	844.739	23.37	19.272	42.7395	16.3699	35.6734	20.2409	40.8817	39.8064	11.0754
Cer	Cer(43:3;1)	Cer(18:2;1/25:1)	[M+H]	644.634	21.2	14.1967	24.1321	17.9583	17.489	22.2451	7.52963	49.2076	10.0339				TG	TG(50:4)	TG 14:0_18:1_18:3	[M+NH4]	844.739	23.37	57.1616	21.357	93.1625	11.122	91.2705	18.9234	154.737	10.6804
Cer	Cer(43:3;2)	Cer(18:2;1/25:1;1)	[M+H]	660.629	20.29	49.1308	8.89255	64.8855	23.9634	67.5826	13.803	108.111	14.6714				TG	TG(50:4)	TG 14:0_18:2_18:2	[M+NH4]	844.739	23.37	56.5745	22.4148	90.778	5.81677	91.374	16.0891	156.538	11.3265
Cer	Cer(44:2;1)	Cer(18:2;1/26:0)	[M+H]	660.665	22.6	17.5569	11.889	22.1737	30.3242	27.0956	4.80823	35.8901	10.8218				TG	TG(50:4)	TG 16:0_16:1_18:3	[M+NH4]	844.739	23.37	56.854	26.1196	90.8666	11.9126	88.6706	18.8641	162.41	13.7569
Cer	Cer(44:2;2)	Cer(18:2;1/26:0;1)	[M+H]	676.66	21.67	128.05	9.77436	172.092	24.297	184.682	14.7622	340.076	16.5804				TG	TG(50:4)	TG 16:0_18:1_16:3	[M+NH4]	844.739	23.54	56.3437	18.5416	96.2767	8.77395	94.179	20.7225	165.177	6.03052
Cer	Cer(32:2;2)	Cer(18:2;2/14:0)	[M+H]	508.472	14.29	14.8899	12.7319	24.0875	26.5635	24.5272	10.3608	39.7156	24.3062				TG	TG(50:4)	TG 16:1_16:1_18:2	[M+NH4]	844.739	23.37	57.786	16.9714	93.8363	9.57219	89.1179	16.5787	161.902	5.78437
Cer	Cer(34:2;2)	Cer(18:2;2/16:0)	[M+H]	536.504	15.92	366.849	20.8059	535.964	18.2466	523.039	12.2554	1328.54	10.9605				TG	TG(50:4)	TG 16:1_16:2_18:1	[M+NH4]	844.739	23.37	57.8634	18.249	94.7713	9.3597	91.771	17.4306	157.373	11.6805
Cer	Cer(34:2;3)	Cer(18:2;2/16:0;1)	[M+H]	552.499	15.31	9.66324	17.9279	12.5309	36.1082	15.3604	13.8205	47.168	12.7767				TG	TG(50:4)	TG 16:1_18:1_16:2	[M+NH4]	844.739	23.37	56.1641	19.1947	94.8819	6.49419	89.7828	17.7264	157.95	10.9692
Cer	Cer(40:2;2)	Cer(18:2;2/22:0)	[M+H]	620.598	19.93	133.606	11.1647	186.341	22.6244	187.961	8.93406	709.18	7.06223				TG	TG(50:5)	TG 14:0_14:0_22:5	[M+NH4]	842.723	23.03	24.6373	14.2613	40.5419	13.2304	39.3343	8.26417	66.2165	3.44206
Cer	Cer(41:2;2)	Cer(18:2;2/23:0)	[M+H]	634.613	20.2	126.581	12.8443	158.012	19.4554	192.498	10.7859	745.421	11.7296				TG	TG(50:5)	TG 14:0_16:0_20:5	[M+NH4]	842.723	23.03	25.3554	16.2507	41.341	15.9586	36.3998	9.805	60.6367	6.03875
Cer	Cer(41:3;2)	Cer(18:2;2/23:1)	[M+H]	632.598	19.2	33.9425	16.2156	48.0797	25.4046	48.1843	17.7916	144.215	15.9822				TG	TG(50:5)	TG 14:0_16:1_20:4	[M+NH4]	842.723	22.97	18.3202	8.13824	26.9639	13.0349	27.5693	14.9231	46.2968	9.90099
Cer	Cer(41:3;3)	Cer(18:2;2/23:1;1)	[M+H]	648.593	20.12	19.9356	18.9482	32.3295	19.756	37.1708	9.39318	94.1261	13.7383				TG	TG(51:0)	TG 15:0_18:0_18:0	[M+NH4]	866.817	26.01	46.4653	24.6388	56.2581	15.2046	53.6524	11.5317	91.2976	5.09861
Cer	Cer(41:4;2)	Cer(18:2;2/23:2)	[M+H]	630.582	20.38	42.2485	17.688	49.2281	20.3541	54.653	17.9343	275.36	11.5162				TG	TG(51:0)	TG 16:0_16:0_19:0	[M+NH4]	866.817	26.01	46.3352	25.0719	56.2581	15.2046	51.1518	8.84922	90.686	5.77345
Cer	Cer(42:2;2)	Cer(18:2;2/24:0)	[M+H]	648.629	20.71	1490.25	10.4385	2194.29	32.4677	2055.92	15.3237	7143.07	13.3756				TG	TG(51:0)	TG 16:0_17:0_18:0	[M+NH4]	866.817	26.01	73.8497	24.781	85.3728	14.6918	83.4843	14.1079	136.77	7.03518
Cer	Cer(42:3;2)	Cer(18:2;2/24:1)	[M+H]	646.613	19.76	535.23	16.7703	748.302	19.3094	764.138	11.8641	1684.93	12.0986				TG	TG(51:0)	TG 17:0_17:0_17:0	[M+NH4]	866.817	26.01	46.453	24.6795	56.2581	15.2046	54.0168	12.2817	91.6753	4.6986
Cer	Cer(43:3;2)	Cer(18:2;2/25:1)	[M+H]	660.629	20.29	48.3373	9.79993	65.4179	22.3539	67.2563	13.5206	108.46	12.2413				TG	TG(51:1)	TG 16:0_16:0_19:1	[M+NH4]	864.801	25.11	192.114	16.1794	284.727	20.5891	295.318	20.1256	465.508	11.9703
Cer	Cer(44:2;2)	Cer(18:2;2/26:0)	[M+H]	676.66	21.67	134.236	13.7337	172.637	24.6286	182.65	12.7612	337.338	16.0023				TG	TG(51:1)	TG 16:0_17:0_18:1	[M+NH4]	864.801	25.11	192.114	16.1794	284.727	20.5891	295.318	20.1256	461.208	11.2745
Cer	Cer(44:3;2)	Cer(18:2;2/26:1)	[M+H]	674.645	20.8	101.855	7.611	153.155	27.8314	155.973	10.7559	298.43	16.9989				TG	TG(51:2)	TG 15:0_18:1_18:1	[M+NH4]	862.786	24.4	305.231	13.8372	388.064	19.514	439.33	19.9874	666.393	17.4013
Cer	Cer(44:4;2)	Cer(18:2;2/26:2)	[M+H]	672.629	19.93	31.7304	14.957	40.2586	24.7014	39.6741	8.93876	99.7046	12.2968				TG	TG(51:2)	TG 16:0_17:1_18:1	[M+NH4]	862.786	24.4	305.492	13.7185	388.255	19.4372	439.162	19.9989	692.975	13.6961
Cer	Cer(35:0;2)	Cer(19:0;2/16:0)	[M+H]	554.551	18.4	37.6555	14.9327	36.3367	24.3555	42.6574	11.1384	182.949	13.3805				TG	TG(51:2)	TG 16:1_17:0_18:1	[M+NH4]	862.786	24.4	305.453	14.0153	388.255	19.4372	439.162	19.9989	666.393	17.4013
Cer	Cer(43:0;2)	Cer(19:0;2/24:0)	[M+H]	666.676	22.51	8.38346	15.0948	10.3989	27.7784	10.4482	2.30307	25.1155	11.1684				TG	TG(51:2)	TG 17:0_17:1_17:1	[M+NH4]	862.786	24.4	305.94	13.9187	388.255	19.4372	439.162	19.9989	692.975	13.6961
Cer	Cer(41:1;2)	Cer(19:1;2/22:0)	[M+H]	636.629	21.38	286.237	6.59842	349.319	19.7397	393.868	14.1516	1063.21	16.2629				TG	TG(51:3)	TG 15:0_18:1_18:2	[M+NH4]	860.77	23.9	92.5205	13.4831	121.366	21.3978	135.16	23.6978	224.451	13.9165
Cer	Cer(43:1;2)	Cer(19:1;2/24:0)	[M+H]	664.66	22.24	85.0804	14.6254	109.694	19.9213	120.457	14.4303	186.342	14.7497				TG	TG(51:3)	TG 15:1_18:1_18:1	[M+NH4]	860.77	23.9	92.5195	13.4741	116.554	19.1615	133.862	22.8845	227.565	15.6693
Cer	Cer(43:2;2)	Cer(19:1;2/24:1)	[M+H]	662.645	21.21	70.3079	15.0327	94.4355	23.2174	107.884	8.94548	232.967	13.0642				TG	TG(51:3)	TG 16:0_17:1_18:2	[M+NH4]	860.77	23.9	92.5408	13.5571	118.953	23.788	130.879	20.3209	224.917	14.0319
Cer	Cer(43:2;2)	Cer(19:2;1/24:0;1)	[M+H]	662.645	21.21	69.6461	14.2258	92.4589	22.8375	108.491	9.03573	237.026	10.9931				TG	TG(51:3)	TG 16:1_16:1_19:1	[M+NH4]	860.77	23.9	92.5237	13.4702	121.883	21.8309	134.914	23.9574	221.015	12.12
Cer	Cer(40:1;2)	Cer(22:1;1/18:0;1)	[M+H]	622.613	20.89	748.655	7.89998	891.285	22.3881	1028.56	6.12584	4472.27	18.4367				TG	TG(51:3)	TG 16:1_17:1_18:1	[M+NH4]	860.77	23.9	92.4373	13.5599	122.888	22.7577	137.9	23.4957	221.49	17.4446
																	TG	TG(51:3)	TG 17:1_17:1_17:1	[M+NH4]	860.77	23.9	92.5162	13.4771	121.27	21.4336	128.015	20.7491	227.697	15.8367
Hex1Cer	Hex1Cer(32:1;2)	Hex1Cer(18:1;2/14:0)	[M+H]	672.541	14.7	509.082	22.7119	706.164	15.9234	850.428	1.53355	1520.29	17.3635				TG	TG(51:4)	TG 15:0_16:0_20:4	[M+NH4]	858.755	24.77	4.99135	19.1665	5.78239	13.7843	6.97881	28.8424	13.398	12.3759
Hex1Cer	Hex1Cer(33:1;2)	Hex1Cer(17:1;2/16:0)	[M+H]	686.557	15.5	1050.77	16.6323	1654.08	19.5469	1617.26	6.60268	2321.36	14.8976				TG	TG(52:0)	TG 14:0_18:0_20:0	[M+NH4]	880.833	26.44	575.612	27.4421	604.447	17.4502	557.921	7.32403	963.025	6.48563
Hex1Cer	Hex1Cer(33:1;2)	Hex1Cer(18:1;2/15:0)	[M+H]	686.557	15.5	69.9326	13.8631	106.727	17.4687	107.905	11.5259	237.741	17.2295				TG	TG(52:0)	TG 16:0_16:0_20:0	[M+NH4]	880.833	26.44	575.612	27.4421	604.447	17.4502	557.921	7.32403	963.025	6.48563
Hex1Cer	Hex1Cer(34:0;2)	Hex1Cer(18:0;2/16:0)	[M+H]	702.588	16.81	508.673	22.6238	705.308	15.8607	850.314	1.41542	1519.03	17.4807				TG	TG(52:0)	TG 16:0_17:0_19:0	[M+NH4]	880.833	26.44	575.612	27.4421	604.447	17.4502	557.921	7.32403	963.025	6.48563
Hex1Cer	Hex1Cer(34:1;2)	Hex1Cer(17:0;2/17:1)	[M+H]	700.572	16.27	48.7101	14.5187	82.4764	27.0609	87.5502	9.51621	132.941	15.0097				TG	TG(52:0)	TG 16:0_18:0_18:0	[M+NH4]	880.833	26.44	575.612	27.4421	604.447	17.4502	557.921	7.32403	963.025	6.48563
Hex1Cer	Hex1Cer(34:1;2)	Hex1Cer(18:0;2/16:1)	[M+H]	700.572	16.27	191.88	15.9861	324.86	22.7301	308.16	10.6751	328.119	14.5721				TG	TG(52:0)	TG 17:0_17:0_18:0	[M+NH4]	880.833	26.44	575.612	27.4421	604.447	17.4502	557.921	7.32403	963.025	6.48563
Hex1Cer	Hex1Cer(34:1;2)	Hex1Cer(18:1;2/16:0)	[M+H]	700.572	16.27	49.5092	13.4796	71.8769	16.7533	81.4167	13.2381	125.739	15.7566				TG	TG(52:1)	TG 16:0_16:0_20:1	[M+NH4]	878.817	25.5	770.691	15.0006	1020.9	19.4076	1139.59	16.776	1560.93	18.1212
Hex1Cer	Hex1Cer(34:2;2)	Hex1Cer(18:2;2/16:0)	[M+H]	698.557	15.92	1416.28	9.82377	2140.66	20.2115	2349.52	5.67765	2544.77	11.1756				TG	TG(52:1)	TG 16:0_18:0_18:1	[M+NH4]	878.817	25.5	784.753	14.8824	1028.91	19.0468	1143.54	16.8655	1550.5	17.3394
Hex1Cer	Hex1Cer(36:1;2)	Hex1Cer(17:0;2/19:1)	[M+H]	728.603	17.74	530.387	5.448	934.534	22.7851	935.423	9.94823	1308.41	11.532				TG	TG(52:1)	TG 16:1_18:0_18:0	[M+NH4]	878.817	25.5	794.261	14.0723	1055.62	19.0233	1178.18	16.7047	1574.7	18.4242
Hex1Cer	Hex1Cer(36:1;2)	Hex1Cer(18:0;2/18:1)	[M+H]	728.603	17.74	80.7611	7.95778	122.432	23.894	142.028	9.13129	145.142	17.0388				TG	TG(52:1)	TG 17:0_17:0_18:1	[M+NH4]	878.817	25.5	791.841	13.7829	1041.12	19.0611	1163.23	17.2541	1569.11	17.9455
Hex1Cer	Hex1Cer(36:1;2)	Hex1Cer(18:1;2/18:0)	[M+H]	728.603	17.74	51.9251	15.3089	78.7864	27.943	92.2461	5.73549	114.501	15.7132				TG	TG(52:2)	TG 14:0_18:1_20:1	[M+NH4]	876.801	24.71	1557.23	16.7292	2222.5	15.019	2566.47	23.1818	3405.36	10.1469
Hex1Cer	Hex1Cer(38:1;2)	Hex1Cer(18:1;2/20:0)	[M+H]	756.635	19.02	73.1056	15.6784	96.9871	31.4092	118.148	8.51922	154.182	5.19739				TG	TG(52:2)	TG 16:0_16:0_20:2	[M+NH4]	876.801	24.71	1553.33	16.5892	2211.26	15.2781	2571.65	23.1352	3406.73	9.93534
Hex1Cer	Hex1Cer(38:1;2)	Hex1Cer(20:1;2/18:0)	[M+H]	756.635	19.02	133.57	9.30152	220.681	30.6628	215.943	5.68927	290.783	19.6859				TG	TG(52:2)	TG 16:0_16:1_20:1	[M+NH4]	876.801	24.71	1564.23	16.1919	2214.51	14.6052	2576.86	22.8934	3420.62	10.4478
Hex1Cer	Hex1Cer(40:0;2)	Hex1Cer(18:0;2/22:0)	[M+H]	786.682	20.5	33.8955	4.0842	48.5503	22.8533	58.5633	9.63057	59.4831	18.1307				TG	TG(52:2)	TG 16:0_18:0_18:2	[M+NH4]	876.801	24.71	1535.43	15.6287	2209.14	15.427	2553.05	23.7176	3396.81	10.2659
Hex1Cer	Hex1Cer(40:1;2)	Hex1Cer(16:1;2/24:0)	[M+H]	784.666	20.14	46.6527	13.5972	75.9387	19.6629	81.3771	9.47053	127.024	14.7875				TG	TG(52:2)	TG 16:0_18:1_18:1	[M+NH4]	876.801	24.71	1557.23	16.7292	2218.12	15.3237	2566.47	23.1818	3409.11	10.0232
Hex1Cer	Hex1Cer(40:1;2)	Hex1Cer(17:0;2/23:1)	[M+H]	784.666	20.14	191.386	16.2354	325.903	22.2314	309.621	9.55975	326.604	14.137				TG	TG(52:2)	TG 16:1_18:0_18:1	[M+NH4]	876.801	24.79	1583.87	16.6602	2246.86	14.8205	2600.57	22.5837	3434.77	10.6406
Hex1Cer	Hex1Cer(40:1;2)	Hex1Cer(18:0;2/22:1)	[M+H]	784.666	20.14	50.0741	13.0551	72.549	15.6443	81.4205	13.2432	126.198	15.2409				TG	TG(52:3)	TG 16:0_16:0_20:3	[M+NH4]	874.786	24.19	562.56	17.2436	928.069	17.7589	961.18	17.6643	1423.87	13.4052
Hex1Cer	Hex1Cer(40:1;2)	Hex1Cer(18:1;2/22:0)	[M+H]	784.666	20.14	523.668	5.77588	942.807	24.2619	931.106	9.736	1268.68	8.56031				TG	TG(52:3)	TG 16:0_18:1_18:2	[M+NH4]	874.786	24.19	576.043	12.302	945.668	16.3235	956.101	18.3264	1386.67	10.1667
Hex1Cer	Hex1Cer(40:2;2)	Hex1Cer(17:0;2/23:2)	[M+H]	782.65	19.13	145.611	16.0253	207.356	17.1929	209.37	4.59181	857.15	9.17813				TG	TG(52:3)	TG 16:1_16:1_20:1	[M+NH4]	874.786	24.19	560.416	17.965	932.435	16.3362	930.259	17.338	1427.32	13.7145
Hex1Cer	Hex1Cer(40:2;2)	Hex1Cer(17:1;2/23:1)	[M+H]	782.65	19.13	1050.77	16.6323	1654.08	19.5469	1617.26	6.60268	2319.32	15.0051				TG	TG(52:3)	TG 16:1_18:0_18:2	[M+NH4]	874.786	24.19	565.342	13.493	924.726	15.8363	952.455	18.3113	1402.46	11.9371
Hex1Cer	Hex1Cer(40:2;2)	Hex1Cer(18:1;2/22:1)	[M+H]	782.65	19.13	69.9358	13.8588	106.543	17.5506	107.895	11.52	233.335	19.8186				TG	TG(52:3)	TG 16:1_18:1_18:1	[M+NH4]	874.786	24.19	545.245	14.1849	949.971	16.8106	937.131	18.1437	1427.32	13.7145
Hex1Cer	Hex1Cer(40:2;2)	Hex1Cer(18:2;2/22:0)	[M+H]	782.65	19.13	91.9756	4.14892	139.938	28.1581	147.991	7.3733	611.34	14.0796				TG	TG(52:3)	TG 17:1_17:1_18:1	[M+NH4]	874.786	24.19	570.504	17.7369	928.093	16.9024	927.516	17.6983	1427.32	13.7145
Hex1Cer	Hex1Cer(41:0;2)	Hex1Cer(18:0;2/23:0)	[M+H]	800.697	21.91	509.125	22.5065	704.716	15.8559	850.486	1.47541	1534.82	18.3388				TG	TG(52:4)	TG 16:0_16:1_20:3	[M+NH4]	872.77	23.82	251.746	13.0151	378.542	22.1935	370.963	19.1934	630.767	9.35345
Hex1Cer	Hex1Cer(41:1;2)	Hex1Cer(17:0;2/24:1)	[M+H]	798.682	20.65	25.7581	13.7101	32.0848	26.1464	34.238	7.79551	46.9452	3.05054				TG	TG(52:4)	TG 16:0_18:1_18:3	[M+NH4]	872.77	23.82	205.251	15.3177	340.025	26.323	339.506	10.9874	616.412	6.86816
Hex1Cer	Hex1Cer(41:1;2)	Hex1Cer(17:1;2/24:0)	[M+H]	798.682	20.65	528.904	5.13509	941.455	23.2174	931.106	9.736	1320.81	11.3741				TG	TG(52:4)	TG 16:0_18:2_18:2	[M+NH4]	872.77	23.82	267.708	21.5883	358.582	29.5641	363.861	12.5381	610.95	9.8467
Hex1Cer	Hex1Cer(41:1;2)	Hex1Cer(18:1;2/23:0)	[M+H]	798.682	20.65	66.2201	12.2729	100.761	28.3525	116.74	6.64962	118.952	19.0154				TG	TG(52:4)	TG 16:1_16:1_20:2	[M+NH4]	872.77	23.82	258.989	11.3624	374.377	25.1191	357.626	16.3315	591.5	8.91481
Hex1Cer	Hex1Cer(41:1;2)	Hex1Cer(19:1;2/22:0)	[M+H]	798.682	20.65	38.4535	12.4378	57.7416	25.8479	59.9676	9.61561	96.8627	18.5746				TG	TG(52:4)	TG 16:2_18:1_18:1	[M+NH4]	872.77	23.82	242.892	25.0011	363.799	28.2554	364.663	17.2561	630.574	6.658
Hex1Cer	Hex1Cer(41:2;2)	Hex1Cer(17:0;2/24:2)	[M+H]	796.666	19.41	33.8955	4.0842	48.5872	22.7586	57.0242	13.7786	59.4949	18.154				TG	TG(52:5)	TG 14:0_16:0_22:5	[M+NH4]	870.755	23.55	151.236	25.5828	226.749	13.703	205.698	9.982	387.629	2.8043
Hex1Cer	Hex1Cer(41:2;2)	Hex1Cer(17:1;2/24:1)	[M+H]	796.666	19.41	1050.77	16.6323	1654.08	19.5469	1617.26	6.60268	2321.36	14.8976				TG	TG(52:5)	TG 14:0_18:1_20:4	[M+NH4]	870.755	23.55	154.755	28.6918	227.424	14.0806	198.734	11.9903	366.735	7.78653
Hex1Cer	Hex1Cer(41:2;2)	Hex1Cer(18:1;2/23:1)	[M+H]	796.666	19.41	69.9358	13.8588	106.543	17.5506	107.376	11.215	236.857	17.5815				TG	TG(52:5)	TG 16:0_16:1_20:4	[M+NH4]	870.755	23.55	149.889	23.9432	224.025	14.696	199.427	14.3072	391.267	3.82746
Hex1Cer	Hex1Cer(42:1;2)	Hex1Cer(17:0;2/25:1)	[M+H]	812.697	21.12	32.5472	16.0254	45.7193	24.4827	49.5252	8.88666	137.92	19.8733				TG	TG(52:5)	TG 16:1_18:1_18:3	[M+NH4]	870.755	23.55	150.843	25.8186	247.347	11.5972	200.806	9.21386	375.767	1.26086
Hex1Cer	Hex1Cer(42:1;2)	Hex1Cer(18:1;2/24:0)	[M+H]	812.697	21.12	508.991	22.5413	704.579	16.0088	849.255	1.51996	1523.01	17.3397				TG	TG(52:6)	TG 14:0_16:0_22:6	[M+NH4]	868.739	23.15	62.3663	14.427	98.2753	20.0961	91.337	17.3092	144.237	12.1808
Hex1Cer	Hex1Cer(42:1;2)	Hex1Cer(20:1;2/22:0)	[M+H]	812.697	21.12	36.8022	16.4796	62.8287	24.9161	66.1575	8.0705	99.4414	12.2265				TG	TG(52:6)	TG 14:0_18:2_20:4	[M+NH4]	868.739	23.15	65.1065	12.0767	95.5971	19.6988	94.104	18.9059	156.428	9.58579
Hex1Cer	Hex1Cer(42:2;2)	Hex1Cer(17:0;2/25:2)	[M+H]	810.682	19.94	191.048	16.6688	323.973	23.0384	305.419	10.2678	327.606	14.0067				TG	TG(52:6)	TG 16:0_16:1_20:5	[M+NH4]	868.739	23.15	62.1845	9.07342	101.863	16.7555	91.8552	19.1387	151.204	9.94977
Hex1Cer	Hex1Cer(42:2;2)	Hex1Cer(17:1;2/25:1)	[M+H]	810.682	19.94	49.4808	11.6944	72.549	15.6443	81.4205	13.2432	125.733	15.7516				TG	TG(52:6)	TG 16:1_16:1_20:4	[M+NH4]	868.739	23.15	64.2752	15.9085	100.778	17.1163	91.6754	20.6443	148.395	7.18094
Hex1Cer	Hex1Cer(42:2;2)	Hex1Cer(18:0;2/24:2)	[M+H]	810.682	19.94	1417.5	9.91053	2140.66	20.2115	2351.58	5.54918	2539.97	11.406				TG	TG(53:0)	TG 16:0_17:0_20:0	[M+NH4]	894.848	26.91	8.79082	15.126	10.6534	15.9748	9.36515	19.4099	20.4402	11.7273
Hex1Cer	Hex1Cer(42:2;2)	Hex1Cer(18:1;2/24:1)	[M+H]	810.682	19.94	532.405	5.52629	943.64	23.289	931.106	9.736	1311.19	11.7587				TG	TG(53:0)	TG 16:0_18:0_19:0	[M+NH4]	894.848	26.91	8.85156	15.6399	10.257	15.6495	9.26557	20.2533	20.4402	11.7273
Hex1Cer	Hex1Cer(42:2;2)	Hex1Cer(18:2;2/24:0)	[M+H]	810.682	19.94	65.8311	12.7765	98.2236	25.6926	111.435	9.29326	122.062	19.3176				TG	TG(53:0)	TG 17:0_18:0_18:0	[M+NH4]	894.848	26.91	8.62866	13.9274	10.6534	15.9748	9.1727	21.1395	20.4402	11.7273
Hex1Cer	Hex1Cer(43:1;2)	Hex1Cer(17:0;2/26:1)	[M+H]	826.713	21.59	42.7454	7.62357	63.6419	22.9738	76.8952	7.4879	101.304	14.8284				TG	TG(53:1)	TG 16:0_18:0_19:1	[M+NH4]	892.833	25.91	58.7451	17.8032	84.3125	14.0226	81.1568	12.699	114.23	16.0568
Hex1Cer	Hex1Cer(43:1;2)	Hex1Cer(18:0;2/25:1)	[M+H]	826.713	21.59	69.6765	12.2371	93.8465	30.7867	112.384	7.89041	150.257	6.77949				TG	TG(53:1)	TG 17:0_17:0_19:1	[M+NH4]	892.833	25.91	53.0285	16.8097	74.1851	14.8978	78.471	16.3371	113.736	10.161
Hex1Cer	Hex1Cer(43:1;2)	Hex1Cer(18:1;2/25:0)	[M+H]	826.713	21.59	14.6088	13.2381	23.8197	18.8466	25.7915	10.3524	26.2669	7.88981				TG	TG(53:1)	TG 17:0_18:0_18:1	[M+NH4]	892.833	25.91	58.7451	17.8032	84.3125	14.0226	85.151	18.8917	116.755	10.3478
Hex1Cer	Hex1Cer(43:1;2)	Hex1Cer(19:1;2/24:0)	[M+H]	826.713	21.59	132.297	9.68421	225.38	31.6229	214.649	5.07729	289.99	19.9621				TG	TG(53:1)	TG 17:1_18:0_18:0	[M+NH4]	892.833	25.91	54.2186	14.6935	75.2124	17.1092	75.0843	16.2088	107.034	12.2979
Hex1Cer	Hex1Cer(43:1;2)	Hex1Cer(20:1;2/23:0)	[M+H]	826.713	21.59	14.1255	18.7171	18.8914	18.6468	20.6535	22.0864	31.9885	16.6252				TG	TG(53:2)	TG 17:0_17:0_19:2	[M+NH4]	890.817	25.04	218.061	14.5428	318.528	19.6141	348.409	16.0176	452.443	10.3821
Hex1Cer	Hex1Cer(43:2;2)	Hex1Cer(17:0;2/26:2)	[M+H]	824.697	20.46	41.8865	11.7598	76.6187	20.2855	78.5026	6.01782	119.639	7.03581				TG	TG(53:2)	TG 17:0_18:1_18:1	[M+NH4]	890.817	25.04	212.855	15.5813	310.21	21.0325	340.359	17.8799	447.796	11.8902
Hex1Cer	Hex1Cer(43:2;2)	Hex1Cer(18:1;2/25:1)	[M+H]	824.697	20.46	814.822	9.08075	1384.74	20.8725	1462.71	7.48155	1759.26	12.2485				TG	TG(53:2)	TG 17:1_18:0_18:1	[M+NH4]	890.817	25.04	214.731	13.1303	311.881	22.4058	335.257	17.1617	447.796	11.8902
Hex1Cer	Hex1Cer(43:2;2)	Hex1Cer(19:1;2/24:1)	[M+H]	824.697	20.46	772.552	11.5733	1113.36	21.2162	1120.63	2.57658	1363.89	18.1409				TG	TG(53:2)	TG 18:0_17:1_18:1	[M+NH4]	890.817	25.04	217.663	14.5856	318.69	19.5928	336.654	18.8765	452.443	10.3821
Hex1Cer	Hex1Cer(44:1;2)	Hex1Cer(17:0;2/27:1)	[M+H]	840.729	21.99	73.1056	15.6784	97.2462	31.0784	119.309	9.66106	155.549	5.24659				TG	TG(53:3)	TG 16:0_17:0_20:3	[M+NH4]	888.801	24.41	168.954	15.4258	207.37	20.4302	239.99	19.3653	348.707	14.735
Hex1Cer	Hex1Cer(44:1;2)	Hex1Cer(18:1;2/26:0)	[M+H]	840.729	21.99	196.467	16.7215	328.465	22.0381	315.942	9.63597	337.671	13.6028				TG	TG(53:3)	TG 16:0_18:1_19:2	[M+NH4]	888.801	24.41	160.61	17.9088	210.901	21.0112	222.567	17.0281	368.411	13.0857
Hex1Cer	Hex1Cer(44:1;2)	Hex1Cer(19:0;2/25:1)	[M+H]	840.729	21.99	76.723	3.38161	122.307	23.8654	138.309	8.01994	140.377	14.7761				TG	TG(53:3)	TG 16:1_18:1_19:1	[M+NH4]	888.801	24.41	168.528	15.0771	217.897	15.7804	227.111	22.2575	343.706	19.3174
Hex1Cer	Hex1Cer(44:1;2)	Hex1Cer(19:1;2/25:0)	[M+H]	840.729	21.99	52.263	5.92221	81.1173	22.9369	93.5563	12.3278	111.749	15.7928				TG	TG(53:3)	TG 17:0_18:1_18:2	[M+NH4]	888.801	24.41	166.234	13.8183	220.85	16.093	237.163	18.1772	352.569	9.12107
Hex1Cer	Hex1Cer(44:1;2)	Hex1Cer(20:1;2/24:0)	[M+H]	840.729	21.99	73.0032	15.8396	97.0078	31.4005	117.358	7.76027	155.216	5.21579				TG	TG(53:3)	TG 17:1_17:1_19:1	[M+NH4]	888.801	24.41	169.094	15.1078	213.798	13.7531	215.334	21.7328	343.706	19.3174
Hex1Cer	Hex1Cer(44:1;3)	Hex1Cer(18:1;2/26:0;1)	[M+H]	856.724	21.12	32.7825	16.5412	45.862	24.2321	49.3342	8.98114	137.812	19.8827				TG	TG(53:3)	TG 17:1_18:1_18:1	[M+NH4]	888.801	24.41	168.952	14.7349	222.475	17.8303	224.444	18.3629	366.029	12.8835
Hex1Cer	Hex1Cer(44:2;2)	Hex1Cer(17:0;2/27:2)	[M+H]	838.713	20.96	1418.9	10.0113	2140.66	20.2115	2361.66	4.92264	2548.28	11.0088				TG	TG(53:4)	TG 15:0_18:1_20:3	[M+NH4]	886.786	24.02	46.8985	27.4172	66.3821	29.0509	59.15	12.5828	97.4763	32.8621
Hex1Cer	Hex1Cer(44:2;2)	Hex1Cer(18:1;2/26:1)	[M+H]	838.713	20.96	66.5153	12.2708	96.5004	23.305	116.74	6.64962	122.062	19.3176				TG	TG(53:4)	TG 16:0_17:0_20:4	[M+NH4]	886.786	24.02	45.9647	30.0533	69.2673	31.2282	60.5585	10.6784	96.4658	27.6527
Hex1Cer	Hex1Cer(44:2;2)	Hex1Cer(20:1;2/24:1)	[M+H]	838.713	20.96	73.1056	15.6784	97.3875	31.0193	119.309	9.66106	153.377	5.36365				TG	TG(53:4)	TG 16:0_17:1_20:3	[M+NH4]	886.786	24.19	6.70894	72.4339	18.5651	37.931	8.59106	13.1679	25.5767	61.2705
Hex1Cer	Hex1Cer(44:4;2)	Hex1Cer(18:2;2/26:2)	[M+H]	834.682	21.12	134.223	9.63599	222.348	30.5264	214.649	5.07729	287.416	20.5616				TG	TG(53:4)	TG 17:1_18:1_18:2	[M+NH4]	886.786	24.02	47.8074	24.7995	63.1917	25.3514	57.8893	15.7137	105.483	32.5393
																	TG	TG(53:5)	TG 15:0_16:0_22:5	[M+NH4]	884.77	23.77	55.3001	19.5514	74.8845	17.3847	54.721	9.80165	132.431	10.4692
Hex2Cer	Hex2Cer(34:1;2)	Hex2Cer(17:0;2/17:1)	[M+H]	862.625	16.72	103.986	21.9573	133.948	15.2863	137.171	16.5103	154.913	11.1676				TG	TG(53:5)	TG 16:0_17:1_20:4	[M+NH4]	884.77	23.77	44.2276	5.37781	76.9325	15.2531	69.623	21.9921	127.507	7.88992
Hex2Cer	Hex2Cer(34:1;2)	Hex2Cer(18:1;2/16:0)	[M+H]	862.625	16.72	26.9675	16.602	36.5842	35.0004	42.5142	17.0262	27.1542	8.59242				TG	TG(53:6)	TG 15:0_16:1_22:5	[M+NH4]	882.755	23.38	30.3831	18.8478	40.1969	8.69235	40.141	21.9368	70.1551	16.8599
Hex2Cer	Hex2Cer(34:1;3)	Hex2Cer(18:1;2/16:0;1)	[M+H]	878.62	15.57	167.909	9.25809	268.83	29.1638	286.051	15.5958	253.748	8.98144				TG	TG(54:0)	TG 14:0_16:0_24:0	[M+NH4]	908.864	27.42	96.7693	25.6477	105.245	11.6929	98.8502	2.39078	179.777	2.41352
Hex2Cer	Hex2Cer(41:1;2)	Hex2Cer(17:0;2/24:1)	[M+H]	960.735	20.34	27.0217	16.4248	36.9077	35.2851	43.2588	18.2041	27.304	9.19761				TG	TG(54:0)	TG 14:0_18:0_22:0	[M+NH4]	908.864	27.42	96.7693	25.6477	105.245	11.6929	98.8502	2.39078	179.777	2.41352
Hex2Cer	Hex2Cer(41:1;2)	Hex2Cer(17:1;2/24:0)	[M+H]	960.735	20.34	171.403	9.94796	265.483	29.5657	281.597	14.3774	244.646	13.9748				TG	TG(54:0)	TG 16:0_16:0_22:0	[M+NH4]	908.864	27.42	96.7693	25.6477	105.245	11.6929	98.8502	2.39078	179.777	2.41352
Hex2Cer	Hex2Cer(41:1;2)	Hex2Cer(18:1;2/23:0)	[M+H]	960.735	20.34	101.965	26.4751	119.21	19.3494	136.882	16.9376	156.297	11.8486				TG	TG(54:0)	TG 16:0_18:0_20:0	[M+NH4]	908.864	27.42	96.7693	25.6477	105.245	11.6929	98.8502	2.39078	179.777	2.41352
Hex2Cer	Hex2Cer(42:1;2)	Hex2Cer(17:0;2/25:1)	[M+H]	974.75	20.83	7.86506	21.8141	11.3894	28.9895	13.3499	16.0199	9.61249	37.6444				TG	TG(54:0)	TG 18:0_18:0_18:0	[M+NH4]	908.864	27.42	96.7693	25.6477	105.245	11.6929	98.8502	2.39078	179.777	2.41352
Hex2Cer	Hex2Cer(42:1;2)	Hex2Cer(18:0;2/24:1)	[M+H]	974.75	20.83	26.9049	16.3117	36.6698	35.233	42.5451	20.1547	27.2558	9.00467				TG	TG(54:1)	TG 16:0_18:0_20:1	[M+NH4]	906.848	26.34	172.519	15.767	246.407	15.4169	261.165	18.6353	313.997	8.32392
Hex2Cer	Hex2Cer(42:1;2)	Hex2Cer(18:1;2/24:0)	[M+H]	974.75	20.83	173.662	11.353	256.447	32.2766	290.574	10.5102	248.609	13.4265				TG	TG(54:1)	TG 16:0_18:1_20:0	[M+NH4]	906.848	26.34	172.519	15.767	246.407	15.4169	261.165	18.6353	313.997	8.32392
Hex2Cer	Hex2Cer(42:1;2)	Hex2Cer(24:0;2/18:1)	[M+H]	974.75	20.83	7.97518	14.2871	11.963	18.03	14.1775	21.6088	13.6563	16.8737				TG	TG(54:1)	TG 16:1_18:0_20:0	[M+NH4]	906.848	26.34	171.258	16.095	242.139	16.568	261.165	18.6353	313.997	8.32392
Hex2Cer	Hex2Cer(43:1;2)	Hex2Cer(18:1;2/25:0)	[M+H]	988.766	21.3	13.3478	27.0689	20.8185	28.473	21.4034	19.219	18.2379	9.03989				TG	TG(54:1)	TG 18:0_18:0_18:1	[M+NH4]	906.848	26.34	170.532	16.3151	244.17	15.9735	261.165	18.6353	313.997	8.32392
Hex2Cer	Hex2Cer(44:2;2)	Hex2Cer(18:1;2/26:1)	[M+H]	1000.77	20.66	178.586	15.0398	288.132	31.3694	317.743	10.8783	272.51	12.4895				TG	TG(54:2)	TG 16:0_18:0_20:2	[M+NH4]	904.833	25.43	575.45	12.5065	835.571	16.0678	909.681	18.8723	1151.09	13.5406
																	TG	TG(54:2)	TG 16:0_18:1_20:1	[M+NH4]	904.833	25.43	576.54	14.1833	846.384	17.3325	917.192	19.9014	1155.9	14.0063
SM	SM(31:1;2)	SM(31:1;2)	[M+H]	661.528	16.07	102.804	18.9333	139.242	26.086	154.123	13.3049	211.722	13.4231				TG	TG(54:2)	TG 16:1_18:0_20:1	[M+NH4]	904.833	25.43	579.255	14.665	829.17	15.3389	922.835	19.5414	1154.04	14.0569
SM	SM(32:1;2)	SM(32:1;2)	[M+H]	675.544	14.24	7.88778	24.405	8.91211	32.4593	9.06966	4.66877	12.8121	1.87653				TG	TG(54:2)	TG 18:0_18:0_18:2	[M+NH4]	904.833	25.43	579.891	14.347	834.989	16.2062	903.084	18.8713	1129.64	14.0677
SM	SM(33:1;2)	SM(33:1;2)	[M+H]	689.559	15.08	29.904	15.4373	35.0288	15.6346	31.3774	6.11413	44.1354	17.3446				TG	TG(54:2)	TG 18:0_18:1_18:1	[M+NH4]	904.833	25.43	579.561	14.8383	846.384	17.3325	919.699	20.0068	1155.07	14.0286
SM	SM(34:0;2)	SM(34:0;2)	[M+H]	705.591	16.46	2969.3	8.82062	4478.67	24.8829	4258.5	11.628	4505.24	17.4323				TG	TG(54:3)	TG 16:0_16:0_22:3	[M+NH4]	902.817	25.02	107.139	18.1366	160.017	17.8581	152.563	13.0137	211.179	8.65782
SM	SM(34:1;2)	SM(34:1;2)	[M+H]	703.575	15.86	2623.3	8.39313	4022.78	20.5381	3788.25	11.6755	3418.6	16.2575				TG	TG(54:3)	TG 16:0_18:0_20:3	[M+NH4]	902.817	25.02	113.421	20.6149	168.297	21.7127	156.709	13.4449	218.407	12.7015
SM	SM(34:2;2)	SM(34:2;2)	[M+H]	701.559	14.48	10547.9	17.5359	14791.6	20.2791	13327.2	7.29024	26589.6	13.8228				TG	TG(54:3)	TG 16:0_18:1_20:2	[M+NH4]	902.817	24.67	545.198	12.7058	807.011	16.2301	1033.08	20.266	1279.69	12.2568
SM	SM(35:1;2)	SM(35:1;2)	[M+H]	717.591	16.67	30492.8	17.2177	38811.4	17.8331	37152.8	7.64948	47051.6	11.4799				TG	TG(54:3)	TG 16:1_18:1_20:1	[M+NH4]	902.817	24.67	549.379	12.6796	811.09	16.2119	1033.78	21.5342	1258.24	11.1351
SM	SM(36:1;2)	SM(36:1;2)	[M+H]	731.606	17.39	4683.71	11.1696	7504.44	20.9895	6771.85	11.0091	5837.95	21.0979				TG	TG(54:3)	TG 18:0_18:1_18:2	[M+NH4]	902.817	24.67	561.986	17.5646	806.115	17.7607	993.986	23.1281	1276.44	12.4646
SM	SM(36:2;2)	SM(36:2;2)	[M+H]	729.591	16.11	2433.7	15.7566	3195.85	22.8406	3029.17	8.62277	3776.72	15.8799				TG	TG(54:3)	TG 18:1_18:1_18:1	[M+NH4]	902.817	24.67	784.721	15.7994	1099.06	16.826	1246.26	20.4349	1667.56	13.489
SM	SM(38:1;2)	SM(38:1;2)	[M+H]	759.637	18.76	1291.94	18.2919	1605.74	19.0477	1340.77	5.89782	2839.18	11.6676				TG	TG(54:4)	TG 16:0_16:0_22:4	[M+NH4]	900.801	24.48	101.697	24.2388	126.632	32.602	82.5098	31.8251	193.924	29.0852
SM	SM(39:1;2)	SM(39:1;2)	[M+H]	773.653	19.42	640.935	16.3572	887.65	19.7485	807.637	5.86963	1152.08	13.0961				TG	TG(54:4)	TG 16:0_18:1_20:3	[M+NH4]	900.801	24.3	297.375	15.5056	543.762	8.71106	514.281	14.6422	1044.4	9.79061
SM	SM(40:1;2)	SM(40:1;2)	[M+H]	787.669	19.95	474.834	15.5959	650.882	19.0053	609.838	12.0589	1274.7	12.8403				TG	TG(54:4)	TG 18:1_18:1_18:2	[M+NH4]	900.801	24.3	134.404	27.8408	235.279	21.2383	212.974	5.89966	320.747	14.5853
SM	SM(40:2;2)	SM(40:2;2)	[M+H]	785.653	18.89	217.325	13.5236	294.003	14.1453	268.37	8.84256	496.485	10.8314				TG	TG(54:5)	TG 16:0_16:1_22:4	[M+NH4]	898.786	24.04	663.892	23.1076	934.647	15.3155	862.533	15.8519	1471.47	11.4684
SM	SM(40:3;3)	SM(40:3;3)	[M+H]	799.639	18.97	5130	10.108	7575.01	21.3255	7229.15	11.5219	11550.2	10.9969				TG	TG(54:5)	TG 16:0_18:1_20:4	[M+NH4]	898.786	24.04	379.38	33.8583	480.983	18.4571	474.464	9.26094	773.278	12.9513
SM	SM(41:1;2)	SM(41:1;2)	[M+H]	801.684	20.52	1206.17	12.0539	1551.31	25.1944	1475.47	13.7858	2040.16	19.4816				TG	TG(54:5)	TG 16:1_18:1_20:3	[M+NH4]	898.786	24.04	642.771	24.0484	930.248	16.9238	876.72	17.5601	1462.39	10.5685
SM	SM(41:2;2)	SM(41:2;2)	[M+H]	799.669	19.21	1281.74	7.4336	1955.5	27.3356	1837.42	11.2202	2278.51	13.3775				TG	TG(54:5)	TG 18:1_18:1_18:3	[M+NH4]	898.786	24.04	639.076	24.5048	932.897	15.8462	839.729	18.1039	1507.08	9.40221
SM	SM(42:1;2)	SM(42:1;2)	[M+H]	815.7	21	1204.83	13.966	1792.7	23.3836	1699.67	12.9912	2124.72	13.865				TG	TG(54:5)	TG 18:1_18:2_18:2	[M+NH4]	898.786	24.04	643.756	21.8369	936.096	16.1346	862.931	19.6834	1555.83	6.6422
SM	SM(42:2;2)	SM(42:2;2)	[M+H]	813.684	19.75	6376.45	9.54909	8975.26	21.8657	9573.96	10.7231	11834.5	17.5618				TG	TG(54:6)	TG 14:0_18:0_22:6	[M+NH4]	896.77	23.57	365.548	20.4313	534.451	17.5427	473.889	16.3428	818.333	7.72697
SM	SM(42:2;3)	SM(42:2;3)	[M+H]	829.679	17.95	16467.8	13.7802	23716.5	20.8552	23606.2	12.9911	28410.8	14.2532				TG	TG(54:6)	TG 16:0_16:0_22:6	[M+NH4]	896.77	23.57	366.016	20.9175	537.556	18.0432	475.848	14.552	823.583	9.05061
SM	SM(42:3;2)	SM(42:3;2)	[M+H]	811.669	18.7	47.3046	11.9505	69.5054	20.4451	63.9202	11.0913	76.7419	16.8687				TG	TG(54:6)	TG 16:0_16:1_22:5	[M+NH4]	896.77	23.57	364.287	20.8677	534.22	17.4955	478.396	15.0181	819.738	7.95355
SM	SM(43:2;2)	SM(43:2;2)	[M+H]	827.7	20.33	5109.44	13.8825	7163.9	19.746	6913.08	9.18011	7548.1	16.5889				TG	TG(54:6)	TG 16:0_18:2_20:4	[M+NH4]	896.77	23.57	365.201	21.4566	530.349	17.0043	484.778	15.0981	813.897	7.3161
SM	SM(44:1;2)	SM(44:1;2)	[M+H]	843.731	21.99	460.199	6.11371	648.84	25.3107	710.481	13.5926	811.395	10.1476				TG	TG(54:6)	TG 16:1_18:1_20:4	[M+NH4]	896.77	23.57	366.11	20.8853	525.025	17.5226	477.903	15.1568	816.525	8.50348
SM	SM(44:2;2)	SM(44:2;2)	[M+H]	841.716	20.85	108.69	12.0859	140.517	27.9205	161.749	10.6465	178.125	11.5926				TG	TG(54:7)	TG 14:0_18:2_22:5	[M+NH4]	894.755	23.13	55.8884	12.1751	89.3401	16.8974	76.8633	11.7315	137.992	7.07809
SM	SM(44:3;2)	SM(44:3;2)	[M+H]	839.7	19.88	448.54	9.30786	683.596	27.0326	728.159	9.77226	957.806	17.7357				TG	TG(54:7)	TG 16:0_16:1_22:6	[M+NH4]	894.755	23.35	99.9658	22.9047	135.18	14.5077	148.842	14.737	214.284	26.3148
SM	SM(44:4;2)	SM(44:4;2)	[M+H]	837.684	18.97	449.366	12.449	629.888	23.2172	639.244	13.5162	738.163	17.3467				TG	TG(54:7)	TG 16:1_16:1_22:5	[M+NH4]	894.755	23.14	61.161	17.7147	101.059	16.0689	81.7006	16.4807	151.501	9.77531
SM	SM(44:9;3)	SM(44:9;3)	[M+H]	843.608	22.6	235.73	14.5054	287.972	22.2146	289.148	5.70867	458.517	18.6469				TG	TG(54:7)	TG 16:1_18:1_20:5	[M+NH4]	894.755	23.35	100.96	20.3141	153.539	17.0107	134.518	11.1127	251.273	5.69705
																	TG	TG(54:7)	TG 16:1_18:2_20:4	[M+NH4]	894.755	23.14	60.3947	19.3067	96.9384	14.815	83.1367	12.1346	147.24	8.19554
DG	DG(30:0)	DG 14:0_16:0	[M+NH4]	558.509	18.21	93.5043	30.7596	87.6014	17.9582	75.0933	7.34248	152.376	4.88757				TG	TG(54:8)	TG 16:1_16:1_22:6	[M+NH4]	892.739	22.86	33.1295	14.9265	45.3617	15.1825	43.657	10.3253	82.6259	15.3751
DG	DG(32:0)	DG 14:0_18:0	[M+NH4]	586.541	19.46	1860.9	29.8887	1727.76	9.89405	1495.86	8.7034	2878.03	8.15876				TG	TG(54:8)	TG 16:1_18:3_20:4	[M+NH4]	892.739	22.86	31.2452	11.3766	39.5792	9.98663	36.2033	8.89723	75.2803	20.3136
DG	DG(32:0)	DG 16:0_16:0	[M+NH4]	586.541	19.46	1860.9	29.8887	1727.76	9.89405	1495.86	8.7034	2878.03	8.15876				TG	TG(55:1)	TG 16:0_18:0_21:1	[M+NH4]	920.864	26.8	15.1879	14.6944	21.2127	19.3657	20.5759	14.7681	30.4623	17.0365
DG	DG(32:1)	DG 14:0_18:1	[M+NH4]	584.525	18.27	181.266	19.6604	198.226	18.9087	198.941	1.36255	325.245	13.7038				TG	TG(55:2)	TG 16:0_18:1_21:1	[M+NH4]	918.848	25.8	38.7197	20.7913	57.4016	15.0176	61.4651	17.5768	77.1667	5.58622
DG	DG(32:1)	DG 16:0_16:1	[M+NH4]	584.525	18.27	181.266	19.6604	198.53	18.7401	198.393	1.36476	320.411	13.8095				TG	TG(55:2)	TG 17:0_19:1_19:1	[M+NH4]	918.848	25.8	42.4021	14.8972	57.4016	15.0176	65.6168	19.1076	80.2215	11.3888
DG	DG(33:0)	DG 15:0_18:0	[M+NH4]	600.556	20.06	26.1116	20.7891	26.7196	21.4161	26.3623	3.30032	47.5247	6.91138				TG	TG(55:2)	TG 18:0_18:1_19:1	[M+NH4]	918.848	25.8	40.9545	20.1933	57.4016	15.0176	65.5851	19.181	81.0414	10.689
DG	DG(33:0)	DG 16:0_17:0	[M+NH4]	600.556	20.06	26.1116	20.7891	26.7196	21.4161	26.3623	3.30032	47.5864	6.73916				TG	TG(55:2)	TG 18:1_18:1_19:0	[M+NH4]	918.848	25.8	41.0088	20.4874	57.4016	15.0176	65.9457	18.3532	80.6724	10.9191
DG	DG(33:1)	DG 15:0_18:1	[M+NH4]	598.541	18.88	43.5997	19.5562	52.5621	18.3705	51.0431	3.93578	89.2238	11.7404				TG	TG(55:3)	TG 17:0_18:0_20:3	[M+NH4]	916.833	25.4	5.11049	23.8385	8.09717	27.4034	7.42317	29.5748	12.7413	26.7091
DG	DG(33:1)	DG 16:0_17:1	[M+NH4]	598.541	18.88	43.598	19.5616	53.7156	20.735	50.8916	5.44022	81.9142	4.25744				TG	TG(55:3)	TG 17:1_18:1_20:1	[M+NH4]	916.833	25.02	47.7852	10.0602	73.4618	30.1624	85.7351	22.7587	94.9145	12.2899
DG	DG(34:0)	DG 16:0_18:0	[M+NH4]	614.572	20.6	4743.32	24.2775	5268.78	16.1266	4090.24	1.52401	7256.01	6.99024				TG	TG(55:3)	TG 17:1_19:1_19:1	[M+NH4]	916.833	25.02	48.1326	9.10351	73.4618	30.1624	85.7351	22.7587	92.4193	13.8166
DG	DG(34:1)	DG 16:0_18:1	[M+NH4]	612.556	19.47	1115.75	19.6435	1369.69	11.8894	1343.83	11.3485	2306.22	14.1179				TG	TG(55:3)	TG 18:0_18:1_19:2	[M+NH4]	916.833	25.02	48.6116	7.85993	74.161	29.5976	77.6495	25.3969	100.029	13.9405
DG	DG(34:1)	DG 16:1_18:0	[M+NH4]	612.556	19.47	1115.75	19.6435	1375.07	11.9297	1343.83	11.3485	2301.9	13.8856				TG	TG(55:3)	TG 18:1_18:1_19:1	[M+NH4]	916.833	25.02	48.1326	9.10351	73.4618	30.1624	83.9411	21.1737	90.5365	11.2089
DG	DG(34:2)	DG 16:0_18:2	[M+NH4]	610.541	18.52	368.771	16.5951	447.978	17.2901	426.098	1.42259	658.342	11.6074				TG	TG(55:4)	TG 16:0_17:0_22:4	[M+NH4]	914.817	24.83	6.65019	57.3464	7.26262	24.5203	6.80226	36.2754	14.5051	24.3169
DG	DG(34:2)	DG 16:1_18:1	[M+NH4]	610.541	18.52	336.67	17.5641	406.896	15.5889	376.06	3.79712	562.488	14.5017				TG	TG(55:4)	TG 16:0_19:1_20:3	[M+NH4]	914.817	24.64	60.0113	24.3292	83.3318	9.33422	79.4385	12.874	162.462	14.8107
DG	DG(34:3)	DG 16:0_18:3	[M+NH4]	608.525	17.79	45.0892	22.5068	60.1401	21.7756	49.7308	4.5211	74.4908	6.86997				TG	TG(55:4)	TG 17:0_18:1_20:3	[M+NH4]	914.817	24.64	30.257	18.4461	48.4187	34.616	46.5232	22.7811	68.4341	44.6709
DG	DG(35:1)	DG 16:0_19:1	[M+NH4]	626.572	20.07	47.0944	14.8527	59.9387	15.6469	58.7388	1.07087	94.8347	0.434721				TG	TG(55:4)	TG 17:1_18:1_20:2	[M+NH4]	914.817	24.64	27.6604	17.1287	30.6438	32.356	35.77	31.6861	60.3293	30.876
DG	DG(35:1)	DG 17:0_18:1	[M+NH4]	626.572	20.07	47.0944	14.8527	59.9387	15.6469	58.7388	1.07087	94.8347	0.434721				TG	TG(55:4)	TG 18:1_18:1_19:2	[M+NH4]	914.817	24.64	69.2531	29.6718	70.6699	31.5741	85.9232	10.2426	149.591	23.4125
DG	DG(35:2)	DG 17:1_18:1	[M+NH4]	624.556	18.91	32.6699	9.57893	39.4366	21.4456	39.3231	5.06134	68.9493	11.6448				TG	TG(55:5)	TG 15:0_18:1_22:4	[M+NH4]	912.801	24.34	88.5341	12.6437	131.348	15.8725	108.999	18.2991	199.556	5.84428
DG	DG(36:0)	DG 18:0_18:0	[M+NH4]	642.603	21.61	3342.47	20.2906	3574.73	13.4015	3138.32	4.53334	5562.71	8.41138				TG	TG(55:5)	TG 16:0_17:0_22:5	[M+NH4]	912.801	24.34	56.7529	19.1595	80.114	12.1273	74.984	17.9225	134.775	11.3831
DG	DG(36:1)	DG 16:0_20:1	[M+NH4]	640.587	20.6	460.304	13.8972	613.585	15.9004	544.245	5.47098	853.556	9.53167				TG	TG(55:5)	TG 16:0_17:1_22:4	[M+NH4]	912.801	24.34	89.0096	9.68434	130.085	16.8191	117.813	15.2615	208.181	9.87572
DG	DG(36:1)	DG 18:0_18:1	[M+NH4]	640.587	20.6	460.304	13.8972	613.585	15.9004	544.245	5.47098	853.861	9.52013				TG	TG(55:5)	TG 17:0_18:1_20:4	[M+NH4]	912.801	24.34	54.9552	24.0531	74.8661	18.988	69.1228	23.8712	104.317	13.5354
DG	DG(36:2)	DG 16:0_20:2	[M+NH4]	638.572	19.47	595.972	19.7607	754.626	13.3627	784.525	10.7554	1204.23	15.0582				TG	TG(55:5)	TG 17:1_18:1_20:3	[M+NH4]	912.801	24.34	88.1015	23.7297	133.923	15.7595	117.489	21.0432	220.86	9.60045
DG	DG(36:2)	DG 16:1_20:1	[M+NH4]	638.572	19.47	599.072	19.7732	757.428	13.0956	784.55	9.87117	1204.23	15.0582				TG	TG(55:6)	TG 16:0_17:1_22:5	[M+NH4]	910.786	23.75	83.8811	19.9626	111.564	12.845	110.255	14.2804	201.447	10.8929
DG	DG(36:2)	DG 18:0_18:2	[M+NH4]	638.572	19.73	100.095	16.8081	129.224	16.622	130.7	7.52994	204.456	11.3007				TG	TG(55:6)	TG 17:1_18:1_20:4	[M+NH4]	910.786	23.75	71.5928	32.5415	99.7075	5.71265	110.766	9.0575	142.894	0.813074
DG	DG(36:2)	DG 18:1_18:1	[M+NH4]	638.572	19.47	595.972	19.7607	754.626	13.3627	784.525	10.7554	1204.23	15.0582				TG	TG(55:7)	TG 16:0_17:1_22:6	[M+NH4]	908.77	23.38	25.6334	17.8271	34.5459	7.63696	30.885	18.2285	60.0371	19.3623
DG	DG(36:3)	DG 16:0_20:3	[M+NH4]	636.556	18.8	63.6883	22.4281	77.8553	19.5066	65.4956	18.6385	119.203	8.88646				TG	TG(55:7)	TG 16:1_17:1_22:5	[M+NH4]	908.77	23.38	26.4179	16.5424	36.3557	11.9616	31.6948	11.7767	62.4988	8.81629
DG	DG(36:3)	DG 18:1_18:2	[M+NH4]	636.556	18.53	137.869	12.4984	172.462	15.3334	166.002	2.25266	260.584	14.4655				TG	TG(56:0)	TG 16:0_18:0_22:0	[M+NH4]	936.895	23.11	19.958	46.6987	18.9055	6.96328	17.5865	12.951	31.7783	11.1297
DG	DG(36:4)	DG 16:0_20:4	[M+NH4]	634.541	18.25	167.947	23.4254	212.317	13.7495	173.597	4.02172	247.688	13.6266				TG	TG(56:1)	TG 14:0_16:0_26:1	[M+NH4]	934.88	27.28	44.6404	10.8857	61.1336	16.0871	66.6333	17.2988	65.0856	10.281
DG	DG(36:4)	DG 18:1_18:3	[M+NH4]	634.541	18.25	164.395	21.326	212.144	14.7167	169.347	6.59808	239.537	14.48				TG	TG(56:1)	TG 16:0_16:0_24:1	[M+NH4]	934.88	27.28	44.6404	10.8857	61.0614	16.0446	66.6527	17.3313	65.0798	10.2865
DG	DG(36:6)	DG 14:0_22:6	[M+NH4]	635.466	23.2	62.9797	44.8205	49.7914	15.7785	30.2698	6.39603	76.9595	22.0174				TG	TG(56:1)	TG 16:0_18:1_22:0	[M+NH4]	934.88	27.28	44.107	10.5074	60.2391	16.1031	65.9088	17.2909	63.4177	10.7738
DG	DG(37:4)	DG 17:0_20:4	[M+NH4]	648.556	18.93	14.9865	12.4732	21.6424	15.0219	20.1205	10.5636	18.711	10.9565				TG	TG(56:1)	TG 16:0_22:0_18:1	[M+NH4]	934.88	27.28	43.6017	10.8838	60.2047	16.1888	65.5884	17.4609	64.2125	10.3067
DG	DG(38:0)	DG 16:0_22:0	[M+NH4]	670.634	22.45	119.211	22.1322	120.922	17.9501	109.872	5.22679	195.32	1.39692				TG	TG(56:1)	TG 18:0_18:1_20:0	[M+NH4]	934.88	27.28	43.5565	9.26383	60.1064	15.8891	66.1429	17.1848	65.0856	10.281
DG	DG(38:0)	DG 18:0_20:0	[M+NH4]	670.634	22.45	116.319	23.3157	117.262	18.1031	106.847	4.72403	187.266	1.80215				TG	TG(56:2)	TG 16:0_18:1_22:1	[M+NH4]	932.864	26.2	88.3282	13.6414	134.892	17.4134	150.544	19.799	149.233	6.78757
DG	DG(38:2)	DG 16:0_22:2	[M+NH4]	666.603	20.51	51.5347	6.03612	74.289	23.356	70.2788	3.90465	105.175	9.39801				TG	TG(56:2)	TG 16:0_20:1_20:1	[M+NH4]	932.864	26.2	88.3198	13.6548	134.892	17.4134	150.544	19.799	149.311	6.78033
DG	DG(38:2)	DG 18:0_20:2	[M+NH4]	666.603	20.51	51.3912	6.02268	74.2091	23.5121	70.255	3.72818	104.562	8.67994				TG	TG(56:2)	TG 18:0_18:1_20:1	[M+NH4]	932.864	26.2	88.9131	12.7215	134.892	17.4134	150.544	19.799	149.233	6.78757
DG	DG(38:2)	DG 18:1_20:1	[M+NH4]	666.603	20.51	46.1505	6.50377	65.8753	25.7952	58.54	3.81819	92.4087	4.16081				TG	TG(56:2)	TG 18:0_18:2_20:0	[M+NH4]	932.864	26.2	85.9528	14.5712	134.892	17.4134	150.602	19.8391	149.233	6.78757
DG	DG(38:3)	DG 16:0_22:3	[M+NH4]	664.587	20	66.7567	5.85913	100.508	14.8211	100.799	3.57382	108.68	5.57834				TG	TG(56:2)	TG 18:1_18:1_20:0	[M+NH4]	932.864	26.2	88.9131	12.7215	134.892	17.4134	150.544	19.799	149.233	6.78757
DG	DG(38:4)	DG 16:0_22:4	[M+NH4]	662.572	19.13	131.626	9.23746	146.479	12.2663	137.23	3.59102	216.223	17.9764				TG	TG(56:3)	TG 16:0_18:0_22:3	[M+NH4]	930.848	25.77	17.3824	11.0331	25.3386	3.72277	28.9609	20.6886	41.3611	11.9629
DG	DG(38:4)	DG 18:0_20:4	[M+NH4]	662.572	19.52	1147.84	17.7009	1717.37	13.494	1636.1	12.2851	1537.98	11.0108				TG	TG(56:3)	TG 16:0_18:1_22:2	[M+NH4]	930.848	25.32	132.34	17.1068	199.363	15.6725	204.692	18.3022	258.165	11.306
DG	DG(38:4)	DG 18:1_20:3	[M+NH4]	662.572	19.52	1147.71	17.7687	1717.37	13.494	1638.35	12.0747	1536.96	10.7598				TG	TG(56:3)	TG 16:1_18:1_22:1	[M+NH4]	930.848	25.32	134.514	16.0319	199.363	15.6725	211.984	20.5912	249.667	14.7084
DG	DG(38:5)	DG 16:0_22:5	[M+NH4]	660.556	18.31	334.928	19.8245	425.69	14.2824	398.606	6.17887	544.352	11.049				TG	TG(56:3)	TG 16:1_20:1_20:1	[M+NH4]	930.848	25.32	137.785	15.5312	204.792	14.8185	212.991	15.7054	261.653	18.4762
DG	DG(38:5)	DG 18:1_20:4	[M+NH4]	660.556	18.31	334.928	19.8245	421.985	15.0465	398.606	6.17887	544.352	11.049				TG	TG(56:3)	TG 18:0_18:0_20:3	[M+NH4]	930.848	25.32	132.398	17.3721	198.839	17.2797	213.459	18.2951	258.042	9.92966
DG	DG(38:6)	DG 16:0_22:6	[M+NH4]	658.541	17.91	134.946	14.6149	133.165	16.4964	134.891	5.59194	229.76	14.0858				TG	TG(56:3)	TG 18:0_18:1_20:2	[M+NH4]	930.848	25.32	136.079	14.8696	210.725	14.3293	225.676	20.2931	273.364	15.2137
DG	DG(38:6)	DG 16:1_22:5	[M+NH4]	658.541	17.24	39.9523	16.9174	48.6202	18.7108	46.2183	6.3068	52.005	1.58604				TG	TG(56:3)	TG 18:1_18:1_20:1	[M+NH4]	930.848	25.32	137.097	15.908	209.722	13.5314	225.947	20.5889	267.681	13.5885
DG	DG(38:6)	DG 18:2_20:4	[M+NH4]	658.541	17.91	134.802	14.7168	132.117	14.9398	132.337	5.19084	222.996	11.3889				TG	TG(56:4)	TG 16:0_18:0_22:4	[M+NH4]	928.833	25.18	70.838	24.4575	96.4382	9.20502	85.2042	30.8239	152.396	14.0624
DG	DG(40:0)	DG 16:0_24:0	[M+NH4]	698.666	23.1	32.079	17.6387	33.773	15.466	29.437	13.8156	49.7489	7.87169				TG	TG(56:4)	TG 16:0_18:1_22:3	[M+NH4]	928.833	25.15	50.403	22.9213	66.0835	12.9385	65.8918	27.7308	133.232	16.0143
DG	DG(40:0)	DG 18:0_22:0	[M+NH4]	698.666	23.1	32.4503	18.8354	34.0829	16.0064	29.497	14.0288	49.7489	7.87169				TG	TG(56:4)	TG 18:0_18:0_20:4	[M+NH4]	928.833	25.43	35.4273	20.537	49.5806	14.7248	48.0852	22.5061	73.2112	18.1837
DG	DG(40:1)	DG 16:0_24:1	[M+NH4]	696.65	22.3	18.575	15.1945	21.4238	19.2441	22.8203	6.03535	26.0385	10.0424				TG	TG(56:4)	TG 18:0_18:1_20:3	[M+NH4]	928.833	24.97	81.3536	11.6846	127.853	18.418	116.163	12.9307	160.604	17.1202
DG	DG(40:4)	DG 18:0_22:4	[M+NH4]	690.603	20.29	76.6496	8.56863	107.716	17.5661	106.611	7.50743	130.382	4.8142				TG	TG(56:4)	TG 18:1_18:1_20:2	[M+NH4]	928.833	24.97	82.6933	10.5306	126.194	17.9356	119.471	16.8504	169.301	14.3829
DG	DG(40:4)	DG 18:1_22:3	[M+NH4]	690.603	20.29	76.7321	7.42143	106.974	17.2208	103.925	6.48666	127.284	4.31894				TG	TG(56:5)	TG 16:0_18:0_22:5	[M+NH4]	926.817	24.66	283.401	23.2836	376.947	13.2464	391.59	20.3873	652.188	12.193
DG	DG(40:5)	DG 18:0_22:5	[M+NH4]	688.587	19.55	154.649	19.5013	212.778	12.9269	211.622	5.83942	258.651	11.614				TG	TG(56:5)	TG 16:0_18:1_22:4	[M+NH4]	926.817	24.44	406.08	24.6644	513.071	10.4749	431.441	8.02572	862.645	11.9583
DG	DG(40:5)	DG 18:1_22:4	[M+NH4]	688.587	19.13	77.3727	11.5304	87.8278	18.3658	78.8927	9.5519	139.529	11.326				TG	TG(56:5)	TG 16:0_20:2_20:3	[M+NH4]	926.817	24.44	406.08	24.6644	517.239	8.60129	463.868	15.2604	884.506	9.82906
DG	DG(40:5)	DG 20:1_20:4	[M+NH4]	688.587	19.55	151.585	21.2743	210.019	12.5133	209.132	7.54999	251.421	11.0709				TG	TG(56:5)	TG 18:0_18:1_20:4	[M+NH4]	926.817	24.66	274.759	22.1512	346.689	7.53721	411.965	27.1198	613.721	12.5779
DG	DG(40:6)	DG 18:1_22:5	[M+NH4]	686.572	18.34	102.542	15.6893	120.45	14.3246	109.323	11.6152	169.765	13.927				TG	TG(56:5)	TG 18:1_18:1_20:3	[M+NH4]	926.817	24.44	226.797	18.6355	289.697	15.1663	188.654	11.3186	439.474	15.0745
DG	DG(42:1)	DG 16:0_26:1	[M+NH4]	724.681	23.02	18.8674	5.97814	21.7906	20.2228	22.9385	6.02011	20.1813	8.93245				TG	TG(56:5)	TG 18:1_18:2_20:2	[M+NH4]	926.817	24.44	208.917	14.533	285.082	13.345	184.877	9.73618	424.591	12.6323
DG	DG(44:2)	DG 18:1_26:1	[M+NH4]	750.697	22.95	9.76163	9.25457	11.5404	18.4226	12.7918	4.50588	10.4164	10.9889				TG	TG(56:6)	TG 16:0_18:1_22:5	[M+NH4]	924.801	24.02	590.607	25.8983	833.739	26.2591	816.093	18.7981	1492.9	9.47187
																	TG	TG(56:6)	TG 18:1_18:1_20:4	[M+NH4]	924.801	24.02	585.957	15.9838	872.521	20.2069	798.006	16.3862	1396.41	13.8362
																	TG	TG(56:7)	TG 16:0_18:1_22:6	[M+NH4]	922.786	23.84	160.335	6.55571	241.065	30.2307	243.501	27.4973	405.675	21.0307
																	TG	TG(56:7)	TG 18:1_18:1_20:5	[M+NH4]	922.786	23.84	172.259	9.82644	215.62	30.1661	246.001	26.8306	435.036	10.1891
																	TG	TG(56:7)	TG 18:1_18:2_20:4	[M+NH4]	922.786	23.58	246.484	21.7447	411.161	18.0704	358.755	12.275	663.018	13.0169
																	TG	TG(56:8)	TG 16:0_18:2_22:6	[M+NH4]	920.77	23.37	203.484	18.9476	281.318	9.43143	263.068	17.4646	504.995	12.9135
																	TG	TG(56:8)	TG 16:0_20:4_20:4	[M+NH4]	920.77	23.37	206.99	20.8022	282.303	11.4119	258.094	17.0117	509.552	13.2001
																	TG	TG(56:8)	TG 16:1_18:1_22:6	[M+NH4]	920.77	23.37	200.796	17.9239	304.21	14.2154	264.584	17.456	504.995	12.9135
																	TG	TG(56:8)	TG 18:1_18:3_20:4	[M+NH4]	920.77	23.37	199.824	20.4634	286.162	14.3071	258.376	16.8808	504.995	12.9135
																	TG	TG(56:8)	TG 18:2_18:2_20:4	[M+NH4]	920.77	23.37	205.548	21.138	279.256	10.5361	259.849	15.9741	509.552	13.2001
																	TG	TG(56:9)	TG 16:0_20:4_20:5	[M+NH4]	918.755	23.07	8.57352	22.2032	11.8834	27.4703	10.0256	31.9803	22.6461	12.247
																	TG	TG(56:9)	TG 16:1_20:4_20:4	[M+NH4]	918.755	23.06	7.16682	18.0079	12.2097	24.7094	9.73345	35.9036	18.7653	5.90538
																	TG	TG(57:2)	TG 16:0_18:1_23:1	[M+NH4]	946.88	26.6	14.1787	20.8173	17.4542	28.7316	19.072	14.7225	19.0091	11.2695
																	TG	TG(57:5)	TG 17:0_18:0_22:5	[M+NH4]	940.833	24.97	56.5128	25.4542	81.9845	20.6662	74.2574	16.9779	118.203	18.2731
																	TG	TG(57:5)	TG 17:0_18:1_22:4	[M+NH4]	940.833	24.72	11.0116	3.9847	15.9715	26.7619	18.455	27.7199	18.8491	16.0365
																	TG	TG(57:5)	TG 17:1_18:0_22:4	[M+NH4]	940.833	24.72	49.2528	23.5116	62.4027	14.4752	61.4917	17.0361	98.7465	14.4019
																	TG	TG(57:5)	TG 18:1_19:1_20:3	[M+NH4]	940.833	24.72	47.4742	25.1083	61.5001	12.2198	62.6233	10.9243	98.4184	11.3548
																	TG	TG(57:6)	TG 17:0_18:1_22:5	[M+NH4]	938.817	24.3	60.2892	17.2175	87.5089	15.0803	80.6522	12.6616	133.406	11.4142
																	TG	TG(57:6)	TG 17:1_18:1_22:4	[M+NH4]	938.817	24.3	62.3131	21.1956	87.0821	13.3716	82.1123	12.8537	134.917	9.87744
																	TG	TG(57:7)	TG 17:0_18:1_22:6	[M+NH4]	936.801	23.73	21.5708	19.6321	32.667	7.67041	32.8417	17.9015	67.4602	11.5436
																	TG	TG(57:7)	TG 17:1_18:1_22:5	[M+NH4]	936.801	23.73	24.7355	28.8015	32.716	22.5154	30.4823	12.8331	72.9731	6.27384
																	TG	TG(57:8)	TG 17:1_18:1_22:6	[M+NH4]	934.786	23.4	8.85036	15.6848	12.6824	2.89641	10.8899	3.51113	24.2291	21.0881
																	TG	TG(57:8)	TG 17:1_20:3_20:4	[M+NH4]	934.786	23.4	9.208	10.1437	13.582	10.9064	10.9328	3.70576	25.6222	13.6994
																	TG	TG(58:1)	TG 16:0_18:1_24:0	[M+NH4]	962.911	22.89	40.6015	48.5034	41.6749	4.24383	43.3482	26.7969	55.2433	54.4071
																	TG	TG(58:10	TG 16:1_20:4_22:5	[M+NH4]	944.77	23.05	55.0584	21.0564	70.4998	13.4387	71.0527	13.7543	129.602	3.20547
																	TG	TG(58:10)	TG 16:0_20:4_22:6	[M+NH4]	944.77	23.05	51.3083	14.0174	67.5852	13.8579	69.373	18.2035	122.997	6.5968
																	TG	TG(58:2)	TG 16:0_18:1_24:1	[M+NH4]	960.895	27.07	62.924	12.1366	88.9783	19.0753	98.8917	17.3056	69.7153	13.7712
																	TG	TG(58:2)	TG 16:1_18:1_24:0	[M+NH4]	960.895	27.07	62.39	12.348	88.9783	19.0753	98.9425	17.2849	69.7153	13.7712
																	TG	TG(58:2)	TG 18:1_18:1_22:0	[M+NH4]	960.895	27.07	62.924	12.1366	88.9783	19.0753	98.85	17.3228	69.7153	13.7712
																	TG	TG(58:3)	TG 16:0_18:1_24:2	[M+NH4]	958.88	26.14	52.3439	13.8123	75.2808	16.6999	83.5384	18.9684	74.1875	7.91289
																	TG	TG(58:3)	TG 16:1_18:1_24:1	[M+NH4]	958.88	26.14	50.83	14.2951	74.3485	15.8581	80.9248	18.5788	74.469	8.32151
																	TG	TG(58:3)	TG 18:1_18:1_22:1	[M+NH4]	958.88	26.14	52.6637	18.6215	73.9532	15.928	86.3181	18.9619	74.482	8.34055
																	TG	TG(58:4)	TG 16:0_18:1_24:3	[M+NH4]	956.864	25.61	48.3881	16.2339	63.1344	20.1602	70.4776	12.4515	81.6343	20.0556
																	TG	TG(58:4)	TG 16:0_20:0_22:4	[M+NH4]	956.864	25.95	2.12381	45.3551	2.74891	33.8906	2.26591	35.1967	7.82121	21.6795
																	TG	TG(58:4)	TG 18:0_18:0_22:4	[M+NH4]	956.864	25.95	2.31116	46.8556	2.77274	32.5024	2.492	33.1097	7.26604	17.887
																	TG	TG(58:4)	TG 18:0_18:1_22:3	[M+NH4]	956.864	25.61	41.7224	19.5767	56.2611	22.4821	69.0646	11.868	85.7555	22.185
																	TG	TG(58:4)	TG 18:1_18:1_22:2	[M+NH4]	956.864	25.61	47.4091	18.4119	59.7144	14.5347	67.5207	12.1373	86.1547	17.1389
																	TG	TG(58:5)	TG 16:0_18:1_24:4	[M+NH4]	954.848	25.1	146.04	17.3018	200.976	15.271	183.806	12.9069	338.811	13.5857
																	TG	TG(58:5)	TG 16:0_20:1_22:4	[M+NH4]	954.848	25.1	136.087	17.5459	198.679	18.3997	168.311	8.00065	340.383	14.0428
																	TG	TG(58:5)	TG 18:0_18:0_22:5	[M+NH4]	954.848	25.1	142.954	21.8499	205.688	17.0811	180.563	12.6881	326.446	20.319
																	TG	TG(58:5)	TG 18:0_18:1_22:4	[M+NH4]	954.848	25.1	149.344	17.3095	187.49	13.0986	182.21	11.9127	341.848	13.6949
																	TG	TG(58:5)	TG 18:0_20:1_20:4	[M+NH4]	954.848	25.1	123.143	20.2953	192.627	19.8429	176.565	10.1704	303.19	13.0132
																	TG	TG(58:5)	TG 18:1_18:1_22:3	[M+NH4]	954.848	25.1	140.735	22.1594	190.183	19.7826	183.998	12.9296	323.982	5.31664
																	TG	TG(58:6)	TG 16:0_20:1_22:5	[M+NH4]	952.833	24.63	218.004	18.1777	257.777	16.6169	255.664	21.3125	429.786	18.4038
																	TG	TG(58:6)	TG 16:0_20:2_22:4	[M+NH4]	952.833	24.63	219.862	17.1862	281.957	16.7984	258.226	17.1557	422.071	15.6643
																	TG	TG(58:6)	TG 18:0_18:1_22:5	[M+NH4]	952.833	24.63	221.216	17.3739	269.337	17.8896	258.088	19.8425	429.786	18.4038
																	TG	TG(58:6)	TG 18:1_18:1_22:4	[M+NH4]	952.833	24.61	348.81	18.6537	458.354	9.30945	425.78	19.1407	771.433	15.396
																	TG	TG(58:7)	TG 16:0_20:3_22:4	[M+NH4]	950.817	24	323.476	16.4465	475.135	25.1724	436.178	6.77705	821.138	4.59572
																	TG	TG(58:7)	TG 18:0_18:1_22:6	[M+NH4]	950.817	24	215.628	22.7533	293.705	15.0527	248.85	21.716	477.293	30.2054
																	TG	TG(58:7)	TG 18:0_20:3_20:4	[M+NH4]	950.817	24	237.972	22.0879	375.842	13.5385	266.445	18.274	546.514	16.1399
																	TG	TG(58:7)	TG 18:1_18:1_22:5	[M+NH4]	950.817	24	309.372	14.5984	407.056	18.2461	408.063	21.5154	979.382	11.8926
																	TG	TG(58:7)	TG 18:1_20:3_20:3	[M+NH4]	950.817	24	235.566	23.4144	335.017	11.3026	276.974	14.9228	546.514	16.1399
																	TG	TG(58:8)	TG 16:0_20:3_22:5	[M+NH4]	948.801	23.81	191.071	9.18092	316.05	16.2115	253.978	14.6995	626.141	3.47739
																	TG	TG(58:8)	TG 18:1_18:1_22:6	[M+NH4]	948.801	23.81	185.361	14.4778	325.39	13.3462	296.888	14.6278	665.635	2.75753
																	TG	TG(58:8)	TG 18:1_18:2_22:5	[M+NH4]	948.801	23.81	188.708	6.41684	341.725	16.6459	287.425	19.3554	643.153	1.61044
																	TG	TG(58:8)	TG 18:1_20:3_20:4	[M+NH4]	948.801	23.81	197.846	8.89046	293.884	16.2838	280.204	10.7301	653.191	3.1891
																	TG	TG(58:8)	TG 18:2_20:3_20:3	[M+NH4]	948.801	23.81	186.54	8.78549	320.899	15.5285	288.853	14.4137	643.153	1.61044
																	TG	TG(58:9)	TG 16:0_20:3_22:6	[M+NH4]	946.786	23.42	165.992	14.257	247.739	9.15564	182.663	11.7786	449.199	13.8516
																	TG	TG(58:9)	TG 16:0_20:4_22:5	[M+NH4]	946.786	23.42	162.654	11.0712	247.29	5.75578	183.337	12.7532	456.755	12.0114
																	TG	TG(58:9)	TG 18:1_20:4_20:4	[M+NH4]	946.786	23.42	163.953	11.655	241.939	6.54439	182.028	11.2049	457.731	12.4875
																	TG	TG(59:6)	TG 18:1_19:1_22:4	[M+NH4]	966.848	24.74	22.1173	14.4171	31.4008	16.2208	32.6082	16.5337	56.0504	9.48372
																	TG	TG(59:7)	TG 18:1_19:1_22:5	[M+NH4]	964.833	24.28	19.952	11.2726	30.1006	20.7989	31.2351	23.0087	47.9791	11.9273
																	TG	TG(60:10)	TG 16:0_22:4_22:6	[M+NH4]	972.801	23.42	94.8108	22.2411	154.256	14.8235	116.071	6.77804	323.431	5.25706
																	TG	TG(60:10)	TG 18:1_20:4_22:5	[M+NH4]	972.801	23.42	110.116	10.8076	164.612	6.88902	106.149	3.36679	281.915	24.0251
																	TG	TG(60:11)	TG 16:0_22:5_22:6	[M+NH4]	970.786	23.24	102.966	18.0601	143.515	16.3112	140.191	12.8184	257.414	8.3778
																	TG	TG(60:12	TG 16:0_22:6_22:6	[M+NH4]	968.77	23.05	13.1529	8.72631	18.6578	25.9483	19.2044	16.1436	34.2942	15.0342
																	TG	TG(60:12)	TG 16:1_22:5_22:6	[M+NH4]	968.77	22.72	20.8278	9.12518	28.082	22.0223	24.172	12.3044	53.4639	2.86281
																	TG	TG(60:2)	TG 16:0_18:1_26:1	[M+NH4]	988.927	22.45	38.337	48.8904	38.592	5.49068	42.8139	38.0157	53.5783	78.1578
																	TG	TG(60:3)	TG 16:0_18:2_26:1	[M+NH4]	986.911	26.98	40.8518	10.8542	58.6846	17.3013	64.8652	20.0195	39.586	14.4566
																	TG	TG(60:3)	TG 16:1_18:1_26:1	[M+NH4]	986.911	26.98	40.4182	12.223	58.399	17.8388	65.8772	19.345	39.586	14.4566
																	TG	TG(60:3)	TG 18:1_18:1_24:1	[M+NH4]	986.911	26.98	40.8518	10.8542	58.2339	18.4745	65.8051	19.7287	39.586	14.4566
																	TG	TG(60:3)	TG 18:1_18:2_24:0	[M+NH4]	986.911	26.98	40.892	11.0772	56.2828	19.8063	64.2562	21.2252	39.5866	14.4547
																	TG	TG(60:4)	TG 16:0_18:1_26:3	[M+NH4]	984.895	26.31	29.6966	18.1465	37.913	18.1296	41.6008	19.9393	40.0276	14.0253
																	TG	TG(60:4)	TG 16:1_18:1_26:2	[M+NH4]	984.895	26.31	28.5308	15.9667	38.5996	20.2195	41.9879	16.5865	42.2559	15.0221
																	TG	TG(60:4)	TG 18:0_18:1_24:3	[M+NH4]	984.895	26.31	25.4208	8.39802	39.3707	18.1765	43.3264	18.961	41.0646	14.5316
																	TG	TG(60:4)	TG 18:1_18:1_24:2	[M+NH4]	984.895	26.11	61.0411	16.1155	78.7792	17.0731	82.7665	13.6743	95.3319	8.27822
																	TG	TG(60:4)	TG 18:1_18:2_24:1	[M+NH4]	984.895	26.31	29.6115	18.5336	38.6352	12.2367	41.8854	16.2478	38.6637	11.028
																	TG	TG(60:5)	TG 16:0_18:1_26:4	[M+NH4]	982.88	25.61	28.8446	13.9229	32.5572	16.7862	36.5407	14.8949	58.4892	20.9995
																	TG	TG(60:5)	TG 18:0_18:1_24:4	[M+NH4]	982.88	25.62	36.1714	14.8343	40.0696	5.6736	42.9746	9.11563	63.6563	20.5575
																	TG	TG(60:5)	TG 18:1_18:1_24:3	[M+NH4]	982.88	25.61	35.8705	18.4884	40.0103	4.3407	41.703	14.4542	67.1347	21.3155
																	TG	TG(60:5)	TG 18:1_20:0_22:4	[M+NH4]	982.88	25.61	37.0913	18.4232	34.976	15.9903	39.7232	15.7076	61.2067	15.7865
																	TG	TG(60:6)	TG 16:0_18:1_26:5	[M+NH4]	980.864	25.07	54.7367	15.4734	76.6065	20.6177	69.509	17.2991	117.373	12.069
																	TG	TG(60:6)	TG 18:0_20:1_22:5	[M+NH4]	980.864	25.07	53.7851	13.3405	73.1292	21.0372	65.7126	14.1038	103.812	15.0652
																	TG	TG(60:6)	TG 18:1_20:1_22:4	[M+NH4]	980.864	25.07	76.491	19.8286	116.675	21.6402	92.1285	11.474	150.795	11.5176
																	TG	TG(60:7)	TG 16:0_18:1_26:6	[M+NH4]	978.848	24.55	115.854	37.3159	155.99	38.2279	152.357	24.9549	259.603	3.4029
																	TG	TG(60:7)	TG 18:0_20:3_22:4	[M+NH4]	978.848	24.55	87.1194	19.9912	120.261	3.84682	118.54	14.8558	184.34	10.8872
																	TG	TG(60:7)	TG 18:1_20:1_22:5	[M+NH4]	978.848	24.55	131.075	21.178	179.951	14.3894	152.549	24.8093	294.765	15.0167
																	TG	TG(60:8)	TG 16:0_22:4_22:4	[M+NH4]	976.833	24.23	50.2837	34.7547	65.3807	26.2142	64.6713	30.0787	94.2262	23.4871
																	TG	TG(60:8)	TG 18:0_20:4_22:4	[M+NH4]	976.833	24.39	29.2553	13.0995	27.9653	16.1252	41.7787	6.03945	90.7087	8.23296
																	TG	TG(60:8)	TG 18:1_20:3_22:4	[M+NH4]	976.833	24.23	20.5885	64.5508	27.0012	21.558	28.0671	21.4835	51.8325	21.2898
																	TG	TG(60:9)	TG 16:0_22:4_22:5	[M+NH4]	974.817	23.8	124.216	19.8279	162.82	11.9045	134.249	6.69057	343.754	7.66569
																	TG	TG(60:9)	TG 16:1_22:4_22:4	[M+NH4]	974.817	23.8	124.123	24.9569	159.328	8.59407	123.962	17.2252	352.599	6.16435
																	TG	TG(60:9)	TG 18:0_20:3_22:6	[M+NH4]	974.817	23.98	73.7411	24.7952	85.9144	25.3011	90.4553	17.2772	154.395	1.6261
																	TG	TG(60:9)	TG 18:0_20:4_22:5	[M+NH4]	974.817	23.8	123.625	25.5133	160.888	16.4385	137.611	16.7346	344.605	7.98598
																	TG	TG(60:9)	TG 18:1_20:4_22:4	[M+NH4]	974.817	23.8	125.339	23.6022	157.975	11.5125	138.842	18.1792	352.325	6.09877
																	TG	TG(61:11)	TG 17:0_22:5_22:6	[M+NH4]	984.801	23.37	7.72972	23.221	11.7617	10.6372	9.87926	13.0066	22.8504	12.3544
																	TG	TG(62:10)	TG 18:1_22:4_22:5	[M+NH4]	1000.83	23.94	42.0328	20.2474	53.5223	13.969	32.5739	33.0052	87.0661	35.0441
																	TG	TG(62:11)	TG 18:1_22:4_22:6	[M+NH4]	996.801	23.22	26.4374	27.1071	38.9262	16.4169	37.3875	13.6536	83.6876	8.72529
																	TG	TG(62:11)	TG 18:1_22:5_22:5	[M+NH4]	996.801	23.22	26.3045	26.5675	39.4391	20.6062	34.3019	14.2979	83.0883	5.34238
																	TG	TG(62:12)	TG 18:1_22:5_22:6	[M+NH4]	996.801	23.22	21.8217	24.1598	33.8272	14.3226	32.0472	18.3389	72.2831	6.82979
																	TG	TG(62:13)	TG 18:1_22:6_22:6	[M+NH4]	994.786	23.03	4.92934	9.06955	8.15334	32.9871	8.4145	18.1319	20.1214	8.63571
																	TG	TG(62:4)	TG 18:1_18:2_26:1	[M+NH4]	1012.93	27.11	14.6829	12.6621	20.9047	15.3033	20.9005	18.1501	17.0073	17.9163
																	TG	TG(62:4)	TG 18:1_26:1_18:2	[M+NH4]	1012.93	27.11	15.7613	7.56875	20.9047	15.3033	21.7116	15.0738	17.0073	17.9163
																	TG	TG(62:6)	TG 16:0_22:5_24:1	[M+NH4]	1008.9	25.94	31.1945	27.8861	40.1283	20.7448	39.9423	16.971	43.7466	21.8534
																	TG	TG(62:6)	TG 18:0_18:1_26:5	[M+NH4]	1008.9	25.94	14.8356	24.1589	23.5609	8.50924	20.4043	29.0501	26.0573	24.5565
																	TG	TG(62:6)	TG 18:1_20:4_24:1	[M+NH4]	1008.9	25.94	31.6683	22.7801	40.9393	25.8024	38.2158	19.1961	51.3813	12.5219
																	TG	TG(62:6)	TG 18:1_22:1_22:4	[M+NH4]	1008.9	25.94	29.8447	24.0136	36.8661	21.2806	37.6209	12.8021	47.5893	21.9272
																	TG	TG(62:6)	TG 18:1_24:1_20:4	[M+NH4]	1008.9	25.94	32.3754	24.2594	40.9393	25.8024	39.9437	17.4648	49.4421	15.1993
																	TG	TG(62:7)	TG 18:1_18:1_26:5	[M+NH4]	1006.88	25.04	18.0193	26.0602	26.03	14.5977	23.8031	16.0347	32.4458	36.6016
																	TG	TG(62:8)	TG 16:0_22:4_24:4	[M+NH4]	1004.86	24.64	18.2332	17.321	28.7648	23.9604	27.6297	13.6147	39.2845	24.4519
																	TG	TG(62:8)	TG 18:0_22:4_22:4	[M+NH4]	1004.86	24.67	60.7078	18.2068	83.681	10.7413	61.8453	32.6957	151.355	9.58797
																	TG	TG(62:8)	TG 18:1_18:1_26:6	[M+NH4]	1004.86	24.67	60.5232	17.3249	83.3436	11.3054	66.8701	19.7145	120.663	16.1307
																	TG	TG(62:8)	TG 18:1_22:3_22:4	[M+NH4]	1004.86	24.67	60.609	17.8709	84.5512	12.0199	67.0755	19.4618	148.989	11.4265
																	TG	TG(62:9)	TG 18:0_22:4_22:5	[M+NH4]	1002.85	24.35	44.1345	47.9755	47.2857	11.6511	38.6965	7.48198	112.285	12.9909
																	TG	TG(62:9)	TG 18:1_22:4_22:4	[M+NH4]	1002.85	24.36	20.8009	16.4743	25.7917	24.3587	27.4374	10.1316	66.1369	8.14176
																	TG	TG(64:7)	TG 18:1_22:5_24:1	[M+NH4]	1034.91	25.93	18.3921	11.7905	23.5256	8.14358	23.1099	12.2408	24.457	5.42191
																	TG	TG(64:7)	TG 18:1_24:1_22:5	[M+NH4]	1034.91	25.93	12.9843	18.3296	16.72	13.8021	15.0116	25.6276	21.7863	14.2936
																	TG	TG(64:9)	TG 18:1_22:4_24:4	[M+NH4]	1030.88	24.73	22.3682	48.8997	26.6439	16.0787	20.7587	12.7076	37.8542	35.4659

## Sheet: Lipids Identified_NEG
Lipid class/subclass	Lipid species	Lipid Molecular Species	Ionization	m/z	RT	Ctrl, average peak area	Ctrl, RSD	HA 0.125%, average peak area	HA 0.125%, RSD	HA 0.25%, average peak area	HA 0.25%, RSD	HA 0.50%, average peak area	HA 0.50%, RSD			Lipid class/subclass	Lipid species	Lipid Molecular Species	Ionization	m/z	RT	Ctrl, average peak area	Ctrl, RSD	HA 0.125%, average peak area	HA 0.125%, RSD	HA 0.25%, average peak area	HA 0.25%, RSD	HA 0.50%, average peak area	HA 0.50%, RSD
PC	PC(30:0)	PC 14:0_16:0	[M+HCOO]	750.529	15.99	367.503	20.9728	458.845	15.1394	421.913	9.39196	594.801	15.1559			LPC	LPC(16:0)	LPC(16:0)	[M+HCOO]	540.343	6.03	18.6236	16.8287	30.0158	17.8582	25.004	16.1809	32.7042	17.8965
PC	PC(30:1)	PC 14:0_16:1	[M+HCOO]	748.513	14.66	255.289	16.9947	360.073	20.7033	336.762	12.6377	428.235	23.0081			LPC	LPC(16:1)	LPC(16:1)	[M+HCOO]	568.375	8.24	27.7401	15.0025	31.8992	12.4586	28.5926	12.0418	44.4831	13.1271
PC	PC(30:2)	PC 14:0_16:2	[M+HCOO]	746.498	14.11	6.62707	20.1642	12.238	13.8382	10.2686	31.5934	11.66	34.0218			LPC	LPC(18:0)	LPC(18:0)	[M+HCOO]	566.359	6.35	11.3103	15.3988	16.6536	14.8027	12.6743	11.5809	20.8884	12.6745
PC	PC(31:1)	PC 14:0_17:1	[M+HCOO]	762.529	15.36	167.72	45.6892	229.076	17.1031	214.652	10.8244	315.551	13.1534
PC	PC(32:0)	PC 14:0_18:0	[M+HCOO]	778.56	17.41	233.212	95.4877	109.382	24.5012	95.9484	10.6032	122.267	31.3105			LPE	LPE(18:0)	LPE(18:0)	[M-H]	480.31	8.41	221.003	18.2448	306.524	13.4403	296.69	11.8552	548.626	6.34302
PC	PC(32:1)	PC 14:0_18:1	[M+HCOO]	776.545	16.11	1057.17	29.5545	952.265	21.9773	753.159	6.79825	1184.16	10.7366			LPE	LPE(18:1)	LPE(18:1)	[M-H]	478.294	6.49	51.2214	22.6221	67.978	14.8046	67.7047	10.1897	97.0759	9.30642
PC	PC(32:2)	PC 14:0_18:2	[M+HCOO]	774.529	14.89	1543.94	54.043	2405.96	18.404	2135.63	8.1208	2968.65	14.3591			LPE	LPE(P-16:0)	LPE(P-16:0)	[M-H]	436.283	6.92	139.102	20.2796	165.784	14.5673	154.149	10.8921	245.247	15.3296
PC	PC(34:1)	PC 14:0_20:1	[M+HCOO]	804.576	17.46	1436.05	94.5147	638.443	21.6267	568.27	9.37498	697.876	18.5039			LPE	LPE(P-18:0)	LPE(P-18:0)	[M-H]	464.315	9.2	124.947	16.8045	142.765	13.8051	138.017	8.9894	244.977	14.1002
PC	PC(34:3)	PC 14:0_20:3	[M+HCOO]	800.545	15.19	3416.06	65.361	5673.12	19.6877	4634.8	4.98275	7114.5	15.6012
PC	PC(34:4)	PC 14:0_20:4	[M+HCOO]	798.529	14.7	283.914	55.9438	507.161	16.4395	417.665	16.2434	592.73	23.0565			PI	PI(34:1)	PI(16:1_18:0)	[M-H]	835.534	16.31	51.1469	41.2859	66.348	21.6119	45.2851	22.3597	148.298	44.4013
PC	PC(36:5)	PC 14:0_22:5	[M+HCOO]	824.545	14.84	122.01	34.6179	112.982	19.4672	94.7514	9.92801	142.163	17.964			PI	PI(34:2)	PI(16:1_18:1)	[M-H]	833.519	14.94	74.6306	41.9414	103.73	17.156	74.0312	19.3025	322.709	43.1981
PC	PC(30:0)	PC 15:0_15:0	[M+HCOO]	750.529	15.99	252.199	14.3679	300.732	23.8497	254.513	11.3138	284.919	19.5808			PI	PI(36:2)	PI(18:0_18:2)	[M-H]	861.55	16.6	31.5094	47.7716	45.8349	19.5283	32.9274	24.4317	150.088	43.4344
PC	PC(31:0)	PC 15:0_16:0	[M+HCOO]	764.545	16.72	358.208	45.1459	488.726	16.673	451.774	8.61049	658.398	17.0662			PI	PI(36:2)	PI(18:1_18:1)	[M-H]	861.55	16.29	31.3368	35.51	44.1607	22.1888	32.5391	21.3595	91.1455	47.5768
PC	PC(31:1)	PC 15:0_16:1	[M+HCOO]	762.529	15.47	201.049	18.418	223.754	17.3652	205.7	5.62605	315.551	13.1534			PI	PI(36:3)	PI(18:1_18:2)	[M-H]	859.534	15.24	968.053	38.3047	1274.71	19.0756	836.913	18.9987	2788.69	43.4329
PC	PC(32:0)	PC 15:0_17:0	[M+HCOO]	778.56	17.41	334.276	50.9534	287.175	17.9369	250.055	11.9858	340.387	19.6726			PI	PI(36:4)	PI(16:0_20:4)	[M-H]	857.519	15	23.4724	35.4781	29.1694	25.3496	19.6218	34.3206	66.4269	44.606
PC	PC(32:1)	PC 15:0_17:1	[M+HCOO]	776.545	16.11	1071.7	25.8924	1012.58	20.9613	824.694	6.2529	1281.65	12.6409			PI	PI(38:3)	PI(18:0_20:3)	[M-H]	887.566	16.96	51.4759	34.6354	68.3851	20.3208	45.9647	23.4725	149.801	43.6363
PC	PC(33:0)	PC 15:0_18:0	[M+HCOO]	792.576	18.14	1421.09	67.746	2378.59	18.4816	2110.03	8.0152	2944.89	15.1041			PI	PI(38:4)	PI(18:0_20:4)	[M-H]	885.55	16.43	15.3797	41.4894	17.7364	25.1026	10.6627	17.7482	69.116	49.2751
PC	PC(33:1)	PC 15:0_18:1	[M+HCOO]	790.56	16.81	276.186	102.566	86.1489	17.3208	80.7802	35.7107	112.146	19.8665			PI	PI(38:5)	PI(18:1_20:4)	[M-H]	883.534	15.06	235.945	36.7954	310.977	20.2436	220.624	22.5728	998.144	42.8953
PC	PC(35:1)	PC 15:0_20:1	[M+HCOO]	818.592	18.19	743.704	39.6608	1093.79	14.0634	983.467	6.90864	1328.95	14.1274			PI	PI(40:4)	PI(18:0_22:4)	[M-H]	913.581	17.32	24.6051	35.7325	31.6989	20.0933	22.2756	22.0743	99.1743	45.5249
PC	PC(31:1)	PC 15:1_16:0	[M+HCOO]	762.529	15.47	357.478	38.0195	553.742	23.0924	469.051	14.1268	722.278	16.1211			PI	PI(40:5)	PI(18:0_22:5)	[M-H]	911.566	16.5	27.975	40.3202	39.9613	21.017	27.826	32.1398	97.0133	45.1302
PC	PC(32:0)	PC 16:0_16:0	[M+HCOO]	778.56	17.41	321.826	45.8924	286.266	17.9547	250.748	12.2075	333.227	24.4911			PI	PI(40:6)	PI(18:1_22:5)	[M-H]	909.55	15.16	35.1759	39.0713	47.7221	21.5263	32.7459	22.0501	161.287	45.5172
PC	PC(32:1)	PC 16:0_16:1	[M+HCOO]	776.545	16.11	1045.84	29.981	958.224	22.6963	754.493	3.56598	1179.21	10.7678
PC	PC(32:2)	PC 16:0_16:2	[M+HCOO]	774.529	14.89	1522.13	53.9602	2356.57	16.4606	2121.6	8.01527	2878.62	14.3064			PG	PG(36:1)	PG 18:0_18:1	[M-H]	775.549	17.23	47.2931	19.2652	82.5915	20.3084	80.775	27.7762	53.3494	20.688
PC	PC(33:0)	PC 16:0_17:0	[M+HCOO]	792.576	18.14	353.636	57.0095	637.18	18.6665	554.214	12.9839	680.187	21.5933			PG	PG(44:11)	PG 22:5_22:6	[M-H]	867.518	13.02	104.051	17.1128	197.312	23.1228	213.176	32.6617	140.393	29.8796
PC	PC(33:1)	PC 16:0_17:1	[M+HCOO]	790.56	16.81	271.969	105.669	84.0756	20.7618	77.9918	29.8082	125.735	13.1467			PG	PG(44:12)	PG 22:6_22:6	[M-H]	865.503	12.58	123.96	16.3481	189.006	17.1071	184.89	11.3888	188.213	20.5252
PC	PC(34:0)	PC 16:0_18:0	[M+HCOO]	806.592	18.77	698.026	40.8545	1100.64	14.7083	938.757	5.47531	1338.65	14.8188
PC	PC(34:1)	PC 16:0_18:1	[M+HCOO]	804.576	17.46	1422.73	96.0616	572.483	19.819	485.724	6.74841	760.913	21.9686			PS	PS(34:1)	PS 16:0_18:1	[M-H]	760.513	16.49	102.27	36.354	125.454	5.69308	79.2379	12.6065	288.516	4.65177
PC	PC(34:2)	PC 16:0_18:2	[M+HCOO]	802.56	16.39	3813.5	45.8829	5673.12	19.6877	4561.3	6.79748	7147.18	15.8948			PS	PS(36:1)	PS 18:0_18:1	[M-H]	788.545	17.8	736.077	41.1645	754.921	6.02178	555.176	14.4315	1756.54	6.12086
PC	PC(34:3)	PC 16:0_18:3	[M+HCOO]	800.545	15.19	1457.96	57.5877	2373.4	17.4591	2064.5	7.13893	3042.44	14.487			PS	PS(36:2)	PS 18:1_18:1	[M-H]	786.529	16.81	59.6524	38.9288	67.6749	9.76925	52.631	20.789	130.99	10.9406
PC	PC(35:1)	PC 16:0_19:1	[M+HCOO]	818.592	18.19	414.983	12.5504	496.843	14.4322	428.581	10.5644	609.905	21.6278			PS	PS(38:3)	PS 18:0_20:3	[M-H]	812.545	17.19	98.4523	38.946	105.142	7.73641	80.1753	15.5363	272.051	10.633
PC	PC(35:2)	PC 16:0_19:2	[M+HCOO]	816.576	16.86	493.631	29.5329	725.808	19.8026	640.743	11.8989	962.938	15.0913			PS	PS(38:4)	PS 18:0_20:4	[M-H]	810.529	16.65	71.4681	39.8689	84.4858	9.19177	61.1409	13.019	139.547	11.723
PC	PC(36:1)	PC 16:0_20:1	[M+HCOO]	832.607	18.81	834.801	71.6177	493.643	16.2734	432.12	7.6474	609.131	15.383			PS	PS(40:5)	PS 18:0_22:5	[M-H]	836.545	16.72	50.0245	23.2479	74.2199	8.97178	52.6273	12.6395	121.139	9.43781
PC	PC(36:2)	PC 16:0_20:2	[M+HCOO]	830.592	17.52	2162.92	18.9238	2964.54	23.9864	2519.47	8.33714	3513.83	21.694			PS	PS(40:6)	PS 18:0_22:6	[M-H]	834.529	16.36	34.6263	51.7989	44.4531	13.6701	30.6372	8.27019	116.361	10.8126
PC	PC(36:3)	PC 16:0_20:3	[M+HCOO]	828.576	16.74	1800.49	62.746	2869.17	17.9762	2443.71	4.48798	3846.94	15.1162			PS	PS(O-37:1)	PS O-19:0_18:1	[M-H]	788.581	17.29	45.2969	37.9261	33.0721	1.67771	25.4437	22.3093	78.0845	26.3027
PC	PC(36:4)	PC 16:0_20:4	[M+HCOO]	826.56	16.21	365.342	15.2877	373.804	23.922	329.416	6.94839	539.599	12.4924			PS	PS(O-37:2)	PS O-19:1_18:1	[M-H]	786.565	16.58	13.8791	33.4621	12.0641	16.7302	8.18117	22.6943	26.4918	26.0888
PC	PC(36:5)	PC 16:0_20:5	[M+HCOO]	824.545	15.3	439.337	47.2003	658.144	17.4302	520.669	6.06812	823.974	15.2443			PS	PS(O-41:5)	PS O-19:0_22:5	[M-H]	836.581	16.15	2.23363	34.6943	2.04371	5.95076	1.4485	15.3974	3.81278	46.7669
PC	PC(38:2)	PC 16:0_22:2	[M+HCOO]	858.623	18.7	180.069	20.7569	256.152	16.2024	229.232	11.0919	262.508	20.3823
PC	PC(38:3)	PC 16:0_22:3	[M+HCOO]	856.607	18.17	162.326	18.7628	251.819	17.9406	212.95	4.47839	275.49	20.7905
PC	PC(38:4)	PC 16:0_22:4	[M+HCOO]	854.592	17.2	176.684	16.4316	199.414	19.3097	170.454	17.4262	294.403	17.8383
PC	PC(38:5)	PC 16:0_22:5	[M+HCOO]	852.576	16.27	432.35	39.1597	372.159	16.3128	291.479	4.22768	456.9	15.8223
PC	PC(38:6)	PC 16:0_22:6	[M+HCOO]	850.56	15.82	626.631	65.2147	1088.35	14.9782	861.609	5.49702	1334.84	18.2898
PC	PC(40:1)	PC 16:0_24:1	[M+HCOO]	888.67	20.97	80.4895	63.5404	123.263	16.2457	131.884	12.7743	197.492	21.5759
PC	PC(40:3)	PC 16:0_24:3	[M+HCOO]	884.639	19.15	10.1232	29.9823	22.0309	16.0211	18.7728	15.0041	15.5444	27.9442
PC	PC(32:2)	PC 16:1_16:1	[M+HCOO]	774.529	14.89	124.604	131.512	10.332	23.0192	8.5473	4.64846	11.7972	20.9212
PC	PC(33:1)	PC 16:1_17:0	[M+HCOO]	790.56	16.81	552.694	19.5737	634.75	20.7448	556.665	12.511	664.575	21.2094
PC	PC(34:1)	PC 16:1_18:0	[M+HCOO]	804.576	17.46	1745.86	65.4288	1104.05	15.387	971.223	8.27637	1336.5	14.6905
PC	PC(34:2)	PC 16:1_18:1	[M+HCOO]	802.56	16.39	3831.06	44.8266	5571.28	18.601	4576.71	5.66272	7189.61	14.8771
PC	PC(34:3)	PC 16:1_18:2	[M+HCOO]	800.545	15.19	1455.01	57.6676	2349.43	17.6779	2033.4	6.4398	3033.62	14.5326
PC	PC(34:4)	PC 16:1_18:3	[M+HCOO]	798.529	14.7	248.526	55.5084	499.708	17.6707	433.544	11.2578	591.078	26.3645
PC	PC(35:2)	PC 16:1_19:1	[M+HCOO]	816.576	16.86	156.729	62.1791	111.397	17.619	93.0089	7.91619	141.155	19.764
PC	PC(36:3)	PC 16:1_20:2	[M+HCOO]	828.576	16.48	492.975	25.1536	489.803	15.6945	429.58	7.65595	606.084	16.8537
PC	PC(36:4)	PC 16:1_20:3	[M+HCOO]	826.56	16.21	791.367	36.1635	1124.93	13.8311	968.54	5.31011	1581.52	12.3321
PC	PC(36:5)	PC 16:1_20:4	[M+HCOO]	824.545	14.84	437.049	48.2236	654.844	19.6579	515.774	6.23136	822.396	16.0127
PC	PC(38:4)	PC 16:1_22:3	[M+HCOO]	854.592	17.64	336.047	45.032	292.774	21.4284	254.609	11.2791	309.2	18.3809
PC	PC(38:5)	PC 16:1_22:4	[M+HCOO]	852.576	16.27	737.783	15.9163	896.109	10.7911	716.665	8.54684	1217.96	17.7388
PC	PC(38:6)	PC 16:1_22:5	[M+HCOO]	850.56	15.35	684.474	46.1829	1074.82	16.649	858.513	5.39356	1353.16	17.8281
PC	PC(34:3)	PC 16:2_18:1	[M+HCOO]	800.545	15.19	326.264	14.8986	466.178	18.6318	402.525	11.2293	483.596	23.1942
PC	PC(34:4)	PC 16:2_18:2	[M+HCOO]	798.529	14.7	291.629	49.0105	482.211	16.5057	409.633	13.4953	590.476	22.0174
PC	PC(35:1)	PC 17:0_18:1	[M+HCOO]	818.592	18.19	211.953	55.8455	165.061	24.1739	133.348	13.7814	198.603	26.4822
PC	PC(35:2)	PC 17:0_18:2	[M+HCOO]	816.576	16.86	405.011	18.9489	581.788	17.3459	503.427	13.2587	758.145	19.4715
PC	PC(34:2)	PC 17:1_17:1	[M+HCOO]	802.56	16.39	731.788	62.5103	494.418	16.3303	428.316	7.52863	603.462	17.1089
PC	PC(35:1)	PC 17:1_18:0	[M+HCOO]	818.592	18.19	1469.43	54.8636	2383.02	17.3154	2057.02	7.4162	3035.16	15.0472
PC	PC(35:2)	PC 17:1_18:1	[M+HCOO]	816.576	16.86	386.01	17.6584	507.668	22.2047	460.775	12.681	708.539	15.7468
PC	PC(36:1)	PC 18:0_18:1	[M+HCOO]	832.607	18.81	826.934	72.9267	489.803	15.6945	435.303	5.76817	596.716	16.7255
PC	PC(36:2)	PC 18:0_18:2	[M+HCOO]	830.592	17.52	2197.91	18.1274	3040.02	22.602	2549.76	9.76736	3573.19	21.2129
PC	PC(36:3)	PC 18:0_18:3	[M+HCOO]	828.576	16.48	1970.55	47.9064	2943.45	18.5476	2510.23	5.42026	3908.6	15.0762
PC	PC(38:1)	PC 18:0_20:1	[M+HCOO]	860.639	19.95	640.805	68.0641	1090.66	15.9884	931.197	5.5857	1514.83	12.6156
PC	PC(38:2)	PC 18:0_20:2	[M+HCOO]	858.623	18.7	79.0793	57.0103	67.6492	19.8295	54.9091	12.6957	81.901	19.1476
PC	PC(38:3)	PC 18:0_20:3	[M+HCOO]	856.607	18.17	164.11	20.0191	244.164	17.9098	213.884	6.14362	279.377	20.8882
PC	PC(38:4)	PC 18:0_20:4	[M+HCOO]	854.592	17.64	297.019	68.154	200.524	21.7163	172.282	15.9934	292.331	18.196
PC	PC(38:5)	PC 18:0_20:5	[M+HCOO]	852.576	16.27	743.067	16.3757	909.824	11.7078	716.451	9.23541	1219.41	17.5901
PC	PC(40:5)	PC 18:0_22:5	[M+HCOO]	880.607	17.7	633.763	62.2841	1067.46	14.0144	853.848	4.36427	1342.62	18.1835
PC	PC(40:6)	PC 18:0_22:6	[M+HCOO]	878.592	17.29	111.805	36.6415	170.364	8.80053	139.958	10.1947	219.12	14.348
PC	PC(34:3)	PC 18:1_16:2	[M+HCOO]	800.545	15.27	142.78	61.1731	114.843	18.8562	96.3218	3.89174	191.484	19.463
PC	PC(36:2)	PC 18:1_18:1	[M+HCOO]	830.592	17.52	848.202	76.6444	456.924	12.6439	392.708	11.5062	571.665	21.8029
PC	PC(36:3)	PC 18:1_18:2	[M+HCOO]	828.576	16.48	1965.82	48.428	2949.02	18.7618	2493.35	4.90591	3922.19	14.7515
PC	PC(36:4)	PC 18:1_18:3	[M+HCOO]	826.56	16.21	739.617	33.0828	1058.43	16.4507	916.188	5.49004	1505.04	12.6084
PC	PC(38:1)	PC 18:1_20:0	[M+HCOO]	860.639	19.95	398.442	66.2429	659.174	17.2515	525.662	5.37921	833.701	16.741
PC	PC(38:2)	PC 18:1_20:1	[M+HCOO]	858.623	18.7	78.1797	57.4876	68.8922	21.9057	57.464	11.4391	83.4673	22.4607
PC	PC(38:3)	PC 18:1_20:2	[M+HCOO]	856.607	18.17	164.162	20.3671	249.471	19.7926	215.687	6.46988	285.754	22.0092
PC	PC(38:4)	PC 18:1_20:3	[M+HCOO]	854.592	16.83	149.845	6.49991	198.227	21.9022	173.113	17.0701	293.967	17.9089
PC	PC(38:5)	PC 18:1_20:4	[M+HCOO]	852.576	16.27	346.812	65.6295	200.428	8.68863	189.762	9.7648	279.967	13.3789
PC	PC(38:6)	PC 18:1_20:5	[M+HCOO]	850.56	15.35	687.226	45.4663	1088.35	14.9782	857.24	6.02313	1344.64	17.9538
PC	PC(40:5)	PC 18:1_22:4	[M+HCOO]	880.607	17.23	270.219	43.7063	459.759	19.4684	404.595	9.85647	484.101	21.7073
PC	PC(40:6)	PC 18:1_22:5	[M+HCOO]	878.592	16.32	162.364	7.33073	188.559	16.6959	153.669	4.48895	254.945	16.7729
PC	PC(36:4)	PC 18:2_18:2	[M+HCOO]	826.56	16.21	301.59	31.0421	280.708	14.2327	239.341	2.76234	347.862	16.9854
PC	PC(38:4)	PC 18:2_20:2	[M+HCOO]	854.592	17.64	574.035	12.6108	652.542	16.1535	523.29	4.29978	824.943	15.5934
PC	PC(38:6)	PC 18:2_20:4	[M+HCOO]	850.56	15.35	607.78	42.7498	899.62	10.7635	721.776	8.02013	1218.46	17.7934
PC	PC(40:6)	PC 18:2_22:4	[M+HCOO]	878.592	16.32	288.764	30.1404	464.62	19.1163	404.675	10.8376	472.209	25.2384
PC	PC(40:5)	PC20:1_20:4	[M+HCOO]	880.607	17.7	199.142	34.4822	286.547	12.3987	243.746	5.00743	352.122	17.4903
PC	PC(40:6)	PC20:2_20:4	[M+HCOO]	878.592	16.32	147.085	16.2095	171.19	9.5097	145.092	10.0341	225.79	11.9603
PC	PC(40:6)	PC20:3_20:3	[M+HCOO]	878.592	16.32	217.584	19.6826	278.463	12.5667	245.387	4.82195	345.425	17.6765
PC	PC(O-30:0)	PCO-16:0_14:0	[M+HCOO]	736.55	16.87	171.977	63.7158	286.555	10.875	241.755	2.99037	358.726	18.8352
PC	PC(O-32:0)	PCO-16:0_16:0	[M+HCOO]	764.581	18.32	63.3022	80.291	35.122	14.9601	33.9536	8.74176	54.5347	13.4911
PC	PC(O-34:1)	PCO-16:0_18:1	[M+HCOO]	790.597	18.27	248.263	40.8622	261.159	18.7105	237.074	11.1447	357.724	21.4169
PC	PC(O-38:3)	PCO-16:0_22:3	[M+HCOO]	842.628	19	340.356	71.5203	727.021	19.1563	649.805	11.0176	1021.57	18.6877
PC	PC(O-34:2)	PCO-16:1_18:1	[M+HCOO]	788.581	17.24	15.6807	63.1409	11.994	21.2296	11.3363	5.55286	17.0887	18.6608
PC	PC(O-36:1)	PCO-18:0_18:1	[M+HCOO]	818.628	19.61	32.3208	10.1042	45.866	15.9888	41.1827	6.11501	60.2002	22.5334
PC	PC(O-38:4)	PCO-18:0_20:4	[M+HCOO]	840.612	18.45	52.3	30.7807	60.4096	14.115	53.2583	16.1736	78.5817	24.045
PC	PC(O-34:1)	PCO-18:1_16:0	[M+HCOO]	790.597	18.27	191.669	69.9444	127.901	14.5167	109.949	9.49626	177.052	20.123
PC	PC(O-36:2)	PCO-18:1_18:1	[M+HCOO]	816.612	18.31	340.213	67.342	717.651	18.011	647.212	10.7317	1012.13	18.8483
PC	PC(O-34:1)	PCP-18:0_16:0	[M+HCOO]	790.597	18.27	155.765	102.142	64.5157	15.1971	47.8315	8.47009	73.3994	34.2038
PE	PE(34:1)	PE 16:0_18:1	[M-H]	716.524	17.77	1035.22	22.4604	1151.85	5.10737	1080.15	9.98935	1338.22	7.90859
PE	PE(34:2)	PE 16:0_18:2	[M-H]	714.508	16.53	274.262	20.157	323.817	7.73872	308.634	8.17332	383.532	11.8767
PE	PE(35:1)	PE 16:0_19:1	[M-H]	730.539	18.42	242.119	18.2163	276.357	6.8063	272.733	12.0699	343.206	17.8624
PE	PE(36:1)	PE 16:0_20:1	[M-H]	744.555	19.03	2607.14	22.1175	3059.47	11.2291	2898.31	12.2384	3679.54	16.0865
PE	PE(36:2)	PE 16:0_20:2	[M-H]	742.539	17.78	1225.04	21.0989	1294.13	3.89147	1347.49	9.17308	1665.93	8.18962
PE	PE(36:3)	PE 16:0_20:3	[M-H]	740.524	17.06	52.4201	30.1093	63.8319	18.6903	63.2552	10.4349	75.4094	22.279
PE	PE(36:4)	PE 16:0_20:4	[M-H]	738.508	16.5	235.349	17.6823	272.432	6.5542	242.31	8.44746	325.726	12.6562
PE	PE(38:4)	PE 16:0_22:4	[M-H]	766.539	17.89	2803.42	18.7874	3210.71	6.65488	2895.82	9.71222	3936.23	11.2371
PE	PE(38:5)	PE 16:0_22:5	[M-H]	764.524	16.55	1060.38	17.7675	1231.28	6.34066	1135.79	8.52054	1424.75	12.8114
PE	PE(38:6)	PE 16:0_22:6	[M-H]	762.508	16.17	211.815	14.9607	247.18	15.8578	231.028	16.1869	192.656	13.9409
PE	PE(34:1)	PE 16:1_18:0	[M-H]	716.524	17.77	1021.69	21.6069	1151.86	5.13504	1077.47	9.98843	1311.8	8.55191
PE	PE(34:2)	PE 16:1_18:1	[M-H]	714.508	16.53	269.147	19.0735	308.178	7.23222	282.57	16.8958	379.93	11.1748
PE	PE(38:6)	PE 16:1_22:5	[M-H]	762.508	16.17	213.552	14.8269	250.079	14.4535	239.647	14.4284	198.408	14.7201
PE	PE(35:1)	PE 17:0_18:1	[M-H]	730.539	18.42	242.119	18.2163	276.357	6.8063	269.68	12.295	334.157	19.6564
PE	PE(35:2)	PE 17:0_18:2	[M-H]	728.524	17.4	22.4023	3.58903	33.3515	21.2815	28.2852	13.7281	35.7694	23.5608
PE	PE(37:4)	PE 17:0_20:4	[M-H]	752.524	17.22	83.0474	19.6111	98.5488	3.12587	92.114	6.6611	108.179	11.5139
PE	PE(35:1)	PE 17:1_18:0	[M-H]	730.539	18.42	242.817	18.5656	277.807	7.22422	272.635	12.0739	345.916	17.4785
PE	PE(36:1)	PE 18:0_18:1	[M-H]	744.555	19.03	2607.14	22.1175	3059.47	11.2291	2898.31	12.2384	3679.54	16.0865
PE	PE(36:2)	PE 18:0_18:2	[M-H]	742.539	17.78	1269.14	22.6545	1372.23	4.82038	1332.31	9.42922	1686.88	7.30274
PE	PE(36:3)	PE 18:0_18:3	[M-H]	740.524	17.42	12.5507	12.1191	20.0002	25.8897	14.3075	21.3822	17.3361	11.6765
PE	PE(38:3)	PE 18:0_20:3	[M-H]	768.555	18.4	265.586	19.707	314.687	7.65323	308.533	13.8172	367.167	19.139
PE	PE(38:4)	PE 18:0_20:4	[M-H]	766.539	17.89	2798.81	18.9232	3198	6.66006	2914.56	8.69352	3974.58	11.9704
PE	PE(38:5)	PE 18:0_20:5	[M-H]	764.524	17.05	158.564	17.5547	190.932	15.6949	185.515	8.67744	202.707	17.2264
PE	PE(40:4)	PE 18:0_22:4	[M-H]	794.571	18.73	433.325	21.183	532.039	10.391	454.937	7.16197	556.717	21.1272
PE	PE(40:5)	PE 18:0_22:5	[M-H]	792.555	17.95	435.425	20.6995	543.829	5.96871	475.063	6.92546	585.407	9.97894
PE	PE(40:6)	PE 18:0_22:6	[M-H]	790.539	17.56	385.244	24.4921	465.854	11.0988	447.417	10.6069	469.027	10.293
PE	PE(36:2)	PE 18:1_18:1	[M-H]	742.539	17.78	1231.54	21.5143	1368.8	6.35629	1337.71	9.85944	1672.06	7.99417
PE	PE(36:3)	PE 18:1_18:2	[M-H]	740.524	16.74	135.84	21.0883	130.254	9.80065	132.858	10.7831	154.916	10.9219
PE	PE(36:4)	PE 18:1_18:3	[M-H]	738.508	16.5	237.863	17.1479	274.21	5.64018	240.89	8.94065	330.817	12.2675
PE	PE(38:4)	PE 18:1_20:3	[M-H]	766.539	17.89	2828.3	18.9419	3203.93	6.60678	2930.96	9.15793	3987.02	12.0921
PE	PE(38:5)	PE 18:1_20:4	[M-H]	764.524	16.55	1060.38	17.7675	1254.25	5.73304	1138.45	8.49206	1442.55	12.7169
PE	PE(38:6)	PE 18:1_20:5	[M-H]	762.508	16.17	209.075	16.3449	250.601	15.7819	236.677	14.0598	199.557	16.234
PE	PE(40:5)	PE 18:1_22:4	[M-H]	792.555	17.95	427.894	24.4049	541.918	6.25754	493.451	7.38692	579.615	12.251
PE	PE(40:6)	PE 18:1_22:5	[M-H]	790.539	17.56	384.923	23.3423	458.007	11.6296	437.367	12.0658	473.329	16.6105
PE	PE(40:7)	PE 18:1_22:6	[M-H]	788.524	16.19	238.85	17.2503	283.747	14.4138	269.647	10.5033	317.045	13.484
PE	PE(44:2)	PE 18:1_26:1	[M-H]	854.664	21.86	10.0554	6.44397	13.6608	16.6662	15.0827	18.9366	9.72352	14.5387
PE	PE(36:4)	PE 18:2_18:2	[M-H]	738.508	16.5	235.738	16.9926	274.896	6.15354	240.863	8.87632	327.091	12.4042
PE	PE(38:5)	PE 18:2_20:3	[M-H]	764.524	16.55	1208.76	17.2613	1448.7	7.09185	1347.44	10.1196	1682.79	13.7371
PE	PE(38:6)	PE 18:2_20:4	[M-H]	762.508	16.17	208.381	14.6187	246.78	13.6632	226.875	16.1612	192.948	15.5721
PE	PE(40:7)	PE 18:2_22:5	[M-H]	788.524	16.19	235.796	16.7295	281.356	14.0613	262.683	10.8224	314.716	14.1715
PE	PE(42:2)	PE 18:2_24:0	[M-H]	826.633	21	31.1997	16.0363	48.6206	14.0519	42.348	28.0729	26.1448	55.4887
PE	PE(40:4)	PE 20:0_20:4	[M-H]	794.571	18.73	433.445	21.147	533.134	10.2333	451.874	6.32068	554.336	21.6943
PE	PE(40:5)	PE 20:1_20:4	[M-H]	792.555	17.95	422.777	21.7127	506.141	7.27178	468.74	7.90631	535.47	9.38392
PE	PE(40:7)	PE 20:3_20:4	[M-H]	788.524	16.19	232.658	19.7737	280.341	13.7303	265.73	10.1624	312.632	12.6469
PE	PE(O-34:2)	PE O-16:1_18:1	[M-H]	700.529	18.39	688.346	18.7738	834.635	8.36701	803.543	15.4972	797.802	19.2219
PE	PE(O-36:5)	PE O-16:1_20:4	[M-H]	722.513	17.13	1478.72	16.8526	1703.4	7.7068	1644.09	8.04791	1534.81	16.0919
PE	PE(O-38:5)	PE O-16:1_22:4	[M-H]	750.544	18.06	834.479	11.6712	1060.79	8.67533	959.517	16.4591	1228.03	15.4369
PE	PE(O-38:6)	PE O-16:1_22:5	[M-H]	748.529	17.2	1779.48	16.6757	2315.91	5.49257	2167.76	6.68859	2108.45	14.167
PE	PE(O-38:7)	PE O-16:1_22:6	[M-H]	746.513	16.78	897.658	19.9388	1185.2	9.39483	1238.56	11.8411	1294	10.1753
PE	PE(O-37:5)	PE O-17:1_20:4	[M-H]	736.529	17.82	162.768	25.4294	164.427	5.02099	157.125	12.0781	163.6	9.0678
PE	PE(O-36:2)	PE O-18:1_18:1	[M-H]	728.56	19.62	182.798	20.456	232.914	4.83453	218.879	17.0926	236.834	18.4798
PE	PE(O-38:5)	PE O-18:1_20:4	[M-H]	750.544	18.47	1450.45	18.7307	1700.85	8.71532	1608.38	11.185	1661.3	12.808
PE	PE(O-38:6)	PE O-18:1_20:5	[M-H]	748.529	17.2	1813.48	18.3239	2318.18	5.37241	2137.89	7.92729	2116.54	15.0343
PE	PE(O-40:5)	PE O-18:1_22:4	[M-H]	778.576	19.3	551.747	15.3347	727.453	6.75601	624.496	17.6026	865.925	17.7167
PE	PE(O-40:6)	PE O-18:1_22:5	[M-H]	776.56	18.52	736.53	23.1832	1035.93	7.38968	923.521	15.2969	1122.64	8.79138
PE	PE(O-40:7)	PE O-18:1_22:6	[M-H]	774.544	18.14	635.398	6.43885	834.718	10.4926	862.01	19.8374	1053.64	16.0453
PE	PE(O-36:3)	PE O-18:2_18:1	[M-H]	726.544	18.4	225.717	19.2531	275.854	10.0907	257.128	16.4669	300.701	17.1437
PE	PE(O-38:6)	PE O-18:2_20:4	[M-H]	748.529	17.2	1787.41	17.528	2300.44	4.74978	2168.64	6.66251	2076.92	13.364
PE	PE(O-40:6)	PE O-18:2_22:4	[M-H]	776.56	18.06	303.581	9.25916	376.299	9.40654	366.569	17.9093	484.274	16.2923
PE	PE(O-40:7)	PE O-18:2_22:5	[M-H]	774.544	18.14	637.321	6.17925	836.131	10.185	865.908	20.0518	1061.2	16.1877
PE	PE(O-40:8)	PE O-18:2_22:6	[M-H]	772.529	16.8	352.524	18.0207	455.568	10.0095	486.819	12.111	524.013	9.51584
PE	PE(O-41:5)	PE O-19:0_22:5	[M-H]	792.591	18.16	156.303	16.1804	185.598	9.94686	185.449	17.3491	274.192	10.2269
PE	PE(O-40:5)	PE O-20:1_20:4	[M-H]	778.576	19.3	550.045	14.8138	729.163	6.41066	624.816	17.5567	863.045	16.8004
PE	PE(O-34:2)	PE P-16:0_18:1	[M-H]	700.529	18.39	688.346	18.7738	834.635	8.36701	801.454	15.5295	794.492	18.7372
PE	PE(O-36:5)	PE P-16:0_20:4	[M-H]	722.513	17.13	1478.72	16.8526	1703.4	7.7068	1644.09	8.04791	1534.81	16.0919
PE	PE(O-38:5)	PE P-16:0_22:4	[M-H]	750.544	18.06	825.409	12.2583	1060.79	8.67533	959.517	16.4591	1224.07	14.8678
PE	PE(O-38:6)	PE P-16:0_22:5	[M-H]	748.529	17.2	1721.6	18.7897	2162.99	5.19896	2070.35	7.76904	2012.61	12.7258
PE	PE(O-38:7)	PE P-16:0_22:6	[M-H]	746.513	16.78	893.35	20.383	1176.81	9.3386	1238.81	11.8657	1277.1	11.5625
PE	PE(O-36:2)	PE P-18:0_18:1	[M-H]	728.56	19.62	181.032	20.553	231.612	4.28715	218.879	17.0926	236.834	18.4798
PE	PE(O-38:5)	PE P-18:0_20:4	[M-H]	750.544	18.47	1450.45	18.7307	1700.85	8.71532	1614.69	10.9486	1667.83	13.2906
PE	PE(O-38:6)	PE P-18:0_20:5	[M-H]	748.529	17.2	1722.45	18.7145	2216.6	5.73561	2051.66	5.67953	2055.88	16.3193
PE	PE(O-40:5)	PE P-18:0_22:4	[M-H]	778.576	19.3	551.747	15.3347	723.343	7.56975	621.642	18.0232	857.745	15.8994
PE	PE(O-40:6)	PE P-18:0_22:5	[M-H]	776.56	18.52	733.315	23.6483	1035.93	7.38968	930.254	15.5389	1124.71	9.98172
PE	PE(O-40:7)	PE P-18:0_22:6	[M-H]	774.544	18.14	632.211	6.60613	832.38	10.5699	858.549	20.2995	1053.64	16.0453
PE	PE(O-40:5)	PE P-20:0_20:4	[M-H]	778.576	19.3	543.466	14.9389	719.922	6.698	620.858	18.1424	848.689	17.2912

## Sheet: STD
Lipid class/subclass	Lipid Molecular Species	Ionization	m/z	RT
CE	CE (18:1) (d7)	675,6779[M7D+NH4] (heavy)	675.678	25.18
TG	TAG(15:0_18:1_15:0(d7))	829,7985[M7D+NH4] (heavy)	829.798	24.09
DG	DAG(15:0_18:1(d7))	605,5844[M7D+NH4] (heavy)	605.584	18.83
SM	SM(d18:1_18:1(d9)	738,6470[M9D+H] (heavy)	738.647	15.99
PC	PC(15:0_18:1(d7))	797,6043[M7D+HCOO] (heavy)	797.604	16.74
LPC	LPC (18:1) (d7)	573,3903[M7D+HCOO] (heavy)	573.39	6.31
PE	PE(15:0_18:1(d7))	709,5519[M7D-H] (heavy)	709.552	17.02
LPE	LPE (18:1) (d7)	485,3379[M7D-H] (heavy)	485.338	6.45
PI	PI(15:0_18:1(d7))NH4	845,5890[M7D-H] (heavy)	845.589	15.15
PS	PS(15:0_18:1(d7))Na	775,5236[M7D-H] (heavy)	775.524	14.17
PG	PG(15:0_18:1(d7))Na	808,533324 [M7D+HCOO] (heavy)	808.533	15.77
