# Supplementary material for: Integratomics of Human Dermal Fibroblasts Treated with Low Molecular Weight Hyaluronic Acid
Source: Molecules. 2021 Aug 23;26(16):5096. doi: 10.3390/molecules26165096 (PMC8399884; doi:10.3390/molecules26165096)
Supplement: Supplementary file 1 [file molecules-26-05096-s001.zip › molecules-1334966-supplementary/Revision_supplementaryTables and Figures/Suppl Table 2_Significantly altered lipids_revised.xlsx]

## Sheet: Legend
Statitistical analyses done with MetaboAnalyst v.5 (https://www.metaboanalyst.ca/)
Set up Parameters	Fold change (FC) threshold			2
	T-test p value threshold			0.05
				FDR filter
	Volcano plot	X-axis	FC threshold	2
		Y-axis	p-value	< 0,05
				FDR filter

## Sheet: Hyal Acid 0.5vsC
Volcano plot output (FDR, FC Threshold= 2)							T-test (p value < 0.05; FDR)						Fold change (> 2)
	Fold change 05vsC	log2(FC)	p.ajusted	-log10(p)				t.stat	p.value	#NAME?	FDR			Fold Change	log2(FC)
CE 18:0	16.186	4.0167	0.004183	2.3785			TG 18:1_18:2_22:5	-26.651	1.1783e-05	4.9287	0.004183		CE 18:0	16.186	4.0167
CE 18:2	8.5584	3.0973	0.0054927	2.2602			TG 18:2_20:3_20:3	-19.807	3.8329e-05	4.4165	0.004183		CE 18:1	5.1507	2.3648
Cer(16:1,2/23:0)	7.7854	2.9608	0.004183	2.3785			Cer(18:2,2/22:0)	-18.196	5.3646e-05	4.2705	0.004183		CE 18:2	8.5584	3.0973
Cer(18:1,2/21:0)	7.7182	2.9483	0.004183	2.3785			Cer(18:2,1/22:0,1)	-18.183	5.3796e-05	4.2693	0.004183		CE 20:1	4.2234	2.0784
Cer(17:1,2/22:0)	7.674	2.94	0.004183	2.3785			Cer(16:1,2/24:1)	-17.998	5.6018e-05	4.2517	0.004183		Cer(16:0,2/17:1)	4.4611	2.1574
Cer(17:1,2/20:0)	7.6028	2.9265	0.004183	2.3785			Cer(18:2,1/23:1)	-17.925	5.6933e-05	4.2446	0.004183		Cer(16:0,2/20:0)	4.6689	2.2231
Cer(18:1,2/19:0)	7.6028	2.9265	0.004183	2.3785			Hex1Cer(18:0,2/22:0)	-17.92	5.7e-05	4.2441	0.004183		Cer(16:0,2/24:0)	6.1322	2.6164
Cer(18:1,1/22:1,1)	7.5221	2.9111	0.004183	2.3785			TG 18:1_20:3_20:4	-17.392	6.4159e-05	4.1927	0.004183		Cer(16:0,2/24:1)	5.9658	2.5767
Cer(16:2,1/24:0,1)	7.5126	2.9093	0.004183	2.3785			TG 16:0_20:3_22:5	-17.28	6.5816e-05	4.1817	0.004183		Cer(16:1,1/17:0,1)	4.4042	2.1389
Cer(18:1,2/20:0)	7.5093	2.9087	0.0042947	2.3671			Cer(18:0,2/22:0)	-16.196	8.5026e-05	4.0704	0.004183		Cer(16:1,1/24:0,1)	5.9764	2.5793
Cer(18:1,2/22:1)	7.5064	2.9081	0.004183	2.3785			Cer(18:0,2/20:0)	-16.115	8.6719e-05	4.0619	0.004183		Cer(16:1,2/16:0)	4.5269	2.1785
Cer(16:1,2/22:0)	7.4964	2.9062	0.0042947	2.3671			Cer(16:0,2/24:0)	-16.082	8.7436e-05	4.0583	0.004183		Cer(16:1,2/22:0)	7.4964	2.9062
Cer(18:0,2/20:0)	7.2347	2.8549	0.004183	2.3785			TG 16:0_17:1_20:4	-15.89	9.1675e-05	4.0377	0.004183		Cer(16:1,2/23:0)	7.7854	2.9608
Cer(16:2,1/24:1,1)	7.1096	2.8298	0.004183	2.3785			TG 18:1_22:6_22:6	-15.719	9.5671e-05	4.0192	0.004183		Cer(16:1,2/24:0)	5.9764	2.5793
Hex1Cer(18:0,2/22:0)	6.6468	2.7327	0.004183	2.3785			Cer(16:2,1/24:1,1)	-15.042	0.00011382	3.9438	0.004183		Cer(16:1,2/24:1)	5.515	2.4634
Cer(18:1,2/18:0)	6.6453	2.7323	0.004183	2.3785			Cer(18:0,2/18:0)	-14.885	0.00011864	3.9258	0.004183		Cer(16:2,1/24:0,1)	7.5126	2.9093
Cer(18:0,2/18:1)	6.6322	2.7295	0.004183	2.3785			Cer(18:1,2/21:0)	-14.569	0.00012909	3.8891	0.004183		Cer(16:2,1/24:1,1)	7.1096	2.8298
Cer(18:2,2/23:2)	6.5176	2.7043	0.004183	2.3785			Cer(17:2,1/24:0,1)	-14.525	0.00013065	3.8839	0.004183		Cer(17:0,2/18:1)	4.3242	2.1124
Cer(18:0,2/16:0)	6.1651	2.6241	0.0045992	2.3373			Cer(16:1,2/23:0)	-14.51	0.00013119	3.8821	0.004183		Cer(17:0,2/24:0)	3.9634	1.9867
Cer(16:0,2/24:0)	6.1322	2.6164	0.004183	2.3785			Cer(17:1,2/22:0)	-14.429	0.00013409	3.8726	0.004183		Cer(17:1,1/18:0,1)	4.3133	2.1088
Cer(18:0,2/22:0)	6.1178	2.613	0.004183	2.3785			Cer(17:1,2/24:1)	-14.36	0.00013666	3.8643	0.004183		Cer(17:1,2/16:0)	4.4676	2.1595
Cer(16:1,1/24:0,1)	5.9764	2.5793	0.004183	2.3785			TG 16:1_22:5_22:6	-14.356	0.00013681	3.8639	0.004183		Cer(17:1,2/18:0)	4.3242	2.1124
Cer(16:1,2/24:0)	5.9764	2.5793	0.004183	2.3785			Cer(18:2,2/23:0)	-14.199	0.00014284	3.8452	0.004183		Cer(17:1,2/20:0)	7.6028	2.9265
Cer(18:1,1/22:0,1)	5.9764	2.5793	0.004183	2.3785			Cer(16:0,2/20:0)	-13.795	0.00016005	3.7958	0.004183		Cer(17:1,2/22:0)	7.674	2.94
Cer(18:1,2/22:0)	5.9764	2.5793	0.004183	2.3785			CE 18:0	-13.647	0.00016697	3.7774	0.004183		Cer(17:1,2/24:1)	5.8509	2.5487
Cer(22:1,1/18:0,1)	5.9737	2.5786	0.004183	2.3785			Hex1Cer(18:0,2/16:0)	-13.645	0.00016704	3.7772	0.004183		Cer(17:1,2/26:0)	2.1976	1.1359
Cer(16:0,2/24:1)	5.9658	2.5767	0.004183	2.3785			Cer(18:0,2/18:1)	-13.625	0.00016801	3.7747	0.004183		Cer(17:2,1/24:0,1)	5.8188	2.5407
Cer(18:0,2/22:1)	5.8994	2.5606	0.004183	2.3785			Cer(18:1,2/18:0)	-13.623	0.00016813	3.7744	0.004183		Cer(18:0,1/24:0)	3.0777	1.6218
Cer(18:2,2/23:0)	5.8889	2.558	0.004183	2.3785			Cer(18:2,1/24:0,1)	-13.138	0.00019386	3.7125	0.004183		Cer(18:0,2/16:0)	6.1651	2.6241
Hex1Cer(18:0,2/16:0)	5.8866	2.5574	0.004183	2.3785			Cer(18:1,1/24:1,1)	-13.115	0.00019515	3.7096	0.004183		Cer(18:0,2/16:0,1)	3.1554	1.6578
Cer(17:1,2/24:1)	5.8509	2.5487	0.004183	2.3785			Cer(18:1,2/24:1)	-13.115	0.00019515	3.7096	0.004183		Cer(18:0,2/16:1)	5.0257	2.3293
Cer(17:2,1/24:0,1)	5.8188	2.5407	0.004183	2.3785			Cer(18:2,2/24:0)	-13.033	0.00020002	3.6989	0.004183		Cer(18:0,2/17:0)	4.6525	2.218
Cer(16:1,2/24:1)	5.515	2.4634	0.004183	2.3785			TG 14:0_16:2_18:1	-12.989	0.00020268	3.6932	0.004183		Cer(18:0,2/18:0)	5.0243	2.3289
Cer(18:2,1/22:0,1)	5.3636	2.4232	0.004183	2.3785			Cer(17:1,2/20:0)	-12.951	0.00020505	3.6881	0.004183		Cer(18:0,2/18:1)	6.6322	2.7295
Cer(18:2,2/22:0)	5.308	2.4082	0.004183	2.3785			Cer(18:1,2/19:0)	-12.951	0.00020505	3.6881	0.004183		Cer(18:0,2/20:0)	7.2347	2.8549
CE 18:1	5.1507	2.3648	0.0042947	2.3671			Cer(16:2,1/24:0,1)	-12.85	0.00021144	3.6748	0.004183		Cer(18:0,2/22:0)	6.1178	2.613
Cer(18:0,2/16:1)	5.0257	2.3293	0.005319	2.2742			Cer(18:1,2/22:1)	-12.727	0.00021955	3.6585	0.004183		Cer(18:0,2/22:1)	5.8994	2.5606
Cer(18:0,2/18:0)	5.0243	2.3289	0.004183	2.3785			Cer(18:0,2/22:1)	-12.726	0.00021964	3.6583	0.004183		Cer(18:0,2/23:0)	3.9873	1.9954
Cer(18:1,1/16:0,1)	5.0224	2.3284	0.005319	2.2742			TG 14:0_16:1_18:2	-12.715	0.0002204	3.6568	0.004183		Cer(18:0,2/24:0)	4.1783	2.0629
Cer(18:1,2/16:0)	5.0054	2.3235	0.0052799	2.2774			DG 18:1_20:1	-12.676	0.00022307	3.6516	0.004183		Cer(18:0,2/24:1)	2.7084	1.4374
Cer(18:2,1/24:1)	4.9231	2.2996	0.0041961	2.3772			Cer(18:0,2/24:2)	-12.674	0.00022323	3.6513	0.004183		Cer(18:0,2/24:2)	4.8168	2.2681
Cer(18:2,2/16:0,1)	4.8812	2.2872	0.0060249	2.2201			Cer(18:2,2/23:2)	-12.668	0.00022358	3.6506	0.004183		Cer(18:0,3/16:1)	2.7776	1.4739
Cer(19:0,2/16:0)	4.8585	2.2805	0.0047103	2.327			Cer(18:1,1/22:1,1)	-12.597	0.00022861	3.6409	0.004183		Cer(18:0,3/22:0)	4.0004	2.0001
Cer(18:0,2/24:2)	4.8168	2.2681	0.004183	2.3785			Cer(17:0,2/18:1)	-12.488	0.00023651	3.6261	0.004183		Cer(18:0,3/24:0)	2.8183	1.4948
Cer(18:1,1/24:1,1)	4.813	2.2669	0.004183	2.3785			Cer(17:1,2/18:0)	-12.488	0.00023651	3.6261	0.004183		Cer(18:0,3/24:1)	3.423	1.7753
Cer(18:1,2/24:1)	4.813	2.2669	0.004183	2.3785			Cer(18:1,2/17:0)	-12.488	0.00023651	3.6261	0.004183		Cer(18:1,1/16:0,1)	5.0224	2.3284
Cer(18:2,2/24:0)	4.7932	2.261	0.004183	2.3785			Cer(16:0,2/24:1)	-12.375	0.00024509	3.6107	0.004183		Cer(18:1,1/22:0,1)	5.9764	2.5793
Cer(18:2,1/24:0,1)	4.7432	2.2459	0.004183	2.3785			Cer(16:1,1/24:0,1)	-12.354	0.00024672	3.6078	0.004183		Cer(18:1,1/22:1,1)	7.5221	2.9111
Cer(18:1,3/23:2)	4.7213	2.2392	0.0062614	2.2033			Cer(16:1,2/24:0)	-12.354	0.00024672	3.6078	0.004183		Cer(18:1,1/24:0,1)	2.714	1.4404
Cer(18:2,2/23:1,1)	4.7215	2.2392	0.0062614	2.2033			Cer(18:1,1/22:0,1)	-12.354	0.00024672	3.6078	0.004183		Cer(18:1,1/24:1)	2.7732	1.4715
Cer(16:0,2/20:0)	4.6689	2.2231	0.004183	2.3785			Cer(18:1,2/22:0)	-12.354	0.00024672	3.6078	0.004183		Cer(18:1,1/24:1,1)	4.813	2.2669
Cer(18:0,2/17:0)	4.6525	2.218	0.0049839	2.3024			Cer(22:1,1/18:0,1)	-12.352	0.00024688	3.6075	0.004183		Cer(18:1,2/14:0)	4.5269	2.1785
Cer(16:1,2/16:0)	4.5269	2.1785	0.0054927	2.2602			Cer(18:0,3/22:0)	-12.348	0.00024716	3.607	0.004183		Cer(18:1,2/15:0)	4.4661	2.159
Cer(18:1,2/14:0)	4.5269	2.1785	0.0054927	2.2602			Cer(17:1,1/18:0,1)	-12.282	0.00025244	3.5978	0.0041932		Cer(18:1,2/16:0)	5.0054	2.3235
Cer(17:1,2/16:0)	4.4676	2.1595	0.0042947	2.3671			Cer(18:2,1/24:1)	-12.222	0.00025728	3.5896	0.0041961		Cer(18:1,2/16:0,1)	2.7777	1.4739
Cer(18:1,2/15:0)	4.4661	2.159	0.0042947	2.3671			Cer(16:0,2/17:1)	-11.9	0.00028565	3.5442	0.0042947		Cer(18:1,2/16:1)	3.6215	1.8566
Cer(16:0,2/17:1)	4.4611	2.1574	0.0042947	2.3671			Cer(18:1,2/20:0)	-11.896	0.00028602	3.5436	0.0042947		Cer(18:1,2/17:0)	4.3242	2.1124
Cer(16:1,1/17:0,1)	4.4042	2.1389	0.0051094	2.2916			Cer(17:1,2/16:0)	-11.851	0.00029028	3.5372	0.0042947		Cer(18:1,2/18:0)	6.6453	2.7323
Cer(17:0,2/18:1)	4.3242	2.1124	0.004183	2.3785			Cer(18:1,2/15:0)	-11.827	0.00029261	3.5337	0.0042947		Cer(18:1,2/19:0)	7.6028	2.9265
Cer(17:1,2/18:0)	4.3242	2.1124	0.004183	2.3785			Cer(18:0,1/24:0)	-11.823	0.00029298	3.5332	0.0042947		Cer(18:1,2/20:0)	7.5093	2.9087
Cer(18:1,2/17:0)	4.3242	2.1124	0.004183	2.3785			Cer(16:1,2/22:0)	-11.819	0.00029336	3.5326	0.0042947		Cer(18:1,2/21:0)	7.7182	2.9483
Cer(17:1,1/18:0,1)	4.3133	2.1088	0.0041932	2.3775			Hex1Cer(17:1,2/25:1)	-11.775	0.00029765	3.5263	0.0042947		Cer(18:1,2/22:0)	5.9764	2.5793
Cer(18:2,2/23:1)	4.2488	2.0871	0.0063227	2.1991			TG 18:1_18:1_22:6	-11.694	0.00030574	3.5146	0.0042947		Cer(18:1,2/22:1)	7.5064	2.9081
Hex1Cer(18:1,2/20:0)	4.2375	2.0832	0.0093435	2.0295			CE 18:1	-11.688	0.00030642	3.5137	0.0042947		Cer(18:1,2/23:0)	3.7072	1.8903
PI 18:1_20:4	4.2304	2.0808	0.047786	1.3207			Cer(18:0,2/16:0)	-11.439	0.00033328	3.4772	0.0045992		Cer(18:1,2/24:0)	2.714	1.4404
CE 20:1	4.2234	2.0784	0.0060913	2.2153			Cer(19:0,2/16:0)	-11.325	0.00034658	3.4602	0.0047103		Cer(18:1,2/24:0,1)	3.607	1.8508
Hex1Cer(20:1,2/18:0)	4.2038	2.0717	0.0097259	2.0121			Cer(18:2,1/23:0,1)	-11.216	0.00035985	3.4439	0.0048177		Cer(18:1,2/24:1)	4.813	2.2669
Cer(18:0,2/24:0)	4.1783	2.0629	0.0060249	2.2201			Cer(18:0,2/17:0)	-11.077	0.00037782	3.4227	0.0049839		Cer(18:1,2/24:2)	3.1253	1.644
TG 18:1_22:6_22:6	4.082	2.0293	0.004183	2.3785			Cer(16:1,1/17:0,1)	-10.965	0.00039303	3.4056	0.0051094		Cer(18:1,2/25:0)	2.1993	1.1371
Cer(18:0,3/22:0)	4.0004	2.0001	0.004183	2.3785			Cer(18:1,2/16:0)	-10.833	0.00041203	3.3851	0.0052799		Cer(18:1,2/25:1)	3.4432	1.7837
Cer(18:0,2/23:0)	3.9873	1.9954	0.0054927	2.2602			Cer(18:1,1/16:0,1)	-10.749	0.00042463	3.372	0.005319		Cer(18:1,2/25:2)	2.2852	1.1923
Cer(17:0,2/24:0)	3.9634	1.9867	0.0060249	2.2201			Cer(18:0,2/16:1)	-10.734	0.00042694	3.3696	0.005319		Cer(18:1,2/26:0)	2.0168	1.0121
Cer(19:1,2/22:0)	3.7144	1.8931	0.0054927	2.2602			TG 18:0_20:4_22:4	-10.58	0.00045164	3.3452	0.0054927		Cer(18:1,2/26:1)	2.6002	1.3786
Cer(18:1,2/23:0)	3.7072	1.8903	0.0054927	2.2602			Hex1Cer(18:2,2/22:0)	-10.539	0.00045856	3.3386	0.0054927		Cer(18:1,2/26:2)	2.9248	1.5483
Cer(18:1,2/16:1)	3.6215	1.8566	0.0090946	2.0412			Cer(18:1,2/23:0)	-10.505	0.00046426	3.3332	0.0054927		Cer(18:1,3/23:2)	4.7213	2.2392
Cer(18:2,2/16:0)	3.6215	1.8566	0.0090946	2.0412			Cer(19:1,2/22:0)	-10.473	0.00046982	3.3281	0.0054927		Cer(18:2,1/22:0,1)	5.3636	2.4232
Cer(18:1,2/24:0,1)	3.607	1.8508	0.022466	1.6485			Cer(18:0,2/23:0)	-10.456	0.00047283	3.3253	0.0054927		Cer(18:2,1/23:0)	3.3541	1.7459
TG 18:1_18:1_22:6	3.591	1.8444	0.0042947	2.3671			Cer(16:1,2/16:0)	-10.365	0.00048918	3.3105	0.0054927		Cer(18:2,1/23:0,1)	2.8846	1.5284
TG 16:0_18:1_20:3	3.5121	1.8123	0.0060913	2.2153			Cer(18:1,2/14:0)	-10.365	0.00048918	3.3105	0.0054927		Cer(18:2,1/23:1)	3.4409	1.7828
Cer(18:2,1/25:1)	3.4661	1.7933	0.01058	1.9755			CE 18:2	-10.361	0.00048987	3.3099	0.0054927		Cer(18:2,1/24:0,1)	4.7432	2.2459
TG 18:2_20:3_20:3	3.4478	1.7857	0.004183	2.3785			Hex1Cer(18:0,2/24:2)	-10.137	0.0005331	3.2732	0.0059036		Cer(18:2,1/24:1)	4.9231	2.2996
Cer(18:2,1/25:0,1)	3.445	1.7845	0.0060249	2.2201			TG 14:0_16:1_20:4	-10.076	0.00054578	3.263	0.0059435		Cer(18:2,1/24:1,1)	3.1431	1.6522
Cer(18:1,2/25:1)	3.4432	1.7837	0.0062614	2.2033			TG 16:0_16:1_17:1	-10.056	0.00054995	3.2597	0.0059435		Cer(18:2,1/25:0)	2.123	1.0861
Cer(18:2,1/23:1)	3.4409	1.7828	0.004183	2.3785			Cer(18:0,2/24:0)	-9.9757	0.00056732	3.2462	0.0060249		Cer(18:2,1/25:0,1)	3.445	1.7845
Cer(18:0,3/24:1)	3.423	1.7753	0.014192	1.848			Cer(19:2,1/24:0,1)	-9.8927	0.00058597	3.2321	0.0060249		Cer(18:2,1/25:1)	3.4661	1.7933
TG 16:0_22:4_22:6	3.4113	1.7703	0.0084438	2.0735			Cer(18:1,1/24:1)	-9.8504	0.00059576	3.2249	0.0060249		Cer(18:2,1/25:1,1)	2.2005	1.1378
TG 18:1_18:2_22:5	3.4082	1.769	0.004183	2.3785			Cer(17:0,2/24:0)	-9.8485	0.0005962	3.2246	0.0060249		Cer(18:2,1/26:0)	2.0442	1.0315
Cer(19:2,1/24:0,1)	3.4033	1.7669	0.0060249	2.2201			Cer(18:2,1/25:0,1)	-9.837	0.00059891	3.2226	0.0060249		Cer(18:2,1/26:0,1)	2.6558	1.4092
Hex1Cer(17:0,2/19:1)	3.3996	1.7654	0.0091017	2.0409			Cer(18:2,2/16:0,1)	-9.8219	0.00060247	3.2201	0.0060249		Cer(18:2,2/14:0)	2.6673	1.4154
Hex1Cer(18:1,2/18:0)	3.3868	1.7599	0.0095482	2.0201			Hex1Cer(17:0,2/25:2)	-9.8134	0.0006045	3.2186	0.0060249		Cer(18:2,2/16:0)	3.6215	1.8566
PS 18:1_18:1	3.3605	1.7487	0.032255	1.4914			Cer(18:0,3/24:0)	-9.7306	0.00062461	3.2044	0.0060913		Cer(18:2,2/16:0,1)	4.8812	2.2872
Cer(18:2,1/23:0)	3.3541	1.7459	0.0074367	2.1286			TG 16:0_18:1_18:3	-9.7169	0.00062804	3.202	0.0060913		Cer(18:2,2/22:0)	5.308	2.4082
Hex1Cer(18:0,2/18:1)	3.3364	1.7383	0.01133	1.9458			CE 20:1	-9.649	0.00064529	3.1902	0.0060913		Cer(18:2,2/23:0)	5.8889	2.558
Cer(19:1,2/24:1)	3.3135	1.7284	0.0074528	2.1277			TG 16:0_18:1_20:3	-9.6382	0.00064808	3.1884	0.0060913		Cer(18:2,2/23:1)	4.2488	2.0871
TG 18:1_22:5_22:6	3.3124	1.7279	0.010528	1.9776			Hex1Cer(18:1,2/24:1)	-9.615	0.00065413	3.1843	0.0060913		Cer(18:2,2/23:1,1)	4.7215	2.2392
TG 18:1_20:3_20:4	3.3015	1.7231	0.004183	2.3785			DG 18:0_20:2	-9.5952	0.00065935	3.1809	0.0060913		Cer(18:2,2/23:2)	6.5176	2.7043
TG 16:0_20:3_22:5	3.277	1.7124	0.004183	2.3785			TG 16:1_16:1_17:0	-9.5941	0.00065965	3.1807	0.0060913		Cer(18:2,2/24:0)	4.7932	2.261
TG 18:1_22:4_22:4	3.1795	1.6688	0.0062422	2.2047			Cer(18:0,2/24:1)	-9.5383	0.00067467	3.1709	0.0060913		Cer(18:2,2/24:1)	3.148	1.6545
TG 18:1_18:1_22:5	3.1657	1.6625	0.0074044	2.1305			TG 16:0_16:1_20:5	-9.5311	0.00067666	3.1696	0.0060913		Cer(18:2,2/25:1)	2.2438	1.166
TG 18:1_22:4_22:6	3.1655	1.6624	0.014421	1.841			Cer(18:1,1/24:0,1)	-9.4769	0.00069171	3.1601	0.0060913		Cer(18:2,2/26:0)	2.513	1.3294
TG 18:1_22:5_22:5	3.1587	1.6593	0.012565	1.9008			Cer(18:1,2/24:0)	-9.4769	0.00069171	3.1601	0.0060913		Cer(18:2,2/26:1)	2.9299	1.5509
Cer(18:0,2/16:0,1)	3.1554	1.6578	0.015686	1.8045			TG 14:0_14:0_22:5	-9.4735	0.00069266	3.1595	0.0060913		Cer(18:2,2/26:2)	3.1422	1.6518
Cer(18:2,2/24:1)	3.148	1.6545	0.0091017	2.0409			TG 18:1_18:1_20:5	-9.443	0.00070132	3.1541	0.0061076		Cer(19:0,2/16:0)	4.8585	2.2805
Cer(18:2,1/24:1,1)	3.1431	1.6522	0.0097348	2.0117			TG 14:0_18:2_22:5	-9.3926	0.00071595	3.1451	0.0061751		Cer(19:0,2/24:0)	2.9958	1.583
Cer(18:2,2/26:2)	3.1422	1.6518	0.0077719	2.1095			TG 15:0_17:1_17:1	-9.3223	0.00073699	3.1325	0.0062422		Cer(19:1,2/22:0)	3.7144	1.8931
TG 17:0_18:1_22:6	3.1274	1.645	0.009602	2.0176			TG 18:1_22:4_22:4	-9.3126	0.00073993	3.1308	0.0062422		Cer(19:1,2/24:0)	2.1902	1.1311
Cer(18:1,2/24:2)	3.1253	1.644	0.0086239	2.0643			TG 14:0_18:1_18:2	-9.2845	0.0007486	3.1257	0.0062422		Cer(19:1,2/24:1)	3.3135	1.7284
TG 18:0_20:4_22:4	3.1006	1.6325	0.0054927	2.2602			TG 14:1_18:1_18:1	-9.275	0.00075156	3.124	0.0062422		Cer(19:2,1/24:0,1)	3.4033	1.7669
Cer(18:0,1/24:0)	3.0777	1.6218	0.0042947	2.3671			TG 16:0_16:0_18:3	-9.2285	0.00076624	3.1156	0.0062614		Cer(22:1,1/18:0,1)	5.9737	2.5786
Hex1Cer(18:0,2/22:1)	3.0146	1.592	0.015532	1.8088			Cer(18:1,2/25:1)	-9.1736	0.00078405	3.1057	0.0062614		DG 15:0_18:1	2.0464	1.0331
TG 16:0_18:1_18:3	3.0032	1.5865	0.0060913	2.2153			Cer(18:1,3/23:2)	-9.1637	0.00078731	3.1039	0.0062614		DG 16:0_18:1	2.067	1.0475
Cer(19:0,2/24:0)	2.9958	1.583	0.0080353	2.095			Cer(18:2,2/23:1,1)	-9.163	0.00078755	3.1037	0.0062614		DG 16:0_19:1	2.0137	1.0099
Hex1Cer(18:1,2/22:0)	2.9922	1.5812	0.015211	1.8178			Cer(18:1,2/26:2)	-9.1593	0.00078878	3.103	0.0062614		DG 16:0_20:2	2.0206	1.0148
Hex1Cer(16:1,2/24:0)	2.9863	1.5784	0.015363	1.8135			DG 16:0_22:2	-9.122	0.00080126	3.0962	0.0063047		DG 16:0_22:2	2.0409	1.0292
Hex1Cer(17:0,2/23:1)	2.9863	1.5783	0.015364	1.8135			Cer(18:2,2/23:1)	-9.0945	0.00081061	3.0912	0.0063227		DG 16:1_18:0	2.0631	1.0448
TG 14:0_16:1_18:2	2.9639	1.5675	0.004183	2.3785			TG 16:0_20:4_22:5	-8.7347	0.00094654	3.0239	0.0073193		DG 16:1_20:1	2.0102	1.0073
TG 17:0_22:5_22:6	2.9562	1.5637	0.013568	1.8675			TG 18:1_18:1_22:5	-8.6889	0.00096579	3.0151	0.0074044		DG 17:0_18:1	2.0137	1.0099
TG 17:1_18:1_22:5	2.9501	1.5608	0.014642	1.8344			Cer(18:2,1/23:0)	-8.6493	0.00098284	3.0075	0.0074367		DG 17:1_18:1	2.1105	1.0776
TG 14:0_18:2_18:2	2.9316	1.5517	0.0082486	2.0836			TG 16:0_17:1_22:4	-8.6407	0.00098658	3.0059	0.0074367		DG 18:0_18:2	2.0426	1.0304
Cer(18:2,2/26:1)	2.9299	1.5509	0.0080051	2.0966			Cer(19:1,2/24:1)	-8.617	0.00099704	3.0013	0.0074528		DG 18:0_20:2	2.0346	1.0248
Cer(18:1,2/26:2)	2.9248	1.5483	0.0062614	2.2033			TG 16:0_16:1_18:3	-8.561	0.0010222	2.9904	0.0075781		DG 18:1_18:1	2.0206	1.0148
Cer(18:2,1/23:0,1)	2.8846	1.5284	0.0048177	2.3172			Cer(18:2,2/26:2)	-8.4864	0.001057	2.9759	0.0077719		DG 18:1_20:1	2.0023	1.0017
TG 16:0_17:1_20:4	2.883	1.5276	0.004183	2.3785			DG 16:0_22:3	-8.4318	0.0010834	2.9652	0.0078991		Hex1Cer(16:1,2/24:0)	2.9863	1.5784
TG 14:0_18:1_18:3	2.8566	1.5143	0.015981	1.7964			TG 17:1_20:3_20:4	-8.4045	0.0010969	2.9598	0.0078991		Hex1Cer(17:0,2/17:1)	2.2092	1.1435
Hex1Cer(18:2,2/22:0)	2.8563	1.5141	0.0054927	2.2602			TG 18:1_20:4_20:4	-8.3969	0.0011008	2.9583	0.0078991		Hex1Cer(17:0,2/19:1)	3.3996	1.7654
TG 16:1_22:4_22:4	2.8407	1.5063	0.01439	1.8419			DG 18:1_22:3	-8.3421	0.0011286	2.9475	0.0080051		Hex1Cer(17:0,2/23:1)	2.9863	1.5783
PS 16:0_18:1	2.8211	1.4963	0.024618	1.6088			TG 16:0_16:1_20:3	-8.305	0.001148	2.9401	0.0080051		Hex1Cer(17:0,2/23:2)	2.7292	1.4485
TG 14:0_16:2_18:1	2.8189	1.4951	0.004183	2.3785			Cer(18:2,2/26:1)	-8.2915	0.0011552	2.9374	0.0080051		Hex1Cer(17:0,2/24:2)	2.5397	1.3447
Cer(18:0,3/24:0)	2.8183	1.4948	0.0060913	2.2153			TG 16:0_16:1_17:0	-8.2859	0.0011581	2.9362	0.0080051		Hex1Cer(17:0,2/25:2)	2.4669	1.3027
TG 16:1_16:2_18:1	2.8123	1.4917	0.01133	1.9458			TG 15:1_16:0_16:0	-8.2821	0.0011602	2.9355	0.0080051		Hex1Cer(17:0,2/26:2)	2.2051	1.1409
TG 18:1_20:4_22:4	2.811	1.4911	0.013278	1.8769			TG 16:1_16:1_18:1	-8.2627	0.0011706	2.9316	0.0080155		Hex1Cer(17:0,2/27:1)	2.109	1.0766
TG 16:0_20:4_22:5	2.8081	1.4896	0.0073193	2.1355			Cer(19:0,2/24:0)	-8.2409	0.0011825	2.9272	0.0080353		Hex1Cer(17:0,2/27:2)	2.177	1.1223
TG 16:0_16:1_18:3	2.8018	1.4863	0.0075781	2.1204			TG 16:1_20:4_22:5	-8.2079	0.0012007	2.9206	0.0080471		Hex1Cer(17:1,2/23:1)	2.7228	1.4451
TG 18:1_20:4_20:4	2.7918	1.4812	0.0078991	2.1024			TG 14:0_18:2_20:4	-8.2053	0.0012021	2.92	0.0080471		Hex1Cer(17:1,2/24:1)	2.5202	1.3336
TG 18:0_20:4_22:5	2.7875	1.479	0.015198	1.8182			TG 14:0_18:2_18:2	-8.1363	0.0012414	2.9061	0.0082486		Hex1Cer(17:1,2/25:1)	2.4227	1.2766
TG 17:1_20:3_20:4	2.7826	1.4764	0.0078991	2.1024			TG 16:0_22:4_22:6	-8.0611	0.0012861	2.8907	0.0084438		Hex1Cer(18:0,2/16:0)	5.8866	2.5574
Cer(18:0,3/16:1)	2.7776	1.4739	0.015198	1.8182			TG 16:0_16:1_18:2	-8.0482	0.001294	2.8881	0.0084438		Hex1Cer(18:0,2/16:1)	2.2073	1.1423
Cer(18:1,2/16:0,1)	2.7777	1.4739	0.015198	1.8182			TG 15:0_16:1_18:1	-8.04	0.001299	2.8864	0.0084438		Hex1Cer(18:0,2/18:1)	3.3364	1.7383
Cer(18:1,1/24:1)	2.7732	1.4715	0.0060249	2.2201			TG 16:0_16:2_18:1	-8.0221	0.0013101	2.8827	0.0084544		Hex1Cer(18:0,2/22:0)	6.6468	2.7327
TG 16:0_22:4_22:5	2.7674	1.4685	0.010873	1.9637			TG 16:1_16:1_20:2	-8.0067	0.0013197	2.8795	0.0084556		Hex1Cer(18:0,2/22:1)	3.0146	1.592
TG 14:0_16:1_20:3	2.7669	1.4683	0.014173	1.8485			TG 15:0_18:1_22:4	-7.9916	0.0013292	2.8764	0.0084558		Hex1Cer(18:0,2/24:2)	2.4973	1.3203
PS 18:0_20:4	2.7633	1.4664	0.030446	1.5165			Cer(18:1,2/24:2)	-7.9356	0.0013652	2.8648	0.0086239		Hex1Cer(18:1,2/14:0)	2.519	1.3328
TG 17:1_18:1_22:6	2.7376	1.4529	0.017204	1.7644			TG 16:0_18:1_18:2	-7.8799	0.0014022	2.8532	0.0087392		Hex1Cer(18:1,2/16:0)	2.2092	1.1435
Hex1Cer(17:0,2/23:2)	2.7292	1.4485	0.01133	1.9458			Hex1Cer(18:1,2/26:0)	-7.8789	0.0014029	2.853	0.0087392		Hex1Cer(18:1,2/18:0)	3.3868	1.7599
Hex1Cer(17:1,2/23:1)	2.7228	1.4451	0.010765	1.968			TG 15:0_16:0_18:1	-7.8589	0.0014165	2.8488	0.0087628		Hex1Cer(18:1,2/20:0)	4.2375	2.0832
TG 14:0_16:1_16:1	2.7209	1.4441	0.010342	1.9854			TG 16:0_22:6_22:6	-7.8343	0.0014335	2.8436	0.008807		Hex1Cer(18:1,2/22:0)	2.9922	1.5812
TG 16:1_16:1_18:2	2.7197	1.4435	0.012147	1.9155			TG 18:1_19:1_22:4	-7.81	0.0014505	2.8385	0.0088508		Hex1Cer(18:1,2/22:1)	2.702	1.4341
TG 14:0_18:1_18:2	2.7168	1.4419	0.0062422	2.2047			TG 16:0_20:3_22:4	-7.7648	0.0014827	2.8289	0.0089867		Hex1Cer(18:1,2/23:1)	2.541	1.3454
Cer(18:1,1/24:0,1)	2.714	1.4404	0.0060913	2.2153			Cer(18:1,2/16:1)	-7.713	0.0015208	2.8179	0.0090946		Hex1Cer(18:1,2/24:1)	2.4628	1.3003
Cer(18:1,2/24:0)	2.714	1.4404	0.0060913	2.2153			Cer(18:2,2/16:0)	-7.713	0.0015208	2.8179	0.0090946		Hex1Cer(18:1,2/25:1)	2.3699	1.2449
Cer(18:0,2/24:1)	2.7084	1.4374	0.0060913	2.2153			SM(40:1,2)	-7.6889	0.001539	2.8128	0.0091017		Hex1Cer(18:1,2/26:0)	2.1565	1.1087
TG 16:0_19:1_20:3	2.7072	1.4368	0.017229	1.7637			Cer(18:2,2/24:1)	-7.6817	0.0015445	2.8112	0.0091017		Hex1Cer(18:1,2/26:1)	2.192	1.1322
TG 16:1_18:1_16:2	2.707	1.4367	0.013568	1.8675			Hex1Cer(17:0,2/19:1)	-7.6713	0.0015525	2.809	0.0091017		Hex1Cer(18:2,2/16:0)	2.2646	1.1792
TG 16:0_20:3_22:6	2.7061	1.4362	0.010831	1.9653			Hex1Cer(18:1,2/20:0)	-7.6052	0.0016041	2.7948	0.0093435		Hex1Cer(18:2,2/22:0)	2.8563	1.5141
TG 15:0_16:1_18:2	2.7031	1.4346	0.018925	1.723			DG 18:0_22:4	-7.5531	0.0016464	2.7835	0.0095279		Hex1Cer(18:2,2/24:0)	2.1591	1.1104
Hex1Cer(18:1,2/22:1)	2.702	1.4341	0.01133	1.9458			Hex1Cer(18:1,2/18:0)	-7.536	0.0016606	2.7797	0.0095482		Hex1Cer(19:0,2/25:1)	2.1277	1.0893
TG 18:1_18:2_20:4	2.6899	1.4276	0.014872	1.8276			TG 17:0_18:1_22:6	-7.5121	0.0016806	2.7745	0.009602		Hex1Cer(19:1,2/24:1)	2.1382	1.0964
TG 14:0_14:0_22:5	2.6876	1.4263	0.0060913	2.2153			Hex1Cer(20:1,2/18:0)	-7.4741	0.0017131	2.7662	0.0097259		Hex1Cer(19:1,2/25:0)	2.1262	1.0882
SM(38:1,2)	2.6845	1.4247	0.010831	1.9653			Cer(18:2,1/24:1,1)	-7.4598	0.0017256	2.7631	0.0097348		Hex1Cer(20:1,2/18:0)	4.2038	2.0717
TG 15:0_16:0_20:4	2.6842	1.4245	0.013594	1.8667			TG 16:0_18:0_22:3	-7.4196	0.0017611	2.7542	0.0098732		Hex1Cer(20:1,2/24:0)	2.098	1.069
TG 16:0_16:1_17:1	2.6813	1.4229	0.0059435	2.226			TG 14:0_16:0_18:1	-7.334	0.0018399	2.7352	0.010251		Hex1Cer(20:1,2/24:1)	2.1413	1.0985
TG 16:1_16:1_17:1	2.6743	1.4191	0.02144	1.6688			TG 14:0_16:1_16:1	-7.3047	0.0018678	2.7287	0.010342		LPC(18:0)	2.2438	1.166
TG 14:0_16:1_18:1	2.6685	1.4161	0.014173	1.8485			TG 18:1_22:5_22:6	-7.2583	0.0019132	2.7182	0.010528		LPE(18:0)	2.4824	1.3118
Cer(18:2,2/14:0)	2.6673	1.4154	0.01749	1.7572			TG 18:1_19:1_22:5	-7.2373	0.0019342	2.7135	0.010579		PC(14:0_20:1)	0.48597	-1.0411
Cer(18:2,1/26:0,1)	2.6558	1.4092	0.01133	1.9458			TG 16:0_16:0_17:1	-7.2084	0.0019635	2.707	0.01058		PC(14:0_20:3)	2.0827	1.0584
TG 16:1_16:1_17:0	2.6536	1.408	0.0060913	2.2153			TG 15:0_16:0_16:1	-7.206	0.001966	2.7064	0.01058		PC(14:0_20:4)	2.0877	1.0619
TG 14:0_16:0_18:2	2.6518	1.407	0.014421	1.841			Cer(18:2,1/25:1)	-7.1957	0.0019766	2.7041	0.01058		PC(15:0_18:0)	2.0723	1.0512
TG 14:1_16:0_16:1	2.6504	1.4062	0.011939	1.923			TG 14:0_14:1_18:1	-7.1909	0.0019815	2.703	0.01058		PC(15:0_18:1)	0.40605	-1.3003
TG 14:0_14:0_18:2	2.6441	1.4028	0.010762	1.9681			TG 16:1_18:1_18:1	-7.1707	0.0020026	2.6984	0.010629		PC(15:1_16:0)	2.0205	1.0147
TG 16:0_18:1_22:3	2.6433	1.4024	0.016968	1.7704			TG 16:1_18:0_18:2	-7.1422	0.0020328	2.6919	0.010684		PC(16:0_17:1)	0.46231	-1.1131
TG 15:1_17:1_17:1	2.6414	1.4013	0.029924	1.524			TG 16:1_16:1_20:4	-7.1384	0.0020368	2.691	0.010684		PC(16:0_18:3)	2.0868	1.0613
TG 16:0_20:4_20:5	2.6414	1.4013	0.017229	1.7637			TG 14:0_14:0_18:2	-7.1078	0.00207	2.684	0.010762		PC(16:0_20:3)	2.1366	1.0953
TG 15:1_16:0_16:0	2.6338	1.3971	0.0080051	2.0966			TG 14:0_16:0_20:5	-7.1027	0.0020756	2.6829	0.010762		PC(16:0_22:6)	2.1302	1.091
TG 14:1_18:1_18:1	2.628	1.394	0.0062422	2.2047			Hex1Cer(17:1,2/23:1)	-7.0912	0.0020883	2.6802	0.010765		PC(16:0_24:1)	2.4536	1.2949
TG 16:0_16:0_18:3	2.6281	1.394	0.0062614	2.2033			TG 14:0_16:0_18:3	-7.0579	0.0021254	2.6726	0.010831		PC(16:1_16:1)	0.094678	-3.4008
TG 15:0_17:1_17:1	2.6233	1.3914	0.0062422	2.2047			TG 16:0_16:0_16:1	-7.0329	0.0021539	2.6668	0.010831		PC(16:1_18:2)	2.0849	1.06
TG 16:1_20:4_20:4	2.6184	1.3887	0.010873	1.9637			TG 14:0_16:1_18:0	-7.0311	0.0021561	2.6663	0.010831		PC(16:1_18:3)	2.3783	1.2499
TG 16:1_18:1_18:1	2.6178	1.3883	0.010629	1.9735			TG 16:1_16:1_19:1	-7.0187	0.0021703	2.6635	0.010831		PC(16:2_18:2)	2.0247	1.0177
TG 16:0_16:1_16:3	2.6167	1.3877	0.048394	1.3152			SM(38:1,2)	-7.0031	0.0021885	2.6598	0.010831		PC(17:1_18:0)	2.0655	1.0465
TG 14:0_14:1_18:1	2.6117	1.385	0.01058	1.9755			Hex1Cer(18:1,2/25:1)	-6.9987	0.0021936	2.6588	0.010831		PC(18:0_20:1)	2.364	1.2412
TG 16:0_16:1_20:4	2.6104	1.3843	0.014421	1.841			TG 16:0_20:3_22:6	-6.998	0.0021945	2.6587	0.010831		PC(18:0_22:5)	2.1185	1.083
TG 14:1_16:0_18:1	2.6099	1.384	0.014642	1.8344			Cer(18:2,2/25:1)	-6.9953	0.0021976	2.658	0.010831		PC(18:1_18:3)	2.0349	1.025
TG 16:0_22:6_22:6	2.6074	1.3826	0.008807	2.0552			Hex1Cer(18:2,2/24:0)	-6.9557	0.0022449	2.6488	0.010873		PC(18:1_20:0)	2.0924	1.0652
TG 16:0_16:2_18:1	2.6039	1.3807	0.0084544	2.0729			TG 16:1_20:4_20:4	-6.9451	0.0022577	2.6463	0.010873		PC(18:2_20:4)	2.0048	1.0034
Cer(18:1,2/26:1)	2.6002	1.3786	0.011504	1.9392			TG 14:0_16:0_17:1	-6.9425	0.0022609	2.6457	0.010873		PC(O-16:0_14:0)	2.0859	1.0607
TG 16:2_18:1_18:1	2.5961	1.3763	0.018714	1.7278			TG 14:0_15:0_18:1	-6.9307	0.0022753	2.643	0.010873		PC(O-16:0_22:3)	3.0015	1.5857
TG 12:0_18:1_18:1	2.5955	1.376	0.014642	1.8344			TG 15:0_15:0_17:1	-6.9299	0.0022763	2.6428	0.010873		PC(O-18:1_18:1)	2.975	1.5729
TG 16:1_16:1_16:1	2.5794	1.367	0.014313	1.8443			TG 16:0_22:4_22:5	-6.9279	0.0022788	2.6423	0.010873		PC(P-18:0_16:0)	0.47122	-1.0855
TG 15:0_16:0_16:1	2.5758	1.365	0.01058	1.9755			TG 16:0_22:5_22:6	-6.8666	0.0023558	2.6279	0.011139		PI 16:0_20:4	2.8994	1.5358
TG 16:0_16:1_18:2	2.5713	1.3625	0.0084438	2.0735			DG 17:1_18:1	-6.859	0.0023656	2.6261	0.011139		PI 16:1_18:0	4.3241	2.1124
TG 14:0_16:0_18:3	2.5708	1.3622	0.010831	1.9653			TG 16:1_18:1_20:1	-6.8542	0.0023718	2.6249	0.011139		PI 16:1_18:1	4.7633	2.252
TG 16:1_22:5_22:6	2.5669	1.3601	0.004183	2.3785			SM(39:1,2)	-6.8168	0.0024208	2.616	0.01131		PI 18:0_20:3	2.9086	1.5403
TG 16:0_16:1_16:1	2.5641	1.3584	0.014951	1.8253			TG 16:0_18:1_20:2	-6.7823	0.0024671	2.6078	0.01133		PI 18:0_20:4	2.8807	1.5264
TG 14:0_16:0_22:5	2.5631	1.3579	0.015198	1.8182			Hex1Cer(17:0,2/23:2)	-6.7687	0.0024857	2.6046	0.01133		PI 18:0_22:4	2.83	1.5008
TG 18:1_20:4_22:5	2.5602	1.3562	0.022538	1.6471			LPE(18:0)	-6.7671	0.0024878	2.6042	0.01133		PI 18:0_22:5	2.9101	1.5411
TG 14:0_16:0_17:1	2.56	1.3561	0.010873	1.9637			Hex1Cer(18:0,2/18:1)	-6.7591	0.0024989	2.6023	0.01133		PI 18:1_18:2	4.494	2.168
TG 15:0_15:0_17:1	2.558	1.355	0.010873	1.9637			Cer(18:1,2/25:2)	-6.7377	0.0025286	2.5971	0.01133		PI 18:1_20:4	4.2304	2.0808
TG 14:0_15:0_18:1	2.5574	1.3547	0.010873	1.9637			Cer(18:2,1/26:0,1)	-6.7359	0.0025311	2.5967	0.01133		PI 18:1_22:5	4.0306	2.011
TG 14:0_16:1_18:0	2.5552	1.3534	0.010831	1.9653			Hex1Cer(18:1,2/22:1)	-6.7319	0.0025366	2.5957	0.01133		PI 18:0_18:2	3.4679	1.794
TG 16:0_16:0_16:1	2.5545	1.353	0.010831	1.9653			TG 16:1_16:2_18:1	-6.7292	0.0025405	2.5951	0.01133		PI 18:1_18:1	4.5852	2.197
TG 14:0_14:0_18:1	2.5499	1.3504	0.011939	1.923			DG 16:0_19:1	-6.7192	0.0025546	2.5927	0.01133		PS 16:0_18:1	2.8211	1.4963
TG 16:0_16:1_17:0	2.5484	1.3496	0.0080051	2.0966			DG 17:0_18:1	-6.7192	0.0025546	2.5927	0.01133		PS 18:0_18:1	2.3864	1.2548
TG 16:0_16:0_16:2	2.5473	1.349	0.016141	1.7921			Hex1Cer(19:0,2/25:1)	-6.7125	0.0025641	2.5911	0.01133		PS 18:0_20:3	2.1959	1.1348
TG 16:1_16:1_20:1	2.5469	1.3487	0.013323	1.8754			TG 15:0_18:1_18:2	-6.6793	0.0026119	2.583	0.011443		PS 18:0_20:4	2.7633	1.4664
Hex1Cer(18:1,2/23:1)	2.541	1.3454	0.011653	1.9336			TG 15:0_15:0_18:1	-6.677	0.0026153	2.5825	0.011443		PS 18:0_22:6	2.4216	1.276
Hex1Cer(17:0,2/24:2)	2.5397	1.3447	0.012535	1.9019			TG 16:1_16:1_22:5	-6.6549	0.0026478	2.5771	0.011445		PS 18:1_18:1	3.3605	1.7487
TG 14:0_16:0_16:1	2.5398	1.3447	0.011921	1.9237			Hex1Cer(17:0,2/27:1)	-6.6508	0.0026539	2.5761	0.011445		SM (40:3,3)	2.0595	1.0423
TG 16:0_20:3_22:4	2.5385	1.344	0.0089867	2.0464			Hex1Cer(19:1,2/25:0)	-6.6478	0.0026583	2.5754	0.011445		SM(34:0,2)	2.5208	1.3339
TG 16:1_16:1_18:1	2.5379	1.3436	0.0080155	2.0961			TG 16:0_17:1_18:2	-6.6422	0.0026667	2.574	0.011445		SM(36:1,2)	2.1976	1.1359
TG 15:0_16:0_18:1	2.5352	1.3421	0.0087628	2.0574			Cer(18:1,2/26:1)	-6.6245	0.0026932	2.5697	0.011504		SM(38:1,2)	2.6845	1.4247
TG 18:1_19:1_22:4	2.5342	1.3415	0.0088508	2.053			Hex1Cer(20:1,2/24:0)	-6.5875	0.0027499	2.5607	0.011653		SM(39:1,2)	2.2845	1.1919
TG 16:0_16:0_17:1	2.5339	1.3414	0.01058	1.9755			Hex1Cer(18:1,2/23:1)	-6.5848	0.0027541	2.56	0.011653		SM(40:1,2)	2.2515	1.1709
TG 16:0_16:0_20:3	2.5311	1.3397	0.012519	1.9024			TG 14:0_16:0_16:1	-6.5363	0.0028309	2.5481	0.011921		SM(44:2,2)	2.1354	1.0945
TG 16:0_18:1_22:6	2.5302	1.3392	0.014642	1.8344			SM(43:2,2)	-6.5167	0.0028626	2.5432	0.011939		TG 12:0_14:0_18:1	2.3889	1.2564
TG 16:0_18:1_22:5	2.5277	1.3378	0.018005	1.7446			TG 14:0_14:0_18:1	-6.511	0.0028719	2.5418	0.011939		TG 12:0_16:0_16:1	2.3183	1.2131
TG 14:0_16:1_20:4	2.5271	1.3375	0.0059435	2.226			TG 17:0_18:1_18:2	-6.5066	0.0028791	2.5407	0.011939		TG 12:0_16:0_18:0	2.1043	1.0733
TG 18:1_18:3_20:4	2.5272	1.3375	0.015088	1.8214			TG 14:0_16:0_22:6	-6.5	0.00289	2.5391	0.011939		TG 12:0_18:0_18:0	2.1567	1.1088
TG 18:1_18:1_20:5	2.5255	1.3366	0.0061076	2.2141			TG 14:1_16:0_16:1	-6.4886	0.0029089	2.5363	0.011939		TG 12:0_18:1_18:1	2.5955	1.376
SM(34:0,2)	2.5208	1.3339	0.013723	1.8625			TG 14:1_16:0_16:0	-6.4811	0.0029214	2.5344	0.011939		TG 13:0_16:0_16:0	2.0152	1.011
Hex1Cer(17:1,2/24:1)	2.5202	1.3336	0.01207	1.9183			Cer(18:1,2/26:0)	-6.477	0.0029283	2.5334	0.011939		TG 14:0_14:0_15:0	2.1381	1.0963
Hex1Cer(18:1,2/14:0)	2.519	1.3328	0.015198	1.8182			TG 15:0_17:0_17:0	-6.4623	0.002953	2.5297	0.011948		TG 14:0_14:0_16:1	2.2999	1.2016
TG 16:1_18:1_22:6	2.515	1.3305	0.014139	1.8496			Cer(18:2,1/26:0)	-6.4599	0.0029571	2.5291	0.011948		TG 14:0_14:0_17:1	2.2762	1.1866
Cer(18:2,2/26:0)	2.513	1.3294	0.014024	1.8531			Hex1Cer(17:1,2/24:1)	-6.4344	0.0030007	2.5228	0.01207		TG 14:0_14:0_18:0	2.1043	1.0733
TG 15:1_16:1_18:1	2.5113	1.3285	0.034883	1.4574			TG 16:1_17:1_22:5	-6.4138	0.0030367	2.5176	0.012147		TG 14:0_14:0_18:1	2.5499	1.3504
TG 15:0_16:1_16:1	2.5103	1.3279	0.017757	1.7506			TG 16:1_16:1_18:2	-6.408	0.0030468	2.5162	0.012147		TG 14:0_14:0_18:2	2.6441	1.4028
TG 16:0_16:2_17:1	2.5085	1.3268	0.034016	1.4683			TG 17:0_18:0_18:0	-6.3777	0.0031008	2.5085	0.012279		TG 14:0_14:0_22:5	2.6876	1.4263
TG 17:1_18:1_20:3	2.5069	1.3259	0.019665	1.7063			TG 16:0_17:0_18:1	-6.3741	0.0031073	2.5076	0.012279		TG 14:0_14:1_18:1	2.6117	1.385
TG 16:0_16:1_20:3	2.5056	1.3251	0.0080051	2.0966			TG 15:1_18:1_18:1	-6.3608	0.0031314	2.5043	0.01232		TG 14:0_15:0_16:1	2.2458	1.1672
TG 17:1_17:1_18:1	2.5019	1.323	0.013529	1.8687			TG 17:1_17:1_17:1	-6.3242	0.0031989	2.495	0.012519		TG 14:0_15:0_18:0	2.2662	1.1803
TG 16:0_20:1_22:4	2.5012	1.3226	0.014642	1.8344			TG 16:0_16:0_20:3	-6.3183	0.0032099	2.4935	0.012519		TG 14:0_15:0_18:1	2.5574	1.3547
TG 16:0_22:5_22:6	2.5	1.3219	0.011139	1.9532			Hex1Cer(17:0,2/24:2)	-6.3086	0.0032281	2.491	0.012535		TG 14:0_16:0_16:0	2.1043	1.0733
Hex1Cer(18:0,2/24:2)	2.4973	1.3203	0.0059036	2.2289			TG 16:0_16:0_19:1	-6.2937	0.0032565	2.4872	0.012537		TG 14:0_16:0_16:1	2.5398	1.3447
TG 16:1_18:3_20:4	2.494	1.3185	0.013323	1.8754			Hex1Cer(18:0,2/23:0)	-6.2936	0.0032567	2.4872	0.012537		TG 14:0_16:0_17:0	2.2888	1.1946
TG 18:1_18:1_26:6	2.4932	1.318	0.013568	1.8675			TG 16:1_18:2_20:4	-6.2801	0.0032826	2.4838	0.012565		TG 14:0_16:0_17:1	2.56	1.3561
TG 16:1_18:1_18:3	2.4911	1.3168	0.015825	1.8006			TG 18:1_22:5_22:5	-6.2753	0.0032919	2.4826	0.012565		TG 14:0_16:0_18:0	2.1567	1.1088
TG 16:1_18:1_20:5	2.4888	1.3155	0.013723	1.8625			TG 18:1_18:1_19:1	-6.264	0.0033139	2.4797	0.012596		TG 14:0_16:0_18:1	2.4695	1.3042
TG 16:0_16:1_16:2	2.4851	1.3133	0.018558	1.7315			TG 18:1_20:4_22:4	-6.1679	0.0035083	2.4549	0.013278		TG 14:0_16:0_18:2	2.6518	1.407
LPE(18:0)	2.4824	1.3118	0.01133	1.9458			TG 16:1_16:1_20:1	-6.1499	0.0035462	2.4502	0.013323		TG 14:0_16:0_18:3	2.5708	1.3622
TG 16:0_18:2_22:6	2.4817	1.3114	0.014642	1.8344			TG 16:1_18:3_20:4	-6.143	0.0035609	2.4484	0.013323		TG 14:0_16:0_20:5	2.3915	1.2579
TG 16:1_18:0_18:2	2.4807	1.3108	0.010684	1.9712			Cer(18:2,1/25:1,1)	-6.1394	0.0035685	2.4475	0.013323		TG 14:0_16:0_22:5	2.5631	1.3579
TG 18:2_18:2_20:4	2.479	1.3098	0.015981	1.7964			TG 16:0_20:4_22:6	-6.1342	0.0035796	2.4462	0.013323		TG 14:0_16:0_22:6	2.3127	1.2096
TG 16:1_16:1_22:5	2.4771	1.3086	0.011445	1.9414			TG 18:0_18:1_19:2	-6.1127	0.0036262	2.4406	0.013441		TG 14:0_16:1_16:1	2.7209	1.4441
TG 14:1_16:0_16:0	2.4722	1.3058	0.011939	1.923			TG 17:1_17:1_18:1	-6.095	0.0036651	2.4359	0.013529		TG 14:0_16:1_17:1	2.1875	1.1293
TG 14:0_16:0_18:1	2.4695	1.3042	0.010251	1.9892			TG 16:1_18:1_16:2	-6.0818	0.0036943	2.4325	0.013568		TG 14:0_16:1_18:0	2.5552	1.3534
TG 14:0_18:2_22:5	2.4691	1.304	0.0061751	2.2094			TG 17:0_22:5_22:6	-6.0721	0.003716	2.4299	0.013568		TG 14:0_16:1_18:1	2.6685	1.4161
Hex1Cer(17:0,2/25:2)	2.4669	1.3027	0.0060249	2.2201			TG 18:1_18:1_26:6	-6.0699	0.003721	2.4293	0.013568		TG 14:0_16:1_18:2	2.9639	1.5675
Hex1Cer(18:1,2/24:1)	2.4628	1.3003	0.0060913	2.2153			TG 17:1_18:1_20:1	-6.0602	0.0037429	2.4268	0.013592		TG 14:0_16:1_20:3	2.7669	1.4683
TG 18:0_20:1_20:4	2.4621	1.2999	0.015198	1.8182			TG 15:0_16:0_20:4	-6.0534	0.0037584	2.425	0.013594		TG 14:0_16:1_20:4	2.5271	1.3375
TG 16:0_20:4_20:4	2.4617	1.2997	0.01604	1.7948			TG 16:0_17:1_18:1	-6.045	0.0037777	2.4228	0.013609		TG 14:0_16:2_18:1	2.8189	1.4951
TG 17:1_17:1_17:1	2.4612	1.2993	0.012519	1.9024			Hex1Cer(19:1,2/24:1)	-6.0257	0.0038222	2.4177	0.013714		TG 14:0_17:0_17:0	2.1641	1.1137
TG 15:1_18:1_18:1	2.4596	1.2984	0.01232	1.9094			TG 16:1_18:1_20:5	-6.0171	0.0038423	2.4154	0.013723		TG 14:0_18:0_18:1	2.4303	1.2812
TG 18:1_22:3_22:4	2.4582	1.2976	0.014593	1.8359			SM(34:0,2)	-6.0115	0.0038553	2.4139	0.013723		TG 14:0_18:0_22:6	2.2386	1.1626
TG 15:0_17:0_17:0	2.4576	1.2973	0.011948	1.9227			TG 17:0_17:1_17:1	-5.9924	0.0039007	2.4089	0.01383		TG 14:0_18:1_18:1	2.2099	1.144
TG 15:0_16:1_18:1	2.4526	1.2943	0.0084438	2.0735			TG 15:0_16:0_18:0	-5.9749	0.0039426	2.4042	0.013879		TG 14:0_18:1_18:2	2.7168	1.4419
TG 16:1_18:2_20:4	2.438	1.2857	0.012565	1.9008			TG 16:0_18:0_18:2	-5.9737	0.0039457	2.4039	0.013879		TG 14:0_18:1_18:3	2.8566	1.5143
TG 15:0_16:0_18:0	2.4335	1.283	0.013879	1.8576			Cer(18:2,2/26:0)	-5.9504	0.0040024	2.3977	0.014024		TG 14:0_18:1_20:1	2.1868	1.1288
TG 15:0_15:0_18:1	2.4328	1.2826	0.011443	1.9414			TG 16:0_17:0_20:0	-5.9404	0.0040271	2.395	0.014056		TG 14:0_18:1_20:4	2.3698	1.2448
TG 16:0_16:1_20:5	2.4315	1.2819	0.0060913	2.2153			TG 16:1_18:1_22:6	-5.9245	0.0040668	2.3907	0.014139		TG 14:0_18:2_18:2	2.9316	1.5517
TG 14:0_18:0_18:1	2.4303	1.2812	0.014642	1.8344			TG 14:0_16:1_18:1	-5.9102	0.0041028	2.3869	0.014173		TG 14:0_18:2_20:4	2.4026	1.2646
TG 16:0_17:1_18:2	2.4305	1.2812	0.011445	1.9414			TG 14:0_16:1_20:3	-5.9076	0.0041094	2.3862	0.014173		TG 14:0_18:2_22:5	2.4691	1.304
TG 15:0_18:1_18:2	2.426	1.2786	0.011443	1.9414			TG 18:1_18:1_20:4	-5.9019	0.0041239	2.3847	0.014173		TG 14:1_16:0_16:0	2.4722	1.3058
TG 16:0_16:0_19:1	2.4231	1.2768	0.012537	1.9018			Cer(18:0,3/24:1)	-5.8936	0.0041453	2.3824	0.014192		TG 14:1_16:0_16:1	2.6504	1.4062
Hex1Cer(17:1,2/25:1)	2.4227	1.2766	0.0042947	2.3671			TG 16:1_16:1_16:1	-5.8738	0.0041966	2.3771	0.014313		TG 14:1_16:0_18:1	2.6099	1.384
TG 16:0_16:1_18:0	2.4221	1.2762	0.014847	1.8284			TG 16:1_22:4_22:4	-5.8591	0.0042351	2.3731	0.01439		TG 14:1_18:1_18:1	2.628	1.394
PS 18:0_22:6	2.4216	1.276	0.015981	1.7964			TG 14:0_16:0_18:2	-5.8432	0.0042774	2.3688	0.014421		TG 15:0_15:0_16:0	2.1043	1.0733
TG 18:1_18:2_18:2	2.4168	1.2731	0.014587	1.836			TG 16:0_16:1_20:4	-5.8367	0.0042949	2.3671	0.014421		TG 15:0_15:0_17:0	2.2469	1.168
TG 16:1_16:1_22:6	2.4093	1.2686	0.015364	1.8135			TG 18:1_22:4_22:6	-5.8329	0.0043049	2.366	0.014421		TG 15:0_15:0_17:1	2.558	1.355
TG 16:0_16:0_17:0	2.4079	1.2678	0.014587	1.836			TG 14:0_14:0_16:1	-5.8232	0.0043311	2.3634	0.014421		TG 15:0_15:0_18:0	2.1586	1.1101
TG 16:0_18:1_18:2	2.4072	1.2674	0.0087392	2.0585			LPC(18:0)	-5.8216	0.0043356	2.363	0.014421		TG 15:0_15:0_18:1	2.4328	1.2826
TG 18:1_19:1_22:5	2.4047	1.2659	0.010579	1.9755			TG 16:1_17:1_18:1	-5.8197	0.0043408	2.3624	0.014421		TG 15:0_16:0_16:0	2.2162	1.1481
TG 14:0_18:2_20:4	2.4026	1.2646	0.0080471	2.0944			TG 16:0_16:0_17:0	-5.7945	0.0044099	2.3556	0.014587		TG 15:0_16:0_16:1	2.5758	1.365
TG 16:0_17:1_22:5	2.4016	1.264	0.015532	1.8088			TG 18:1_18:2_18:2	-5.7897	0.0044232	2.3543	0.014587		TG 15:0_16:0_17:0	2.1595	1.1107
TG 16:0_17:0_18:1	2.4007	1.2635	0.012279	1.9109			TG 18:1_22:3_22:4	-5.7787	0.0044541	2.3512	0.014593		TG 15:0_16:0_18:0	2.4335	1.283
TG 16:0_17:0_17:1	2.3993	1.2626	0.015211	1.8178			TG 16:0_18:0_19:0	-5.7774	0.0044576	2.3509	0.014593		TG 15:0_16:0_18:1	2.5352	1.3421
TG 16:1_20:4_22:5	2.3972	1.2614	0.0080471	2.0944			TG 17:1_18:0_18:1	-5.7642	0.004495	2.3473	0.01463		TG 15:0_16:0_20:4	2.6842	1.4245
TG 16:1_17:1_18:1	2.3961	1.2607	0.014421	1.841			TG 17:0_18:1_18:1	-5.7598	0.0045073	2.3461	0.01463		TG 15:0_16:0_22:5	2.3948	1.2599
TG 15:0_16:0_22:5	2.3948	1.2599	0.01463	1.8348			TG 15:0_16:0_22:5	-5.7516	0.0045308	2.3438	0.01463		TG 15:0_16:1_16:1	2.5103	1.3279
TG 14:0_16:0_20:5	2.3915	1.2579	0.010762	1.9681			TG 18:0_17:1_18:1	-5.7505	0.0045341	2.3435	0.01463		TG 15:0_16:1_18:1	2.4526	1.2943
TG 12:0_14:0_18:1	2.3889	1.2564	0.021806	1.6614			TG 14:0_18:0_18:1	-5.7384	0.0045688	2.3402	0.014642		TG 15:0_16:1_18:2	2.7031	1.4346
TG 16:1_16:1_19:1	2.3887	1.2563	0.010831	1.9653			TG 16:0_20:1_22:4	-5.7343	0.0045806	2.3391	0.014642		TG 15:0_16:1_22:5	2.309	1.2073
TG 18:1_18:1_18:2	2.3864	1.2549	0.02745	1.5615			TG 16:0_16:0_20:2	-5.7318	0.004588	2.3384	0.014642		TG 15:0_17:0_17:0	2.4576	1.2973
PS 18:0_18:1	2.3864	1.2548	0.042938	1.3672			TG 14:0_18:1_18:1	-5.7196	0.0046238	2.335	0.014642		TG 15:0_17:0_18:1	2.3856	1.2544
TG 15:0_17:0_18:1	2.3856	1.2544	0.015546	1.8084			TG 16:0_16:1_18:1	-5.7196	0.0046238	2.335	0.014642		TG 15:0_17:1_17:1	2.6233	1.3914
TG 16:0_16:0_18:1	2.3849	1.2539	0.015789	1.8016			TG 16:0_18:2_22:6	-5.7138	0.0046408	2.3334	0.014642		TG 15:0_18:1_18:1	2.1832	1.1265
TG 18:1_18:1_20:4	2.3831	1.2529	0.014173	1.8485			TG 16:0_16:1_20:1	-5.7047	0.0046678	2.3309	0.014642		TG 15:0_18:1_18:2	2.426	1.2786
TG 16:0_18:0_22:3	2.3795	1.2507	0.0098732	2.0055			TG 12:0_18:1_18:1	-5.6948	0.0046973	2.3281	0.014642		TG 15:0_18:1_20:3	2.0785	1.0555
TG 16:0_17:0_22:5	2.3748	1.2478	0.014642	1.8344			TG 16:0_18:1_22:6	-5.6908	0.0047092	2.3271	0.014642		TG 15:0_18:1_22:4	2.254	1.1725
Hex1Cer(18:1,2/25:1)	2.3699	1.2449	0.010831	1.9653			TG 17:1_18:1_22:5	-5.6831	0.0047325	2.3249	0.014642		TG 15:1_16:0_16:0	2.6338	1.3971
TG 14:0_18:1_20:4	2.3698	1.2448	0.022538	1.6471			TG 14:1_16:0_18:1	-5.6809	0.0047392	2.3243	0.014642		TG 15:1_16:1_18:1	2.5113	1.3285
TG 17:0_18:0_18:0	2.3689	1.2442	0.012279	1.9109			TG 16:0_17:0_22:5	-5.6792	0.0047444	2.3238	0.014642		TG 15:1_17:1_17:1	2.6414	1.4013
TG 16:1_17:1_22:5	2.3658	1.2423	0.012147	1.9155			TG 16:0_18:1_24:4	-5.6746	0.0047584	2.3225	0.014642		TG 15:1_18:1_18:1	2.4596	1.2984
TG 18:1_18:1_18:3	2.3582	1.2377	0.018227	1.7393			TG 17:1_18:1_18:1	-5.672	0.0047663	2.3218	0.014642		TG 16:0_16:0_16:0	2.1629	1.113
TG 16:0_20:4_22:6	2.3539	1.2351	0.013323	1.8754			TG 17:1_19:1_19:1	-5.6657	0.0047854	2.3201	0.01465		TG 16:0_16:0_16:1	2.5545	1.353
TG 16:0_18:1_20:2	2.3472	1.2309	0.01133	1.9458			TG 16:0_18:1_26:5	-5.652	0.0048276	2.3163	0.014729		TG 16:0_16:0_16:2	2.5473	1.349
TG 16:0_17:1_22:6	2.3421	1.2278	0.023283	1.633			TG 16:0_18:1_18:1	-5.6455	0.0048478	2.3145	0.01474		TG 16:0_16:0_17:0	2.4079	1.2678
TG 16:0_17:1_22:4	2.3389	1.2258	0.0074367	2.1286			TG 16:0_16:1_18:0	-5.6291	0.0048993	2.3099	0.014847		TG 16:0_16:0_17:1	2.5339	1.3414
TG 16:0_17:0_20:0	2.3252	1.2173	0.014056	1.8521			TG 14:0_18:1_20:1	-5.6187	0.0049322	2.307	0.014872		TG 16:0_16:0_18:1	2.3849	1.2539
TG 16:0_18:1_24:4	2.32	1.2141	0.014642	1.8344			TG 18:1_18:2_20:4	-5.616	0.0049407	2.3062	0.014872		TG 16:0_16:0_18:2	2.2585	1.1754
TG 18:1_20:3_20:3	2.32	1.2141	0.025618	1.5915			TG 18:1_18:1_20:2	-5.6087	0.0049643	2.3041	0.014893		TG 16:0_16:0_18:3	2.6281	1.394
TG 12:0_16:0_16:1	2.3183	1.2131	0.015687	1.8045			TG 16:0_16:1_16:1	-5.5974	0.0050005	2.301	0.014951		TG 16:0_16:0_19:1	2.4231	1.2768
TG 14:0_16:0_22:6	2.3127	1.2096	0.011939	1.923			TG 18:1_18:3_20:4	-5.5783	0.0050629	2.2956	0.015088		TG 16:0_16:0_20:1	2.0254	1.0182
TG 16:0_18:0_19:0	2.3092	1.2074	0.014593	1.8359			TG 16:0_18:1_19:2	-5.5669	0.0051005	2.2924	0.015134		TG 16:0_16:0_20:2	2.1932	1.133
TG 15:0_16:1_22:5	2.309	1.2073	0.02031	1.6923			TG 13:0_16:0_16:0	-5.5634	0.0051121	2.2914	0.015134		TG 16:0_16:0_20:3	2.5311	1.3397
TG 16:1_16:1_20:4	2.3087	1.2071	0.010684	1.9712			Hex1Cer(20:1,2/22:0)	-5.5445	0.0051755	2.2861	0.015198		TG 16:0_16:0_22:6	2.2501	1.17
TG 18:1_18:1_22:3	2.3021	1.2029	0.015211	1.8178			Hex1Cer(17:0,2/25:1)	-5.5424	0.0051823	2.2855	0.015198		TG 16:0_16:1_16:1	2.5641	1.3584
TG 16:0_18:0_22:5	2.3013	1.2024	0.018925	1.723			Cer(18:0,3/16:1)	-5.5383	0.0051963	2.2843	0.015198		TG 16:0_16:1_16:2	2.4851	1.3133
TG 14:0_14:0_16:1	2.2999	1.2016	0.014421	1.841			TG 18:0_18:1_18:2	-5.5316	0.0052192	2.2824	0.015198		TG 16:0_16:1_16:3	2.6167	1.3877
TG 18:0_20:3_20:4	2.2965	1.1995	0.023283	1.633			Cer(18:1,2/16:0,1)	-5.5242	0.0052443	2.2803	0.015198		TG 16:0_16:1_17:0	2.5484	1.3496
TG 16:0_18:1_19:2	2.2938	1.1978	0.015134	1.82			TG 18:0_20:4_22:5	-5.5226	0.00525	2.2798	0.015198		TG 16:0_16:1_17:1	2.6813	1.4229
TG 16:1_18:1_20:1	2.2903	1.1955	0.011139	1.9532			TG 17:0_17:0_19:1	-5.5105	0.0052914	2.2764	0.015198		TG 16:0_16:1_18:0	2.4221	1.2762
TG 18:0_18:1_22:4	2.289	1.1947	0.015546	1.8084			TG 14:0_16:0_22:5	-5.5103	0.0052923	2.2764	0.015198		TG 16:0_16:1_18:1	2.2099	1.144
TG 14:0_16:0_17:0	2.2888	1.1946	0.027136	1.5665			Hex1Cer(18:1,2/26:0,1)	-5.5059	0.0053075	2.2751	0.015198		TG 16:0_16:1_18:2	2.5713	1.3625
Cer(18:1,2/25:2)	2.2852	1.1923	0.01133	1.9458			Hex1Cer(18:1,2/14:0)	-5.5029	0.005318	2.2742	0.015198		TG 16:0_16:1_18:3	2.8018	1.4863
SM(39:1,2)	2.2845	1.1919	0.01131	1.9465			TG 18:0_20:1_20:4	-5.4996	0.0053295	2.2733	0.015198		TG 16:0_16:1_20:1	2.1868	1.1288
TG 16:1_16:1_20:2	2.2839	1.1915	0.0084556	2.0729			TG 16:1_18:0_18:1	-5.4975	0.0053369	2.2727	0.015198		TG 16:0_16:1_20:3	2.5056	1.3251
TG 18:0_18:0_22:5	2.2836	1.1913	0.033623	1.4734			Hex1Cer(18:1,2/22:0)	-5.4838	0.0053851	2.2688	0.015211		TG 16:0_16:1_20:4	2.6104	1.3843
TG 16:0_18:2_18:2	2.2822	1.1904	0.017757	1.7506			TG 17:0_18:1_22:5	-5.4798	0.0053992	2.2677	0.015211		TG 16:0_16:1_20:5	2.4315	1.2819
TG 14:0_14:0_17:1	2.2762	1.1866	0.017826	1.7489			Cer(18:1,2/25:0)	-5.4781	0.0054054	2.2672	0.015211		TG 16:0_16:1_22:4	2.2164	1.1482
TG 16:1_18:1_20:3	2.2751	1.186	0.020148	1.6958			TG 18:1_18:1_22:3	-5.4759	0.0054133	2.2665	0.015211		TG 16:0_16:1_22:5	2.2503	1.1701
TG 18:0_18:1_18:2	2.2713	1.1835	0.015198	1.8182			TG 16:0_17:0_17:1	-5.4722	0.0054264	2.2655	0.015211		TG 16:0_16:1_22:6	2.1436	1.1
TG 16:0_17:1_18:1	2.2684	1.1817	0.013609	1.8662			Hex1Cer(16:1,2/24:0)	-5.4524	0.0054976	2.2598	0.015363		TG 16:0_16:2_17:1	2.5085	1.3268
TG 14:0_15:0_18:0	2.2662	1.1803	0.021689	1.6638			Hex1Cer(17:0,2/23:1)	-5.4461	0.0055207	2.258	0.015364		TG 16:0_16:2_18:1	2.6039	1.3807
TG 17:0_17:1_17:1	2.2651	1.1796	0.01383	1.8592			TG 16:1_16:1_22:6	-5.4429	0.0055324	2.2571	0.015364		TG 16:0_17:0_17:1	2.3993	1.2626
Hex1Cer(18:2,2/16:0)	2.2646	1.1792	0.022508	1.6477			TG 14:0_18:0_22:6	-5.4281	0.0055871	2.2528	0.015423		TG 16:0_17:0_18:1	2.4007	1.2635
TG 16:0_16:0_18:2	2.2585	1.1754	0.015498	1.8097			Hex1Cer(18:1,2/24:0)	-5.4278	0.0055879	2.2528	0.015423		TG 16:0_17:0_20:0	2.3252	1.2173
TG 15:0_18:1_22:4	2.254	1.1725	0.0084558	2.0728			TG 16:0_16:0_18:2	-5.4159	0.0056324	2.2493	0.015498		TG 16:0_17:0_20:3	2.0639	1.0454
SM(40:1,2)	2.2515	1.1709	0.0091017	2.0409			TG 16:0_17:1_22:5	-5.4067	0.0056667	2.2467	0.015532		TG 16:0_17:0_20:4	2.0987	1.0695
TG 16:0_16:1_22:5	2.2503	1.1701	0.015789	1.8016			Hex1Cer(18:0,2/22:1)	-5.4034	0.0056794	2.2457	0.015532		TG 16:0_17:0_22:4	2.1812	1.1251
TG 16:0_16:0_22:6	2.2501	1.17	0.016141	1.7921			SM(44:2,2)	-5.3922	0.0057217	2.2425	0.015546		TG 16:0_17:0_22:5	2.3748	1.2478
TG 18:1_20:1_22:5	2.2488	1.1692	0.024128	1.6175			TG 15:0_17:0_18:1	-5.3908	0.0057271	2.2421	0.015546		TG 16:0_17:1_18:1	2.2684	1.1817
TG 15:0_15:0_17:0	2.2469	1.168	0.022569	1.6465			TG 18:1_18:2_20:2	-5.3852	0.0057486	2.2404	0.015546		TG 16:0_17:1_18:2	2.4305	1.2812
TG 14:0_15:0_16:1	2.2458	1.1672	0.016586	1.7803			TG 18:0_18:1_22:4	-5.3838	0.0057541	2.24	0.015546		TG 16:0_17:1_20:3	3.8123	1.9307
Cer(18:2,2/25:1)	2.2438	1.166	0.010831	1.9653			Cer(19:1,2/24:0)	-5.3696	0.0058088	2.2359	0.015647		TG 16:0_17:1_20:4	2.883	1.5276
LPC(18:0)	2.2438	1.166	0.014421	1.841			Cer(18:0,2/16:0,1)	-5.3615	0.0058406	2.2335	0.015686		TG 16:0_17:1_22:4	2.3389	1.2258
TG 14:0_18:0_22:6	2.2386	1.1626	0.015423	1.8118			TG 12:0_16:0_16:1	-5.3569	0.0058585	2.2322	0.015687		TG 16:0_17:1_22:5	2.4016	1.264
TG 18:0_18:1_20:4	2.2337	1.1594	0.019745	1.7046			Cer(17:1,2/26:0)	-5.3486	0.0058911	2.2298	0.015727		TG 16:0_17:1_22:6	2.3421	1.2278
TG 16:1_18:1_20:4	2.2303	1.1572	0.016156	1.7917			TG 16:0_16:0_18:1	-5.3353	0.0059439	2.2259	0.015789		TG 16:0_18:0_18:2	2.2123	1.1455
TG 16:0_18:2_20:4	2.2286	1.1562	0.016332	1.787			TG 16:0_16:1_22:5	-5.334	0.0059494	2.2255	0.015789		TG 16:0_18:0_19:0	2.3092	1.2074
TG 16:0_16:1_22:4	2.2164	1.1482	0.021689	1.6638			DG 18:1_22:4	-5.3263	0.0059803	2.2233	0.015824		TG 16:0_18:0_20:2	2.0003	1.0002
TG 15:0_16:0_16:0	2.2162	1.1481	0.024129	1.6175			TG 16:1_18:1_18:3	-5.3218	0.0059984	2.222	0.015825		TG 16:0_18:0_21:1	2.0057	1.0041
TG 17:0_18:1_22:5	2.2128	1.1459	0.015211	1.8178			TG 14:0_18:1_18:3	-5.2969	0.0060998	2.2147	0.015981		TG 16:0_18:0_22:3	2.3795	1.2507
TG 16:0_18:0_18:2	2.2123	1.1455	0.013879	1.8576			TG 18:2_18:2_20:4	-5.2941	0.0061113	2.2139	0.015981		TG 16:0_18:0_22:4	2.1513	1.1052
TG 18:1_18:1_22:4	2.2116	1.1451	0.01976	1.7042			PS 18:0_22:6	-5.29	0.0061287	2.2126	0.015981		TG 16:0_18:0_22:5	2.3013	1.2024
TG 14:0_18:1_18:1	2.2099	1.144	0.014642	1.8344			TG 17:0_17:0_19:2	-5.2846	0.0061509	2.2111	0.015981		TG 16:0_18:1_16:3	2.0655	1.0465
TG 16:0_16:1_18:1	2.2099	1.144	0.014642	1.8344			TG 14:0_14:0_17:0	-5.2814	0.0061642	2.2101	0.015981		TG 16:0_18:1_18:1	2.1892	1.1304
Hex1Cer(17:0,2/17:1)	2.2092	1.1435	0.017074	1.7677			TG 15:0_15:0_15:0	-5.2814	0.0061642	2.2101	0.015981		TG 16:0_18:1_18:2	2.4072	1.2674
Hex1Cer(18:1,2/16:0)	2.2092	1.1435	0.017074	1.7677			TG 16:0_20:4_20:4	-5.2701	0.0062118	2.2068	0.01604		TG 16:0_18:1_18:3	3.0032	1.5865
Hex1Cer(18:0,2/16:1)	2.2073	1.1423	0.017204	1.7644			SM(36:1,2)	-5.2675	0.0062229	2.206	0.01604		TG 16:0_18:1_19:2	2.2938	1.1978
Hex1Cer(17:0,2/26:2)	2.2051	1.1409	0.018227	1.7393			TG 16:0_16:0_16:2	-5.2522	0.006288	2.2015	0.016141		TG 16:0_18:1_20:1	2.0049	1.0035
Cer(18:2,1/25:1,1)	2.2005	1.1378	0.013323	1.8754			TG 16:0_18:0_20:2	-5.2438	0.0063239	2.199	0.016141		TG 16:0_18:1_20:2	2.3472	1.2309
Cer(18:1,2/25:0)	2.1993	1.1371	0.015211	1.8178			TG 18:1_18:1_18:1	-5.2418	0.0063325	2.1984	0.016141		TG 16:0_18:1_20:3	3.5121	1.8123
TG 16:1_16:1_18:0	2.1987	1.1367	0.017204	1.7644			TG 16:0_16:0_22:6	-5.2399	0.0063407	2.1979	0.016141		TG 16:0_18:1_20:4	2.0383	1.0273
Cer(17:1,2/26:0)	2.1976	1.1359	0.015727	1.8034			SM(41:1,2)	-5.2373	0.0063519	2.1971	0.016141		TG 16:0_18:1_22:3	2.6433	1.4024
SM(36:1,2)	2.1976	1.1359	0.01604	1.7948			TG 16:1_18:1_20:4	-5.2318	0.0063758	2.1955	0.016156		TG 16:0_18:1_22:4	2.1243	1.087
TG 16:0_16:0_20:2	2.1932	1.133	0.014642	1.8344			Hex1Cer(19:1,2/24:0)	-5.2259	0.0064016	2.1937	0.016175		TG 16:0_18:1_22:5	2.5277	1.3378
Hex1Cer(18:1,2/26:1)	2.192	1.1322	0.017679	1.7525			TG 16:0_18:2_20:4	-5.2077	0.0064818	2.1883	0.016332		TG 16:0_18:1_22:6	2.5302	1.3392
Cer(19:1,2/24:0)	2.1902	1.1311	0.015647	1.8056			DG 18:0_18:1	-5.1858	0.0065798	2.1818	0.016532		TG 16:0_18:1_24:4	2.32	1.2141
TG 16:0_18:1_18:1	2.1892	1.1304	0.01474	1.8315			DG 16:0_20:1	-5.1817	0.0065988	2.1805	0.016534		TG 16:0_18:1_26:4	2.0277	1.0199
TG 14:0_16:1_17:1	2.1875	1.1293	0.035545	1.4492			TG 14:0_15:0_16:1	-5.1731	0.006638	2.178	0.016586		TG 16:0_18:1_26:5	2.1443	1.1005
TG 14:0_18:1_20:1	2.1868	1.1288	0.014872	1.8276			Cer(18:2,1/25:0)	-5.162	0.0066886	2.1747	0.016666		TG 16:0_18:1_26:6	2.2408	1.164
TG 16:0_16:1_20:1	2.1868	1.1288	0.014642	1.8344			TG 16:0_18:1_22:3	-5.132	0.0068289	2.1657	0.016968		TG 16:0_18:2_18:2	2.2822	1.1904
TG 15:0_18:1_18:1	2.1832	1.1265	0.017741	1.751			Hex1Cer(17:0,2/17:1)	-5.1151	0.0069095	2.1606	0.017074		TG 16:0_18:2_20:4	2.2286	1.1562
TG 16:1_17:0_18:1	2.1817	1.1254	0.017826	1.7489			Hex1Cer(18:1,2/16:0)	-5.1151	0.0069095	2.1606	0.017074		TG 16:0_18:2_22:6	2.4817	1.3114
TG 16:0_20:2_20:3	2.1782	1.1231	0.022508	1.6477			Hex1Cer(18:0,2/16:1)	-5.0891	0.0070358	2.1527	0.017204		TG 16:0_19:1_20:3	2.7072	1.4368
Hex1Cer(17:0,2/27:2)	2.177	1.1223	0.017229	1.7637			TG 16:1_16:1_18:0	-5.0886	0.0070382	2.1525	0.017204		TG 16:0_20:0_22:4	3.6826	1.8807
TG 16:1_18:0_18:1	2.1686	1.1168	0.015198	1.8182			DG 18:0_18:2	-5.0854	0.0070539	2.1516	0.017204		TG 16:0_20:1_22:4	2.5012	1.3226
TG 17:1_18:1_18:1	2.1665	1.1153	0.014642	1.8344			TG 18:0_18:1_20:1	-5.0812	0.0070747	2.1503	0.017204		TG 16:0_20:2_20:3	2.1782	1.1231
TG 17:1_18:1_22:4	2.1652	1.1145	0.01895	1.7224			TG 18:1_18:1_20:0	-5.0812	0.0070747	2.1503	0.017204		TG 16:0_20:3_22:4	2.5385	1.344
TG 14:0_17:0_17:0	2.1641	1.1137	0.022508	1.6477			TG 17:1_18:1_22:6	-5.0807	0.0070772	2.1501	0.017204		TG 16:0_20:3_22:5	3.277	1.7124
TG 16:0_16:0_16:0	2.1629	1.113	0.022508	1.6477			TG 16:0_20:4_20:5	-5.0742	0.0071096	2.1482	0.017229		TG 16:0_20:3_22:6	2.7061	1.4362
TG 15:0_16:0_17:0	2.1595	1.1107	0.024618	1.6088			TG 16:0_19:1_20:3	-5.0705	0.007128	2.147	0.017229		TG 16:0_20:4_20:4	2.4617	1.2997
Hex1Cer(18:2,2/24:0)	2.1591	1.1104	0.010873	1.9637			Hex1Cer(17:0,2/27:2)	-5.067	0.0071452	2.146	0.017229		TG 16:0_20:4_20:5	2.6414	1.4013
TG 15:0_15:0_18:0	2.1586	1.1101	0.022508	1.6477			Cer(18:2,2/14:0)	-5.0418	0.0072729	2.1383	0.01749		TG 16:0_20:4_22:5	2.8081	1.4896
TG 12:0_18:0_18:0	2.1567	1.1088	0.022508	1.6477			Hex1Cer(18:1,2/26:1)	-5.0227	0.0073711	2.1325	0.017679		TG 16:0_20:4_22:6	2.3539	1.2351
TG 14:0_16:0_18:0	2.1567	1.1088	0.022508	1.6477			TG 13:0_15:0_17:0	-5.0187	0.007392	2.1312	0.017682		TG 16:0_22:4_22:5	2.7674	1.4685
Hex1Cer(18:1,2/26:0)	2.1565	1.1087	0.0087392	2.0585			TG 15:0_18:1_18:1	-5.0102	0.0074368	2.1286	0.017741		TG 16:0_22:4_22:6	3.4113	1.7703
TG 16:0_22:4_24:4	2.1546	1.1074	0.035959	1.4442			TG 16:0_16:0_22:3	-5.0021	0.0074795	2.1261	0.017757		TG 16:0_22:4_24:4	2.1546	1.1074
TG 16:0_18:0_22:4	2.1513	1.1052	0.027136	1.5665			TG 16:0_18:2_18:2	-5.0005	0.007488	2.1256	0.017757		TG 16:0_22:5_22:6	2.5	1.3219
TG 17:0_17:0_19:1	2.1448	1.1009	0.015198	1.8182			PC(18:1_20:3)	-4.9976	0.0075029	2.1248	0.017757		TG 16:0_22:6_22:6	2.6074	1.3826
TG 16:0_18:1_26:5	2.1443	1.1005	0.014729	1.8318			TG 15:0_16:1_16:1	-4.994	0.0075226	2.1236	0.017757		TG 16:1_16:1_16:1	2.5794	1.367
Hex1Cer(20:1,2/24:1)	2.1413	1.0985	0.019745	1.7046			TG 14:0_14:0_17:1	-4.9826	0.0075831	2.1202	0.017826		TG 16:1_16:1_17:0	2.6536	1.408
Hex1Cer(19:1,2/24:1)	2.1382	1.0964	0.013714	1.8628			TG 16:1_17:0_18:1	-4.9811	0.0075915	2.1197	0.017826		TG 16:1_16:1_17:1	2.6743	1.4191
SM(44:2,2)	2.1354	1.0945	0.015546	1.8084			TG 18:0_18:2_20:0	-4.9721	0.00764	2.1169	0.017852		TG 16:1_16:1_18:0	2.1987	1.1367
Hex1Cer(19:0,2/25:1)	2.1277	1.0893	0.01133	1.9458			TG 17:1_18:0_18:0	-4.9717	0.0076422	2.1168	0.017852		TG 16:1_16:1_18:1	2.5379	1.3436
Hex1Cer(19:1,2/25:0)	2.1262	1.0882	0.011445	1.9414			TG 16:0_18:1_22:5	-4.956	0.007728	2.1119	0.018005		TG 16:1_16:1_18:2	2.7197	1.4435
TG 18:1_18:1_18:1	2.125	1.0875	0.016141	1.7921			TG 18:1_18:1_18:3	-4.9292	0.0078775	2.1036	0.018227		TG 16:1_16:1_19:1	2.3887	1.2563
TG 16:0_18:1_22:4	2.1243	1.087	0.026516	1.5765			TG 18:0_18:0_18:1	-4.9267	0.0078917	2.1028	0.018227		TG 16:1_16:1_20:1	2.5469	1.3487
Cer(18:2,1/25:0)	2.123	1.0861	0.016666	1.7782			TG 14:0_15:0_16:0	-4.9259	0.0078958	2.1026	0.018227		TG 16:1_16:1_20:2	2.2839	1.1915
TG 17:0_18:1_18:2	2.1209	1.0847	0.011939	1.923			TG 16:1_18:0_20:0	-4.9238	0.0079081	2.1019	0.018227		TG 16:1_16:1_20:4	2.3087	1.2071
TG 18:0_20:3_22:4	2.116	1.0813	0.021806	1.6614			Hex1Cer(17:0,2/26:2)	-4.9208	0.0079246	2.101	0.018227		TG 16:1_16:1_22:5	2.4771	1.3086
DG 17:1_18:1	2.1105	1.0776	0.011139	1.9532			TG 16:0_18:0_20:1	-4.9042	0.0080198	2.0958	0.018351		TG 16:1_16:1_22:6	2.4093	1.2686
Hex1Cer(17:0,2/27:1)	2.109	1.0766	0.011445	1.9414			TG 16:0_18:1_20:0	-4.9042	0.0080198	2.0958	0.018351		TG 16:1_16:2_18:1	2.8123	1.4917
TG 12:0_16:0_18:0	2.1043	1.0733	0.021689	1.6638			TG 16:0_16:1_16:2	-4.8851	0.0081308	2.0899	0.018558		TG 16:1_17:0_18:1	2.1817	1.1254
TG 14:0_14:0_18:0	2.1043	1.0733	0.021689	1.6638			TG 16:0_18:1_20:1	-4.8785	0.0081695	2.0878	0.018599		TG 16:1_17:1_18:1	2.3961	1.2607
TG 14:0_16:0_16:0	2.1043	1.0733	0.021689	1.6638			TG 16:2_18:1_18:1	-4.8665	0.0082407	2.084	0.018714		TG 16:1_17:1_22:5	2.3658	1.2423
TG 15:0_15:0_16:0	2.1043	1.0733	0.021689	1.6638			TG 16:0_20:1_20:1	-4.8564	0.0083007	2.0809	0.018781		TG 16:1_18:0_18:1	2.1686	1.1168
TG 17:0_17:0_19:2	2.1038	1.073	0.015981	1.7964			TG 16:0_18:1_22:1	-4.8545	0.0083121	2.0803	0.018781		TG 16:1_18:0_18:2	2.4807	1.3108
Hex1Cer(20:1,2/24:0)	2.098	1.069	0.011653	1.9336			TG 16:0_17:0_20:3	-4.8394	0.0084038	2.0755	0.018925		TG 16:1_18:1_16:2	2.707	1.4367
TG 18:0_20:3_22:6	2.0937	1.0661	0.020939	1.679			TG 15:0_16:1_18:2	-4.8367	0.0084202	2.0747	0.018925		TG 16:1_18:1_18:1	2.6178	1.3883
TG 17:0_18:1_18:1	2.0854	1.0603	0.01463	1.8348			TG 16:0_18:0_22:5	-4.8336	0.0084395	2.0737	0.018925		TG 16:1_18:1_18:3	2.4911	1.3168
TG 17:1_18:0_18:1	2.0786	1.0556	0.01463	1.8348			TG 17:1_18:1_22:4	-4.8283	0.0084716	2.072	0.01895		TG 16:1_18:1_19:1	2.0395	1.0282
TG 18:0_17:1_18:1	2.0748	1.053	0.01463	1.8348			TG 17:0_19:1_19:1	-4.7878	0.0087254	2.0592	0.019469		TG 16:1_18:1_20:1	2.2903	1.1955
TG 17:1_18:0_22:4	2.0731	1.0518	0.035976	1.444			TG 17:1_18:1_20:3	-4.7708	0.0088351	2.0538	0.019665		TG 16:1_18:1_20:3	2.2751	1.186
DG 16:0_18:1	2.067	1.0475	0.022579	1.6463			Hex1Cer(20:1,2/24:1)	-4.761	0.0088985	2.0507	0.019745		TG 16:1_18:1_20:4	2.2303	1.1572
TG 18:0_18:0_20:4	2.0665	1.0472	0.035545	1.4492			TG 16:1_18:0_20:1	-4.7572	0.0089238	2.0495	0.019745		TG 16:1_18:1_20:5	2.4888	1.3155
TG 16:0_17:0_20:3	2.0639	1.0454	0.018925	1.723			DG 18:1_18:2	-4.7542	0.0089433	2.0485	0.019745		TG 16:1_18:1_22:6	2.515	1.3305
DG 16:1_18:0	2.0631	1.0448	0.022531	1.6472			TG 18:0_18:1_20:4	-4.7518	0.0089588	2.0477	0.019745		TG 16:1_18:2_20:4	2.438	1.2857
SM (40:3,3)	2.0595	1.0423	0.021377	1.67			TG 18:1_18:1_22:4	-4.7461	0.0089967	2.0459	0.01976		TG 16:1_18:3_20:4	2.494	1.3185
TG 18:0_18:1_19:2	2.0577	1.041	0.013441	1.8716			TG 18:0_18:0_20:3	-4.7441	0.0090101	2.0453	0.01976		TG 16:1_20:4_20:4	2.6184	1.3887
TG 18:1_18:1_20:2	2.0473	1.0337	0.014893	1.827			TG 18:0_18:1_18:1	-4.7332	0.0090829	2.0418	0.019872		TG 16:1_20:4_22:5	2.3972	1.2614
DG 15:0_18:1	2.0464	1.0331	0.022364	1.6504			TG 17:0_18:0_18:1	-4.7195	0.0091752	2.0374	0.02002		TG 16:1_22:4_22:4	2.8407	1.5063
Cer(18:2,1/26:0)	2.0442	1.0315	0.011948	1.9227			TG 18:0_18:1_20:3	-4.7165	0.0091954	2.0364	0.02002		TG 16:1_22:5_22:6	2.5669	1.3601
DG 18:0_18:2	2.0426	1.0304	0.017204	1.7644			TG 17:0_18:0_22:5	-4.7053	0.0092719	2.0328	0.020138		TG 16:2_18:1_18:1	2.5961	1.3763
DG 16:0_22:2	2.0409	1.0292	0.0063047	2.2003			TG 16:1_18:1_20:3	-4.7013	0.0092991	2.0316	0.020148		TG 17:0_17:0_19:1	2.1448	1.1009
TG 16:1_18:1_19:1	2.0395	1.0282	0.028174	1.5501			TG 16:0_18:1_21:1	-4.6887	0.009387	2.0275	0.02029		TG 17:0_17:0_19:2	2.1038	1.073
DG 18:0_20:2	2.0346	1.0248	0.0060913	2.2153			TG 15:0_16:1_22:5	-4.6841	0.0094192	2.026	0.02031		TG 17:0_17:1_17:1	2.2651	1.1796
TG 17:1_17:1_19:1	2.0326	1.0234	0.02849	1.5453			TG 16:0_18:1_22:2	-4.6655	0.0095503	2.02	0.020543		TG 17:0_18:0_18:0	2.3689	1.2442
TG 18:1_18:2_20:2	2.0323	1.0231	0.015546	1.8084			TG 18:0_20:3_22:6	-4.6368	0.0097575	2.0107	0.020939		TG 17:0_18:0_20:3	2.4932	1.318
TG 16:0_18:1_26:4	2.0277	1.0199	0.031402	1.503			TG 18:0_18:0_18:2	-4.623	0.009859	2.0062	0.021106		TG 17:0_18:1_18:1	2.0854	1.0603
TG 16:0_16:0_20:1	2.0254	1.0182	0.025365	1.5958			SM (40:3,3)	-4.6028	0.010009	1.9996	0.021377		TG 17:0_18:1_18:2	2.1209	1.0847
DG 16:0_20:2	2.0206	1.0148	0.025912	1.5865			TG 16:1_16:1_17:1	-4.5958	0.010062	1.9973	0.02144		TG 17:0_18:1_20:3	2.2618	1.1774
DG 18:1_18:1	2.0206	1.0148	0.025912	1.5865			TG 18:0_18:1_20:2	-4.5863	0.010135	1.9942	0.021542		TG 17:0_18:1_22:4	2.0049	1.0035
Cer(18:1,2/26:0)	2.0168	1.0121	0.011939	1.923			TG 16:0_16:1_22:4	-4.5619	0.010324	1.9862	0.021689		TG 17:0_18:1_22:5	2.2128	1.1459
TG 13:0_16:0_16:0	2.0152	1.011	0.015134	1.82			TG 14:0_15:0_18:0	-4.5604	0.010336	1.9856	0.021689		TG 17:0_18:1_22:6	3.1274	1.645
DG 16:0_19:1	2.0137	1.0099	0.01133	1.9458			TG 12:0_16:0_18:0	-4.5587	0.010349	1.9851	0.021689		TG 17:0_22:5_22:6	2.9562	1.5637
DG 17:0_18:1	2.0137	1.0099	0.01133	1.9458			TG 14:0_14:0_18:0	-4.5587	0.010349	1.9851	0.021689		TG 17:1_17:1_17:1	2.4612	1.2993
DG 16:1_20:1	2.0102	1.0073	0.026516	1.5765			TG 14:0_16:0_16:0	-4.5587	0.010349	1.9851	0.021689		TG 17:1_17:1_18:1	2.5019	1.323
TG 18:0_18:1_20:2	2.0089	1.0064	0.021542	1.6667			TG 15:0_15:0_16:0	-4.5587	0.010349	1.9851	0.021689		TG 17:1_17:1_19:1	2.0326	1.0234
TG 16:0_18:0_21:1	2.0057	1.0041	0.024371	1.6131			TG 12:0_14:0_18:1	-4.5454	0.010454	1.9807	0.021806		TG 17:1_18:0_18:1	2.0786	1.0556
TG 16:0_18:1_20:1	2.0049	1.0035	0.018599	1.7305			Hex2Cer(42:1,2)	-4.5453	0.010455	1.9807	0.021806		TG 17:1_18:0_22:4	2.0731	1.0518
TG 17:0_18:1_22:4	2.0049	1.0035	0.041965	1.3771			DG 16:0_17:1	-4.5406	0.010492	1.9791	0.021806		TG 17:1_18:1_18:1	2.1665	1.1153
DG 18:1_20:1	2.0023	1.0017	0.004183	2.3785			TG 18:0_20:3_22:4	-4.5394	0.010502	1.9787	0.021806		TG 17:1_18:1_18:2	2.2064	1.1417
TG 16:0_18:0_20:2	2.0003	1.0002	0.016141	1.7921			DG 15:0_18:1	-4.5033	0.010796	1.9668	0.022364		TG 17:1_18:1_20:2	2.1811	1.125
							Cer(18:1,2/24:0,1)	-4.4943	0.01087	1.9638	0.022466		TG 17:1_18:1_20:3	2.5069	1.3259
							TG 16:0_16:0_16:0	-4.4864	0.010936	1.9611	0.022508		TG 17:1_18:1_22:4	2.1652	1.1145
							Hex1Cer(18:2,2/16:0)	-4.4829	0.010966	1.96	0.022508		TG 17:1_18:1_22:5	2.9501	1.5608
							TG 14:0_17:0_17:0	-4.4784	0.011003	1.9585	0.022508		TG 17:1_18:1_22:6	2.7376	1.4529
							TG 15:0_15:0_18:0	-4.4745	0.011037	1.9572	0.022508		TG 17:1_20:3_20:4	2.7826	1.4764
							TG 12:0_18:0_18:0	-4.4729	0.01105	1.9566	0.022508		TG 18:0_17:1_18:1	2.0748	1.053
							TG 14:0_16:0_18:0	-4.4729	0.01105	1.9566	0.022508		TG 18:0_18:0_20:4	2.0665	1.0472
							TG 18:1_18:1_20:1	-4.4701	0.011074	1.9557	0.022508		TG 18:0_18:0_22:4	3.1439	1.6525
							TG 16:0_20:2_20:3	-4.4657	0.011111	1.9542	0.022508		TG 18:0_18:0_22:5	2.2836	1.1913
							TG 18:0_20:1_22:5	-4.4651	0.011116	1.954	0.022508		TG 18:0_18:1_18:2	2.2713	1.1835
							DG 16:1_18:0	-4.4609	0.011152	1.9526	0.022531		TG 18:0_18:1_19:2	2.0577	1.041
							TG 18:1_20:4_22:5	-4.4566	0.01119	1.9512	0.022538		TG 18:0_18:1_20:2	2.0089	1.0064
							TG 14:0_18:1_20:4	-4.4547	0.011206	1.9505	0.022538		TG 18:0_18:1_20:4	2.2337	1.1594
							TG 15:0_15:0_17:0	-4.45	0.011247	1.949	0.022569		TG 18:0_18:1_22:3	2.0554	1.0394
							DG 16:0_18:1	-4.4465	0.011277	1.9478	0.022579		TG 18:0_18:1_22:4	2.289	1.1947
							SM(42:1,2)	-4.4221	0.011492	1.9396	0.022959		TG 18:0_18:1_22:6	2.2135	1.1463
							TG 18:1_20:1_22:4	-4.4138	0.011566	1.9368	0.023056		TG 18:0_20:1_20:4	2.4621	1.2999
							TG 18:0_20:3_20:4	-4.3977	0.011712	1.9314	0.023283		TG 18:0_20:3_20:4	2.2965	1.1995
							TG 16:0_17:1_22:6	-4.3955	0.011733	1.9306	0.023283		TG 18:0_20:3_22:4	2.116	1.0813
							LPE(P-18:0)	-4.3909	0.011775	1.9291	0.023315		TG 18:0_20:3_22:6	2.0937	1.0661
							Cer(18:1,1/22:0)	-4.3704	0.011964	1.9221	0.023638		TG 18:0_20:4_22:4	3.1006	1.6325
							LPC(16:1)	-4.3581	0.01208	1.9179	0.023815		TG 18:0_20:4_22:5	2.7875	1.479
							TG 18:1_20:1_22:5	-4.3387	0.012266	1.9113	0.024128		TG 18:0_22:4_22:5	2.5442	1.3472
							TG 15:0_16:0_16:0	-4.3358	0.012293	1.9103	0.024129		TG 18:1_18:1_18:1	2.125	1.0875
							TG 16:0_18:0_21:1	-4.3204	0.012444	1.9051	0.024371		TG 18:1_18:1_18:2	2.3864	1.2549
							PS 16:0_18:1	-4.3033	0.012613	1.8992	0.024618		TG 18:1_18:1_18:3	2.3582	1.2377
							TG 15:0_16:0_17:0	-4.3021	0.012624	1.8988	0.024618		TG 18:1_18:1_19:2	2.1601	1.1111
							TG 17:0_17:0_18:1	-4.2578	0.013076	1.8835	0.025365		TG 18:1_18:1_20:2	2.0473	1.0337
							Hex1Cer(17:1,2/16:0)	-4.2572	0.013083	1.8833	0.025365		TG 18:1_18:1_20:4	2.3831	1.2529
							TG 16:0_16:0_20:1	-4.2555	0.013101	1.8827	0.025365		TG 18:1_18:1_20:5	2.5255	1.3366
							Hex1Cer(18:1,2/15:0)	-4.2536	0.013121	1.882	0.025365		TG 18:1_18:1_22:3	2.3021	1.2029
							TG 18:1_20:3_20:3	-4.2384	0.01328	1.8768	0.025618		TG 18:1_18:1_22:4	2.2116	1.1451
							DG 16:0_20:2	-4.2188	0.01349	1.87	0.025912		TG 18:1_18:1_22:5	3.1657	1.6625
							DG 18:1_18:1	-4.2188	0.01349	1.87	0.025912		TG 18:1_18:1_22:6	3.591	1.8444
							TG 16:0_18:0_18:1	-4.2077	0.013611	1.8661	0.026088		TG 18:1_18:1_26:6	2.4932	1.318
							DG 16:1_20:1	-4.1828	0.013887	1.8574	0.026516		TG 18:1_18:2_18:2	2.4168	1.2731
							TG 16:1_18:0_18:0	-4.1821	0.013895	1.8571	0.026516		TG 18:1_18:2_20:2	2.0323	1.0231
							DG 16:0_18:2	-4.1779	0.013941	1.8557	0.026516		TG 18:1_18:2_20:4	2.6899	1.4276
							TG 16:0_18:1_22:4	-4.1769	0.013953	1.8553	0.026516		TG 18:1_18:2_22:5	3.4082	1.769
							PE O-19:0_22:5	-4.1494	0.014267	1.8457	0.027011		TG 18:1_18:3_20:4	2.5272	1.3375
							TG 18:0_18:1_20:0	-4.1489	0.014273	1.8455	0.027011		TG 18:1_19:1_20:3	2.0916	1.0646
							TG 14:0_16:0_17:0	-4.1376	0.014405	1.8415	0.027136		TG 18:1_19:1_22:4	2.5342	1.3415
							TG 16:0_18:0_22:4	-4.1364	0.014419	1.8411	0.027136		TG 18:1_19:1_22:5	2.4047	1.2659
							Hex1Cer(17:0,2/26:1)	-4.1354	0.01443	1.8407	0.027136		TG 18:1_20:1_22:5	2.2488	1.1692
							TG 16:0_20:2_22:4	-4.1174	0.014644	1.8343	0.02745		TG 18:1_20:3_20:3	2.32	1.2141
							TG 18:1_18:1_18:2	-4.1161	0.014658	1.8339	0.02745		TG 18:1_20:3_20:4	3.3015	1.7231
							TG 18:0_18:1_19:1	-4.1093	0.01474	1.8315	0.027546		TG 18:1_20:3_22:4	2.5175	1.332
							TG 18:1_18:1_20:3	-4.1066	0.014773	1.8305	0.02755		TG 18:1_20:4_20:4	2.7918	1.4812
							SM(41:2,2)	-4.0892	0.014984	1.8244	0.027886		TG 18:1_20:4_22:4	2.811	1.4911
							TG 18:1_18:1_19:0	-4.0785	0.015117	1.8205	0.028074		TG 18:1_20:4_22:5	2.5602	1.3562
							TG 16:1_18:1_19:1	-4.0717	0.015202	1.8181	0.028174		TG 18:1_22:3_22:4	2.4582	1.2976
							SM(44:1,2)	-4.061	0.015336	1.8143	0.028363		TG 18:1_22:4_22:4	3.1795	1.6688
							TG 17:1_17:1_19:1	-4.0531	0.015436	1.8115	0.02849		TG 18:1_22:4_22:5	2.0714	1.0506
							SM(36:2,2)	-4.0242	0.015809	1.8011	0.029111		TG 18:1_22:4_22:6	3.1655	1.6624
							DG 16:0_17:0	-4.0221	0.015837	1.8003	0.029111		TG 18:1_22:5_22:5	3.1587	1.6593
							TG 16:0_18:0_20:3	-4.0064	0.016045	1.7947	0.029432		TG 18:1_22:5_22:6	3.3124	1.7279
							DG 15:0_18:0	-4.0024	0.016098	1.7932	0.02947		TG 18:1_22:6_22:6	4.082	2.0293
							TG 18:0_22:4_22:4	-3.9991	0.016143	1.792	0.029491		TG 18:2_18:2_20:4	2.479	1.3098
							TG 15:1_17:1_17:1	-3.9791	0.016413	1.7848	0.029924		TG 18:2_20:3_20:3	3.4478	1.7857
							PS 18:0_20:4	-3.956	0.016734	1.7764	0.030446
							PE P-18:0_22:6	-3.9466	0.016866	1.773	0.030614
							PE O-18:2_22:5	-3.9446	0.016894	1.7723	0.030614
							SM(44:4,2)	-3.9381	0.016988	1.7699	0.030722
							TG 16:1_18:1_22:1	-3.9292	0.017115	1.7666	0.030889
							DG 16:0_20:3	-3.9226	0.01721	1.7642	0.030998
							PE O-18:1_22:6	-3.9156	0.017312	1.7616	0.03112
							TG 16:0_18:1_26:4	-3.9025	0.017504	1.7569	0.031402
							LPE(18:1)	-3.8963	0.017597	1.7546	0.031457
							DG 18:2_20:4	-3.8958	0.017605	1.7544	0.031457
							TG 16:0_18:0_19:1	-3.8904	0.017684	1.7524	0.031537
							PS 18:1_18:1	-3.8616	0.018123	1.7418	0.032255
							TG 16:0_20:1_22:5	-3.8452	0.018377	1.7357	0.032642
							SM(42:2,2)	-3.8252	0.018694	1.7283	0.03314
							TG 18:0_18:1_22:5	-3.8114	0.018917	1.7232	0.033468
							TG 18:0_18:0_22:5	-3.8038	0.019042	1.7203	0.033623
							TG 16:0_16:2_17:1	-3.7878	0.019306	1.7143	0.034016
							TG 18:0_18:1_24:3	-3.7857	0.01934	1.7135	0.034016
							TG 17:0_17:0_17:0	-3.7683	0.019633	1.707	0.034464
							TG 15:1_16:1_18:1	-3.7521	0.019911	1.7009	0.034883
							DG 16:0_22:6	-3.7492	0.019961	1.6998	0.034902
							TG 15:0_18:0_18:0	-3.7403	0.020115	1.6965	0.035092
							TG 16:0_18:1_22:0	-3.7385	0.020148	1.6958	0.035092
							TG 18:0_18:0_20:4	-3.7197	0.02048	1.6887	0.035545
							TG 14:0_16:1_17:1	-3.7193	0.020487	1.6885	0.035545
							TG 16:0_22:4_24:4	-3.7039	0.020765	1.6827	0.035959
							TG 17:1_18:0_22:4	-3.7011	0.020815	1.6816	0.035976
							TG 16:1_20:1_20:1	-3.6501	0.021769	1.6622	0.037551
							TG 16:0_16:0_19:0	-3.6326	0.022108	1.6554	0.038064
							Hex1Cer(18:2,2/26:2)	-3.6277	0.022205	1.6535	0.038157
							TG 16:0_22:0_18:1	-3.6208	0.022342	1.6509	0.038303
							TG 14:0_16:0_26:1	-3.6191	0.022375	1.6502	0.038303
							PC(O-18:0_18:1)	-3.6161	0.022435	1.6491	0.038331
							PC(17:1_18:1)	-3.6084	0.022589	1.6461	0.038522
							Hex2Cer(43:1,2)	-3.5461	0.023882	1.6219	0.040621
							DG 14:0_18:1	-3.5448	0.02391	1.6214	0.040621
							Hex1Cer(18:1,2/25:0)	-3.5276	0.024283	1.6147	0.04113
							TG 18:1_18:1_24:2	-3.5267	0.024302	1.6144	0.04113
							DG 16:0_22:4	-3.5184	0.024486	1.6111	0.041264
							DG 18:1_22:5	-3.5147	0.024566	1.6097	0.041264
							TG 14:0_16:0_24:0	-3.5086	0.024703	1.6072	0.041264
							TG 14:0_18:0_22:0	-3.5086	0.024703	1.6072	0.041264
							TG 16:0_16:0_22:0	-3.5086	0.024703	1.6072	0.041264
							TG 16:0_18:0_20:0	-3.5086	0.024703	1.6072	0.041264
							TG 18:0_18:0_18:0	-3.5086	0.024703	1.6072	0.041264
							DG 18:0_18:0	-3.4973	0.024957	1.6028	0.041547
							Hex1Cer(18:0,2/25:1)	-3.4969	0.024965	1.6027	0.041547
							Hex1Cer(20:1,2/23:0)	-3.4897	0.025131	1.5998	0.041688
							PC(18:1_22:5)	-3.4884	0.025159	1.5993	0.041688
							PE O-18:2_22:4	-3.4871	0.025189	1.5988	0.041688
							TG 17:0_18:1_22:4	-3.4778	0.025404	1.5951	0.041965
							DG 16:0_16:1	-3.4747	0.025475	1.5939	0.042006
							TG 16:0_16:0_24:1	-3.4698	0.025587	1.592	0.042113
							TG 16:0_17:0_18:0	-3.4579	0.025867	1.5873	0.042496
							DG 16:0_22:0	-3.4553	0.025929	1.5862	0.042519
							PS 18:0_18:1	-3.4426	0.026232	1.5812	0.042938
							DG 16:0_24:0	-3.4292	0.026555	1.5758	0.043388
							Hex1Cer(19:1,2/22:0)	-3.4044	0.027168	1.5659	0.044308
							DG 18:0_22:5	-3.3868	0.027611	1.5589	0.04495
							TG 13:0_15:0_16:0	-3.3758	0.027893	1.5545	0.045266
							Hex1Cer(18:1,2/23:0)	-3.3753	0.027906	1.5543	0.045266
							Hex1Cer(17:1,2/24:0)	-3.3704	0.028034	1.5523	0.045321
							Hex1Cer(17:0,2/24:1)	-3.3687	0.028078	1.5516	0.045321
							LPE(P-16:0)	-3.3681	0.028092	1.5514	0.045321
							TG 18:1_18:1_22:2	-3.3618	0.028258	1.5489	0.045506
							DG 16:1_18:1	-3.3503	0.028561	1.5442	0.045913
							TG 17:1_18:1_20:4	-3.3381	0.028886	1.5393	0.046348
							TG 16:1_16:1_16:2	-3.3363	0.028935	1.5386	0.046348
							PI 18:1_20:4	-3.3017	0.029887	1.5245	0.047786
							TG 17:0_18:1_20:4	-3.2903	0.030206	1.5199	0.048211
							TG 16:0_16:1_16:3	-3.2844	0.030374	1.5175	0.048394
							SM(42:2,3)	-3.2734	0.03069	1.513	0.04881
							SM(44:3,2)	-3.2482	0.031429	1.5027	0.049897

## Sheet: Hyal Acid 0.25vsC
Volcano plot output (FDR, FC Threshold 2)						T-test (p value < 0.05; FDR)						Fold change (> 2)
	Fold change 05vsC	log2(FC)	p.ajusted	-log10(p)			t.stat	p.value	#NAME?	FDR			Fold Change	log2(FC)
						CE 20:1	-9.8741	0.00059025	3.229	0.14885		PC(16:1_16:1)	0.08122	-3.622
No significant alteration						Hex1Cer(19:1,2/24:0)	-9.3679	0.00072326	3.1407	0.14885		PC(15:0_18:1)	0.24573	-2.0249
						DG 16:0_22:3	-8.4805	0.0010598	2.9748	0.14885		PC(16:0_17:1)	0.28479	-1.812
						CE 26:6	-8.0797	0.0012749	2.8945	0.14885		PC(P-18:0_16:0)	0.30701	-1.7036
						Hex1Cer(18:0,2/22:0)	-7.8498	0.0014227	2.8469	0.14885		PC(16:0_18:1)	0.35884	-1.4786
						Hex1Cer(18:1,2/25:1)	-7.5841	0.0016211	2.7902	0.14885		CE 20:1	2.6624	1.4127
						Hex1Cer(17:1,2/16:0)	-7.1476	0.002027	2.6931	0.14885		PC(14:0_20:1)	0.38714	-1.3691
						Hex1Cer(18:0,2/24:2)	-7.0018	0.00219	2.6596	0.14885		PC(14:0_18:0)	0.38764	-1.3672
						Hex1Cer(18:2,2/24:0)	-6.948	0.0022543	2.647	0.14885		CE 18:0	2.3348	1.2233
						Hex1Cer(17:1,2/25:1)	-6.9294	0.002277	2.6426	0.14885		PC(18:1_18:1)	0.45229	-1.1447
						Hex1Cer(18:1,2/24:1)	-6.8063	0.0024348	2.6135	0.14885		CE 22:2	2.0923	1.0651
						Hex1Cer(17:0,2/25:2)	-6.8055	0.0024358	2.6134	0.14885		DG 14:0_22:6	0.48063	-1.057
						Hex1Cer(18:2,2/22:0)	-6.552	0.0028057	2.552	0.14885		CE 24:2	2.0769	1.0544
						Hex1Cer(17:0,2/26:1)	-6.4861	0.002913	2.5357	0.14885		PG 22:6_22:6	2.0488	1.0348
						Hex1Cer(20:1,2/22:0)	-6.3859	0.003086	2.5106	0.14885		CE 18:2	2.0347	1.0248
						Hex1Cer(18:1,2/26:1)	-6.344	0.003162	2.5	0.14885		PC(O-18:1_18:1)	2.0333	1.0238
						DG 18:0_20:2	-6.3354	0.0031779	2.4979	0.14885		PC(O-16:0_22:3)	2.0325	1.0232
						Hex1Cer(17:0,2/27:2)	-6.2558	0.00333	2.4776	0.14885		CE 26:6	2.019	1.0136
						Hex1Cer(17:0,2/25:1)	-6.2216	0.003398	2.4688	0.14885
						Hex1Cer(18:1,2/24:0)	-6.2204	0.0034003	2.4685	0.14885
						DG 16:0_22:2	-6.1791	0.0034849	2.4578	0.14885
						Hex1Cer(20:1,2/24:1)	-6.0614	0.0037403	2.4271	0.15128
						Hex1Cer(19:1,2/24:1)	-5.9325	0.0040467	2.3929	0.15128
						Hex1Cer(18:0,2/25:1)	-5.9322	0.0040476	2.3928	0.15128
						Hex1Cer(20:1,2/23:0)	-5.8371	0.0042936	2.3672	0.15405
						CE 24:2	-5.5551	0.0051397	2.2891	0.17732
						TG 14:0_16:2_18:1	-5.3782	0.0057757	2.2384	0.19188
						SM(44:2,2)	-5.116	0.0069051	2.1608	0.19936
						Cer(18:0,1/24:0)	-5.0105	0.0074352	2.1287	0.19936
						Hex1Cer(17:0,2/26:2)	-4.9689	0.0076574	2.1159	0.19936
						Cer(18:2,1/26:0)	-4.9123	0.0079732	2.0984	0.19936
						Hex1Cer(18:1,2/26:0,1)	-4.8864	0.008123	2.0903	0.19936
						Hex1Cer(17:0,2/23:2)	-4.8008	0.0086428	2.0633	0.19936
						Cer(18:1,2/26:0)	-4.8001	0.0086475	2.0631	0.19936
						Hex1Cer(18:1,2/15:0)	-4.7853	0.0087419	2.0584	0.19936
						Hex1Cer(18:1,2/26:0)	-4.772	0.0088271	2.0542	0.19936
						Hex1Cer(18:1,2/25:0)	-4.7668	0.0088611	2.0525	0.19936
						Hex1Cer(17:1,2/23:1)	-4.7439	0.009011	2.0452	0.19936
						Cer(18:1,2/26:2)	-4.5725	0.010242	1.9896	0.19936
						Cer(18:2,2/26:1)	-4.5563	0.010368	1.9843	0.19936
						DG 18:1_20:1	-4.4868	0.010932	1.9613	0.19936
						Hex1Cer(18:2,2/26:2)	-4.4822	0.010971	1.9598	0.19936
						Cer(18:0,2/22:1)	-4.4642	0.011124	1.9537	0.19936
						Cer(16:0,2/24:1)	-4.4532	0.011219	1.9501	0.19936
						Cer(16:1,1/24:0,1)	-4.4532	0.011219	1.9501	0.19936
						Cer(16:1,2/24:0)	-4.4532	0.011219	1.9501	0.19936
						Cer(18:1,1/22:0,1)	-4.4532	0.011219	1.9501	0.19936
						Cer(18:1,2/22:0)	-4.4532	0.011219	1.9501	0.19936
						Cer(22:1,1/18:0,1)	-4.4532	0.011219	1.9501	0.19936
						Hex1Cer(18:1,2/22:1)	-4.4433	0.011305	1.9467	0.19936
						CE 18:2	-4.4399	0.011335	1.9456	0.19936
						Cer(18:2,2/14:0)	-4.4141	0.011563	1.9369	0.19947
						CE 22:5	-4.3796	0.011879	1.9252	0.20104
						CE 30:6	-4.3344	0.012307	1.9098	0.2042
						DG 18:1_22:3	-4.3126	0.012521	1.9024	0.2042
						Cer(18:1,3/23:2)	-4.1561	0.01419	1.848	0.21483
						Cer(18:2,2/23:1,1)	-4.1559	0.014192	1.848	0.21483
						CE 30:5	-4.1357	0.014427	1.8408	0.21483
						CE 28:6	-4.0934	0.014933	1.8258	0.21483
						DG 18:0_22:4	-4.0668	0.015263	1.8163	0.21483
						Hex1Cer(18:1,2/14:0)	-4.0337	0.015685	1.8045	0.21483
						TG 14:0_14:0_22:5	-3.9934	0.016219	1.79	0.21483
						SM(43:2,2)	-3.9928	0.016228	1.7897	0.21483
						Hex2Cer(42:1,2)	-3.9624	0.016644	1.7787	0.21483
						Hex1Cer(19:1,2/25:0)	-3.9609	0.016665	1.7782	0.21483
						SM(42:1,2)	-3.9545	0.016754	1.7759	0.21483
						Hex1Cer(17:0,2/27:1)	-3.9535	0.016769	1.7755	0.21483
						Hex1Cer(18:1,2/23:1)	-3.937	0.017003	1.7695	0.21483
						TG 16:0_18:1_18:3	-3.932	0.017074	1.7677	0.21483
						Hex1Cer(19:0,2/25:1)	-3.9004	0.017535	1.7561	0.21483
						Hex1Cer(20:1,2/24:0)	-3.9004	0.017535	1.7561	0.21483
						Cer(18:2,1/25:0,1)	-3.8627	0.018105	1.7422	0.21483
						CE 24:3	-3.8122	0.018904	1.7234	0.21483
						CE 22:2	-3.8042	0.019036	1.7204	0.21483
						Cer(19:2,1/24:0,1)	-3.789	0.019286	1.7148	0.21483
						CE 18:1	-3.7858	0.019339	1.7136	0.21483
						DG 18:1_26:1	-3.7543	0.019873	1.7017	0.21483
						CE 26:3	-3.7428	0.020072	1.6974	0.21483
						Hex1Cer(17:0,2/24:2)	-3.7387	0.020144	1.6959	0.21483
						Cer(18:1,2/25:1)	-3.6921	0.020981	1.6782	0.21483
						TG 18:2_20:3_20:3	-3.6889	0.02104	1.677	0.21483
						Hex1Cer(17:1,2/24:1)	-3.6759	0.02128	1.672	0.21483
						TG 16:0_18:1_20:3	-3.6585	0.021608	1.6654	0.21483
						TG 16:0_18:1_20:2	-3.6582	0.021614	1.6653	0.21483
						SM(41:1,2)	-3.6543	0.021689	1.6638	0.21483
						TG 18:0_20:4_22:4	-3.6221	0.022315	1.6514	0.21483
						SM(33:1,2)	-3.5942	0.022875	1.6406	0.21483
						Hex1Cer(17:0,2/17:1)	-3.5907	0.022948	1.6393	0.21483
						Hex1Cer(18:0,2/16:1)	-3.5907	0.022948	1.6393	0.21483
						Hex1Cer(18:1,2/16:0)	-3.5907	0.022948	1.6393	0.21483
						Cer(19:1,2/24:1)	-3.5198	0.024455	1.6116	0.21483
						SM(32:1,2)	-3.5124	0.024619	1.6087	0.21483
						Hex1Cer(17:1,2/24:0)	-3.4996	0.024905	1.6037	0.21483
						TG 16:1_18:1_20:1	-3.4896	0.025133	1.5998	0.21483
						Cer(18:2,2/23:0)	-3.4822	0.025301	1.5969	0.21483
						Cer(16:2,1/24:1,1)	-3.474	0.02549	1.5936	0.21483
						TG 14:0_16:1_20:4	-3.474	0.025491	1.5936	0.21483
						Cer(18:2,2/22:0)	-3.4641	0.025722	1.5897	0.21483
						SM(44:1,2)	-3.4435	0.026209	1.5815	0.21483
						TG 18:1_20:3_20:4	-3.4401	0.02629	1.5802	0.21483
						Hex1Cer(18:1,2/18:0)	-3.4325	0.026475	1.5772	0.21483
						Hex1Cer(18:0,2/18:1)	-3.4256	0.026644	1.5744	0.21483
						Hex1Cer(17:0,2/19:1)	-3.4252	0.026652	1.5743	0.21483
						Cer(17:1,2/24:1)	-3.4146	0.026915	1.57	0.21483
						Cer(17:2,1/24:0,1)	-3.4141	0.026927	1.5698	0.21483
						Hex1Cer(18:0,2/22:1)	-3.4097	0.027035	1.5681	0.21483
						TG 18:1_22:6_22:6	-3.4062	0.027123	1.5667	0.21483
						Hex1Cer(18:1,2/22:0)	-3.3961	0.027376	1.5626	0.21483
						Hex1Cer(17:0,2/23:1)	-3.3958	0.027383	1.5625	0.21483
						Cer(18:0,2/24:1)	-3.3889	0.027557	1.5598	0.21483
						TG 16:1_18:1_18:1	-3.3868	0.027611	1.5589	0.21483
						Hex1Cer(19:1,2/22:0)	-3.3867	0.027613	1.5589	0.21483
						TG 18:0_18:1_24:3	-3.386	0.027633	1.5586	0.21483
						Cer(18:1,1/24:0,1)	-3.384	0.027684	1.5578	0.21483
						Cer(18:1,2/24:0)	-3.384	0.027684	1.5578	0.21483
						Hex1Cer(16:1,2/24:0)	-3.3796	0.027797	1.556	0.21483
						Hex1Cer(17:0,2/24:1)	-3.3709	0.028021	1.5525	0.21483
						SM(34:2,2)	-3.3245	0.029256	1.5338	0.2224
						Hex1Cer(18:1,2/23:0)	-3.3013	0.029896	1.5244	0.22492
						CE 24:5	-3.2945	0.030089	1.5216	0.22492
						DG 16:0_26:1	-3.2564	0.031187	1.506	0.22812
						Cer(16:1,2/16:0)	-3.2509	0.031349	1.5038	0.22812
						Cer(18:1,2/14:0)	-3.2509	0.031349	1.5038	0.22812
						CE 24:6	-3.2447	0.031535	1.5012	0.22812
						Cer(18:2,1/23:0,1)	-3.2296	0.031988	1.495	0.22904
						Cer(18:2,1/22:0,1)	-3.2235	0.032173	1.4925	0.22904
						Hex1Cer(18:0,2/16:0)	-3.2101	0.032587	1.487	0.22994
						Cer(18:1,1/24:1)	-3.1984	0.032952	1.4821	0.22994
						Cer(18:0,2/20:0)	-3.1905	0.033201	1.4789	0.22994
						Cer(16:1,2/24:1)	-3.1866	0.033324	1.4772	0.22994
						TG 18:0_18:1_22:3	-3.1688	0.033896	1.4699	0.23064
						Hex1Cer(18:1,2/20:0)	-3.1638	0.034059	1.4678	0.23064
						TG 18:0_18:2_20:0	-3.1449	0.034684	1.4599	0.23064
						SM(40:1,2)	-3.137	0.034948	1.4566	0.23064
						TG 16:0_16:0_20:3	-3.1232	0.035416	1.4508	0.23064
						TG 14:0_16:1_18:2	-3.1208	0.035499	1.4498	0.23064
						TG 18:1_18:1_22:6	-3.1154	0.035685	1.4475	0.23064
						CE 28:4	-3.1112	0.035832	1.4457	0.23064
						TG 16:0_18:1_18:2	-3.1057	0.036023	1.4434	0.23064
						Cer(18:0,3/24:0)	-3.0912	0.036532	1.4373	0.23064
						Cer(18:0,3/22:0)	-3.0812	0.036889	1.4331	0.23064
						TG 16:1_18:0_18:2	-3.0707	0.037267	1.4287	0.23064
						TG 16:1_18:1_24:0	-3.0575	0.03775	1.4231	0.23064
						TG 18:0_18:1_20:1	-3.0446	0.03823	1.4176	0.23064
						TG 18:1_18:1_20:0	-3.0446	0.03823	1.4176	0.23064
						TG 18:1_18:1_19:1	-3.0436	0.038267	1.4172	0.23064
						Cer(18:2,1/23:1)	-3.026	0.038934	1.4097	0.23064
						TG 16:0_18:1_22:1	-3.0199	0.039167	1.4071	0.23064
						TG 16:0_20:1_20:1	-3.0195	0.039182	1.4069	0.23064
						TG 18:0_17:1_18:1	-3.0116	0.039489	1.4035	0.23064
						Hex1Cer(20:1,2/18:0)	-3.0106	0.039528	1.4031	0.23064
						CE 26:4	-3.0092	0.039582	1.4025	0.23064
						TG 16:0_18:1_24:1	-2.9994	0.039964	1.3983	0.23064
						CE 26:5	-2.9987	0.039993	1.398	0.23064
						TG 18:1_18:1_22:0	-2.9957	0.040113	1.3967	0.23064
						CE 22:6	-2.9857	0.040511	1.3924	0.23064
						TG 16:1_16:1_20:1	-2.9744	0.040964	1.3876	0.23064
						CE 20:5	-2.9728	0.041032	1.3869	0.23064
						TG 17:1_18:1_20:1	-2.9665	0.041289	1.3842	0.23064
						TG 17:1_19:1_19:1	-2.9643	0.041379	1.3832	0.23064
						Hex2Cer(43:1,2)	-2.9531	0.041839	1.3784	0.23064
						PG 18:0_18:1	-2.9457	0.042148	1.3752	0.23064
						TG 18:1_18:2_22:5	-2.941	0.042349	1.3732	0.23064
						TG 18:0_18:1_20:0	-2.94	0.042389	1.3728	0.23064
						TG 16:1_18:1_26:1	-2.9391	0.042426	1.3724	0.23064
						CE 18:0	-2.9208	0.043207	1.3644	0.23239
						TG 18:1_18:1_24:1	-2.9179	0.043336	1.3631	0.23239
						TG 18:0_18:1_20:3	-2.8748	0.04525	1.3444	0.23239
						PC(O-18:0_18:1)	-2.8741	0.04528	1.3441	0.23239
						TG 16:1_16:1_18:1	-2.869	0.045515	1.3418	0.23239
						Cer(18:2,1/26:0,1)	-2.8579	0.046028	1.337	0.23239
						Hex2Cer(34:1,3)	-2.8412	0.046812	1.3296	0.23239
						TG 17:1_17:1_18:1	-2.8371	0.047007	1.3278	0.23239
						TG 16:0_18:2_26:1	-2.8296	0.047364	1.3246	0.23239
						TG 17:0_18:1_18:1	-2.8238	0.047646	1.322	0.23239
						Cer(18:0,2/22:0)	-2.8224	0.04771	1.3214	0.23239
						Cer(16:0,2/24:0)	-2.8147	0.048086	1.318	0.23239
						TG 16:0_18:0_22:3	-2.8084	0.048397	1.3152	0.23239
						Cer(18:2,2/16:0,1)	-2.8079	0.048419	1.315	0.23239
						Cer(19:1,2/22:0)	-2.7813	0.049754	1.3032	0.23239
						Cer(18:1,2/23:0)	-2.7786	0.04989	1.302	0.23239

## Sheet: Hyal Acid 0.125vsC
Volcano plot output (FDR, FC Threshold 2)						T-test (p value < 0.05; FDR)						Fold change (> 2)
	Fold change 05vsC	log2(FC)	p.ajusted	-log10(p)			t.stat	p.value	#NAME?	FDR			Fold Change	log2(FC)
No significant alterations						CE 20:1	-4.8624	0.0082651	2.0828	0.35785			Fold Change	log2(FC)
						TG 16:0_18:1_20:3	-4.8219	0.0085114	2.07	0.35785		PC(16:1_16:1)	0.082919	-3.5922
						TG 16:0_20:4_22:5	-4.8008	0.0086432	2.0633	0.35785		PC(16:0_17:1)	0.30914	-1.6937
						TG 16:0_17:1_20:4	-4.7211	0.0091639	2.0379	0.35785		PC(15:0_18:1)	0.31192	-1.6807
						TG 18:1_18:2_22:5	-4.4693	0.01108	1.9555	0.35785		TG 16:0_17:1_20:3	2.7672	1.4684
						TG 16:0_18:0_22:3	-4.4687	0.011086	1.9552	0.35785		PC(16:0_18:1)	0.40238	-1.3134
						TG 18:1_20:4_22:5	-4.4503	0.011244	1.9491	0.35785		PC(P-18:0_16:0)	0.41419	-1.2716
						TG 18:1_20:4_20:4	-4.2097	0.01359	1.8668	0.35785		CE 20:1	2.359	1.2382
						CE 24:2	-4.1784	0.013936	1.8559	0.35785		PC(14:0_20:1)	0.44458	-1.1695
						TG 18:2_20:3_20:3	-4.0873	0.015008	1.8237	0.35785		PC(16:0_24:3)	2.1763	1.1219
						TG 18:1_18:1_22:6	-3.8687	0.018014	1.7444	0.35785		PC(O-16:0_22:3)	2.1361	1.095
						TG 14:0_18:2_18:2	-3.8593	0.018157	1.7409	0.35785		PC(14:0_18:0)	0.46902	-1.0923
						TG 16:1_16:2_18:1	-3.8439	0.018398	1.7352	0.35785		PC(O-18:1_18:1)	2.1094	1.0768
						TG 16:0_20:3_22:5	-3.746	0.020016	1.6986	0.35785		PC(16:1_18:3)	2.0107	1.0077
						TG 16:0_16:1_18:3	-3.7233	0.020416	1.69	0.35785
						TG 17:1_20:3_20:4	-3.6887	0.021042	1.6769	0.35785
						CE 22:5	-3.6585	0.021609	1.6654	0.35785
						Hex1Cer(18:2,2/22:0)	-3.5989	0.022781	16424	0.35785
						TG 16:1_18:1_18:1	-3.5674	0.02343	1.6302	0.35785
						TG 14:0_14:0_22:5	-3.5072	0.024735	1.6067	0.35785
						PC(14:0_16:2)	-3.4984	0.024932	16032	0.35785
						TG 16:0_16:1_20:5	-3.4681	0.025628	1.5913	0.35785
						Hex1Cer(18:0,2/24:2)	-3.43	0.026535	15762	0.35785
						TG 16:1_16:1_18:2	-3.4251	0.026656	1.5742	0.35785
						TG 14:0_16:1_20:4	-3.4182	0.026823	1.5715	0.35785
						Hex1Cer(17:0,2/25:2)	-3.4123	0.026969	15691	0.35785
						TG 16:0_20:3_22:6	-3.4113	0.026995	1.5687	0.35785
						DG 16:0_22:3	-3.4087	0.027059	1.5677	0.35785
						TG 16:0_18:1_18:2	-3.3713	0.028011	1.5527	0.35785
						Hex1Cer(18:1,2/24:1)	-3.3636	0.02821	15496	0.35785
						Hex1Cer(17:1,2/25:1)	-3.3346	0.02898	15379	0.35785
						CE 30:5	-3.3247	0.029249	1.5339	0.35785
						CE 26:6	-3.3116	0.029611	1.5285	0.35785
						PC(16:0_24:3)	-3.3092	0.029675	15276	0.35785
						TG 16:1_18:0_18:2	-3.2818	0.030449	1.5164	0.35785
						PE O-18:2_22:5	-3.2712	0.030753	1.5121	0.35785
						Hex1Cer(18:2,2/24:0)	-3.2239	0.032161	14927	0.35785
						TG 17:1_18:1_22:6	-3.18	0.033535	1.4745	0.35785
						PE O-18:1_22:6	-3.1793	0.033558	1.4742	0.35785
						PE P-18:0_22:6	-3.1728	0.033768	1.4715	0.35785
						PG 22:6_22:6	-3.1301	0.035181	1.4537	0.35785
						TG 18:0_18:1_24:3	-3.118	0.035594	1.4486	0.35785
						TG 14:0_16:2_18:1	-3.1106	0.035851	1.4455	0.35785
						TG 14:0_16:1_20:3	-3.1075	0.03596	1.4442	0.35785
						CE 20:4	-3.047	0.038139	1.4186	0.35785
						TG 18:1_20:3_20:4	-3.0327	0.038678	1.4125	0.35785
						TG 14:0_18:2_22:5	-3.0214	0.03911	1.4077	0.35785
						TG 17:0_18:1_22:6	-3.0117	0.039484	1.4036	0.35785
						TG 16:1_16:1_20:1	-3.0107	0.039522	1.4032	0.35785
						CE 26:3	-3.0053	0.039732	1.4009	0.35785
						TG 16:1_18:1_16:2	-2.9992	0.039972	1.3982	0.35785
						TG 18:0_18:1_20:2	-2.9656	0.041323	1.3838	0.35785
						TG 16:1_16:1_22:5	-2.9549	0.041766	1.3792	0.35785
						PE 18:2_24:0	-2.9459	0.042139	1.3753	0.35785
						TG 16:0_16:0_20:3	-2.9193	0.043275	1.3638	0.35785
						TG 14:0_16:0_20:5	-2.9075	0.043787	1.3587	0.35785
						TG 17:1_17:1_18:1	-2.8696	0.045485	1.3421	0.35785
						CE 18:1	-2.8659	0.045656	1.3405	0.35785
						LPC(18:0)	-2.8627	0.045804	13391	0.35785
						Hex1Cer(17:1,2/23:1)	-2.8487	0.046458	13329	0.35785
						TG 18:1_18:1_20:1	-2.8272	0.047478	1.3235	0.35785
						PG 22:5_22:6	-2.8247	0.047599	1.3224	0.35785
						TG 18:1_24:1_20:4	-2.8231	0.04768	1.3217	0.35785
						Hex1Cer(18:1,2/26:0,1)	-2.8196	0.047846	13202	0.35785
						TG 18:0_18:2_20:0	-2.8032	0.048652	1.3129	0.35785
						TG 16:1_18:2_20:4	-2.7803	0.049803	1.3027	0.35785
						TG 18:0_18:1_20:3	-2.7788	0.049882	1.3021	0.35785
						CE 20:5	-2.7773	0.049956	1.3014	0.35785
						Hex1Cer(18:1,2/23:1)	-2.7406	0.051872	12851	0.35785
						TG 18:1_18:1_20:2	-2.7241	0.052763	1.2777	0.35785
						Hex1Cer(17:0,2/19:1)	-2.7148	0.05327	12735	0.35785
						Hex1Cer(18:0,2/18:1)	-2.6989	0.054158	12663	0.35785
						Hex1Cer(18:1,2/18:0)	-2.6989	0.054158	12663	0.35785
						TG 18:0_18:1_20:1	-2.6878	0.054785	1.2613	0.35785
						TG 18:1_18:1_20:0	-2.6878	0.054785	1.2613	0.35785
						CE 22:2	-2.6848	0.054957	1.26	0.35785
						TG 16:0_22:4_22:6	-2.6826	0.055078	1.259	0.35785
						TG 16:1_16:1_20:4	-2.6703	0.055787	1.2535	0.35785
						TG 16:0_18:1_22:1	-2.6624	0.056248	1.2499	0.35785
						TG 16:0_20:1_20:1	-2.662	0.056271	1.2497	0.35785
						SM(33:1,2)	-2.6606	0.056354	12491	0.35785
						TG 16:1_18:1_18:3	-2.6597	0.056409	1.2486	0.35785
						DG 18:0_20:4	-2.6537	0.056761	1.246	0.35785
						PC(O-18:0_18:1)	-2.6516	0.056884	1245	0.35785
						Hex1Cer(17:1,2/24:0)	-2.6502	0.056969	12444	0.35785
						DG 18:1_20:3	-2.6489	0.057048	1.2438	0.35785
						SM(34:2,2)	-2.6448	0.057292	12419	0.35785
						TG 16:0_17:1_22:4	-2.6416	0.057484	1.2405	0.35785
						PG 18:0_18:1	-2.6332	0.05799	1.2367	0.35785
						TG 15:0_18:1_22:4	-2.6292	0.058232	1.2348	0.35785
						PE O-20:1_20:4	-2.6278	0.058318	1.2342	0.35785
						CE 30:6	-2.6261	0.058425	1.2334	0.35785
						PE 17:0_18:2	-2.6138	0.059184	1.2278	0.35785
						TG 18:1_18:2_20:4	-2.5873	0.060856	1.2157	0.35785
						Hex1Cer(17:0,2/24:1)	-2.587	0.060879	12155	0.35785
						PE P-20:0_20:4	-2.5855	0.060972	1.2149	0.35785
						TG 18:0_20:3_20:4	-2.5842	0.061059	1.2143	0.35785
						TG 16:1_18:1_22:6	-2.5805	0.061293	1.2126	0.35785
						Hex1Cer(17:1,2/24:1)	-2.5609	0.062577	12036	0.35785
						TG 16:1_20:1_20:1	-2.5507	0.063258	1.1989	0.35785
						Hex1Cer(19:1,2/24:0)	-2.5482	0.063427	11977	0.35785
						Hex1Cer(19:1,2/22:0)	-2.5414	0.063888	11946	0.35785
						Hex1Cer(18:1,2/23:0)	-2.5344	0.064365	11914	0.35785
						TG 16:1_18:1_24:1	-2.5234	0.06512	1.1863	0.35785
						DG 17:0_20:4	-2.523	0.065149	1.1861	0.35785
						CE 22:3	-2.5225	0.065186	1.1858	0.35785
						TG 14:0_18:1_18:3	-2.5209	0.065294	1.1851	0.35785
						CE 20:2	-2.5167	0.065591	1.1832	0.35785
						TG 17:0_22:5_22:6	-2.5158	0.065648	1.1828	0.35785
						TG 16:0_18:1_20:2	-2.515	0.065705	1.1824	0.35785
						Hex1Cer(17:0,2/17:1)	-2.5051	0.066407	11778	0.35785
						Hex1Cer(18:0,2/16:1)	-2.5051	0.066407	11778	0.35785
						Hex1Cer(18:1,2/16:0)	-2.5051	0.066407	11778	0.35785
						Hex1Cer(17:0,2/25:1)	-2.4954	0.067099	11733	0.35785
						PE O-18:1_22:4	-2.4887	0.067576	1.1702	0.35785
						Hex1Cer(18:1,2/24:0)	-2.4864	0.067746	11691	0.35785
						TG 16:1_18:1_20:1	-2.485	0.067843	1.1685	0.35785
						Hex1Cer(17:0,2/24:2)	-2.4799	0.068219	11661	0.35785
						Hex1Cer(20:1,2/22:0)	-2.476	0.068502	11643	0.35785
						Hex2Cer(43:1,2)	-2.4746	0.06861	11636	0.35785
						TG 16:0_18:1_22:2	-2.4679	0.0691	1.1605	0.35785
						TG 16:0_18:0_20:2	-2.4661	0.069234	1.1597	0.35785
						LPC(16:0)	-2.4656	0.069273	11594	0.35785
						Hex1Cer(18:1,2/22:1)	-2.4619	0.069552	11577	0.35785
						TG 18:1_24:1_22:5	-2.4576	0.06987	1.1557	0.35785
						PS 18:0_22:6	-2.4556	0.070021	1.1548	0.35785
						LPC(16:1)	-2.4521	0.070284	11531	0.35785
						Cer(18:1,3/23:2)	-2.4434	0.070946	11491	0.35785
						Cer(18:2,2/23:1,1)	-2.4369	0.071445	1146	0.35785
						PE P-16:0_22:4	-2.4349	0.071601	1.1451	0.35785
						TG 16:1_18:1_22:1	-2.4319	0.071834	1.1437	0.35785
						TG 14:0_16:0_22:6	-2.4177	0.072948	1.137	0.35785
						CE 28:4	-2.397	0.074601	1.1273	0.35785
						TG 18:1_26:1_18:2	-2.3959	0.074689	1.1267	0.35785
						TG 14:1_18:1_18:1	-2.3952	0.074741	1.1264	0.35785
						PC(16:0_22:3)	-2.3938	0.074857	11258	0.35785
						Hex1Cer(17:0,2/23:2)	-2.3918	0.07502	11248	0.35785
						PE O-16:1_22:4	-2.3813	0.075885	1.1198	0.35785
						CE 24:3	-2.3805	0.07595	1.1195	0.35785
						TG 16:0_18:1_24:2	-2.378	0.076156	1.1183	0.35785
						PE P-18:0_22:4	-2.378	0.076157	1.1183	0.35785
						CE 24:5	-2.3773	0.076217	1.118	0.35785
						TG 18:1_19:1_22:5	-2.374	0.076487	1.1164	0.35785
						TG 18:1_22:5_22:6	-2.3649	0.077253	1.1121	0.35785
						TG 18:1_19:1_22:4	-2.3645	0.07728	1.1119	0.35785
						PE O-18:2_22:4	-2.3582	0.077812	1.109	0.35785
						TG 16:0_18:2_26:1	-2.3472	0.078758	1.1037	0.35785
						TG 16:0_18:0_20:1	-2.3426	0.079157	1.1015	0.35785
						TG 16:0_18:1_20:0	-2.3426	0.079157	1.1015	0.35785
						TG 16:0_16:0_18:3	-2.3348	0.079831	1.0978	0.35785
						TG 16:0_16:0_22:3	-2.3314	0.080132	1.0962	0.35785
						TG 17:0_18:1_22:5	-2.3305	0.080209	1.0958	0.35785
						TG 18:0_18:1_20:0	-2.3299	0.08026	1.0955	0.35785
						TG 18:1_18:1_18:2	-2.3268	0.080533	1.094	0.35785
						TG 18:0_18:0_20:3	-2.326	0.080608	1.0936	0.35785
						TG 16:0_18:1_20:1	-2.3219	0.080969	1.0917	0.35785
						Hex1Cer(19:1,2/24:1)	-2.3117	0.081875	10868	0.35785
						TG 18:0_20:1_20:4	-2.3107	0.08197	1.0863	0.35785
						SM(42:2,3)	-2.3097	0.082063	10859	0.35785
						CE 28:6	-2.3061	0.082382	1.0842	0.35785
						CE 20:3	-2.3056	0.082433	1.0839	0.35785
						TG 18:0_18:0_18:1	-2.3049	0.082497	1.0836	0.35785
						TG 16:0_17:1_22:6	-2.3047	0.082508	1.0835	0.35785
						TG 16:1_18:0_20:1	-2.302	0.082756	1.0822	0.35785
						TG 14:0_18:1_18:2	-2.2981	0.083115	1.0803	0.35785
						PE 18:1_26:1	-2.298	0.08312	1.0803	0.35785
						TG 16:0_18:2_22:6	-2.296	0.0833	1.0794	0.35785
						TG 18:0_18:0_18:2	-2.2891	0.083944	1.076	0.35785
						TG 16:0_16:1_18:2	-2.2885	0.083996	1.0757	0.35785
						PE 18:0_18:3	-2.2884	0.084007	1.0757	0.35785
						TG 16:1_18:1_26:1	-2.285	0.084321	1.0741	0.35785
						DG 18:1_22:3	-2.2802	0.084772	1.0717	0.35785
						SM(40:1,2)	-2.2745	0.085307	1069	0.35785
						TG 16:1_20:4_20:4	-2.2742	0.085334	1.0689	0.35785
						TG 14:0_18:1_18:1	-2.2724	0.085502	1.068	0.35785
						TG 16:0_16:1_18:1	-2.2724	0.085502	1.068	0.35785
						CE 24:6	-2.2715	0.085589	1.0676	0.35785
						TG 18:1_18:2_20:2	-2.2694	0.085781	1.0666	0.35785
						CE 18:2	-2.2649	0.086214	1.0644	0.35785
						TG 16:1_16:1_22:6	-2.2585	0.086829	1.0613	0.35785
						TG 18:0_18:1_18:1	-2.2558	0.087086	1.0601	0.35785
						TG 16:1_16:1_18:1	-2.2471	0.087924	1.0559	0.35785
						TG 18:0_20:3_22:4	-2.2412	0.088504	1.053	0.35785
						TG 16:0_18:0_19:1	-2.2412	0.088505	1.053	0.35785
						TG 17:0_18:0_18:1	-2.2412	0.088505	1.053	0.35785
						TG 16:0_18:0_18:2	-2.2399	0.08863	1.0524	0.35785
						Hex1Cer(18:1,2/26:1)	-2.2304	0.089569	10478	0.35785
						DG 18:0_22:4	-2.2296	0.089653	1.0474	0.35785
						PE O-18:1_22:5	-2.2239	0.090222	1.0447	0.35785
						TG 16:1_17:1_22:5	-2.219	0.090714	1.0423	0.35785
						TG 16:0_18:1_22:0	-2.2156	0.091058	1.0407	0.35785
						TG 16:0_18:1_21:1	-2.2153	0.091085	1.0406	0.35785
						PE P-18:0_22:5	-2.2146	0.091154	1.0402	0.35785
						TG 16:0_17:0_22:5	-2.2113	0.091498	1.0386	0.35785
						TG 16:0_16:2_18:1	-2.2085	0.091781	1.0372	0.35785
						PE O-16:1_22:5	-2.2054	0.0921	1.0357	0.35785
						Cer(18:0,2/24:1)	-2.1935	0.09333	1.03	0.35785
						Cer(18:1,1/24:0,1)	-2.1935	0.09333	1.03	0.35785
						Cer(18:1,2/24:0)	-2.1935	0.09333	1.03	0.35785
						TG 16:1_18:0_20:0	-2.1933	0.093346	1.0299	0.35785
						SM(39:1,2)	-2.1817	0.09456	10243	0.35785
						Hex1Cer(20:1,2/24:1)	-2.1806	0.094683	10237	0.35785
						Cer(18:1,1/24:1)	-2.1764	0.095128	10217	0.35785
						TG 16:0_16:1_20:1	-2.1747	0.095312	1.0209	0.35785
						TG 17:1_18:0_18:1	-2.1737	0.095413	1.0204	0.35785
						Hex1Cer(17:0,2/27:2)	-2.1727	0.095521	10199	0.35785
						Hex1Cer(17:0,2/26:1)	-2.1707	0.095732	10189	0.35785
						TG 18:1_18:1_20:4	-2.1625	0.096622	1.0149	0.35785
						TG 16:0_16:1_20:4	-2.1602	0.096866	1.0138	0.35785
						TG 16:0_22:0_18:1	-2.1601	0.096883	1.0138	0.35785
						TG 18:0_17:1_18:1	-2.1595	0.096946	1.0135	0.35785
						TG 16:0_16:0_24:1	-2.1586	0.097037	1.0131	0.35785
						TG 18:1_18:1_24:1	-2.1577	0.097138	1.0126	0.35785
						TG 14:0_18:1_20:1	-2.1577	0.097142	1.0126	0.35785
						PC(16:2_18:1)	-2.1564	0.097276	1012	0.35785
						TG 14:0_16:0_26:1	-2.1552	0.097412	1.0114	0.35785
						TG 14:0_16:0_22:5	-2.1535	0.097594	1.0106	0.35785
						TG 16:1_18:1_20:5	-2.151	0.097867	1.0094	0.35785
						TG 16:0_16:0_18:2	-2.1486	0.098137	1.0082	0.35785
						TG 18:1_18:3_20:4	-2.1474	0.098269	1.0076	0.35785
						TG 14:0_18:2_20:4	-2.1432	0.09873	1.0056	0.35785
						TG 17:0_17:0_19:1	-2.1408	0.098997	1.0044	0.35785
						TG 16:1_18:0_18:1	-2.1376	0.099356	1.0028	0.35785
						TG 18:1_18:2_26:1	-2.1372	0.099395	1.0026	0.35785
						TG 18:0_22:4_22:4	-2.1366	0.099463	1.0023	0.35785
						TG 16:0_16:0_20:2	-2.1342	0.099737	1.0011	0.35785

## Sheet: Common altered lipids
		Common Significantly altered lipids
	8 common elements in "0.5vsC", "0.25vsC" and "0.125vsC":
	CE 20:1
	PC(14:0_20:1)
	PC(15:0_18:1)
	PC(16:0_17:1)
	PC(16:1_16:1)
	PC(O-16:0_22:3)
	PC(O-18:1_18:1)
	PC(P-18:0_16:0)
	2 common elements in "0.5vsC" and "0.25vsC":
	CE 18:0
	CE 18:2
	2 common elements in "0.5vsC" and "0.125vsC":
	PC(16:1_18:3)
	TG 16:0_17:1_20:3
	2 common elements in "0.25vsC" and "0.125vsC":
	PC(16:0_18:1)
	PC(14:0_18:0)
