# Supplementary material for: Integratomics of Human Dermal Fibroblasts Treated with Low Molecular Weight Hyaluronic Acid
Source: Molecules. 2021 Aug 23;26(16):5096. doi: 10.3390/molecules26165096 (PMC8399884; doi:10.3390/molecules26165096)
Supplement: Supplementary file 1 [file molecules-26-05096-s001.zip › molecules-1334966-supplementary/Revision_supplementaryTables and Figures/Suppl Table 3_Integratomics.xlsx]

## Sheet: IPA_dataset
© 2000-2021 QIAGEN. All rights reserved.
Symbol	Entrez Gene Name	Gene Symbol - human (HUGO / HGNC / Entrez Gene)/Human Metabolome Database (HMDB)/PubChem CID/KEGG/Entrez Gene/GenBank/Gene Symbol - human (HUGO / HGNC / Entrez Gene)	Expr Log Ratio	Location	Type(s)	Biomarker Application(s)	Drug(s)	Entrez Gene ID for Human	Entrez Gene ID for Mouse	Entrez Gene ID for Rat
2-18:0 lysophosphatidylethanolamine	--	HMDB0011129	1.312	Other	chemical - endogenous mammalian
14:0/14:0/15:0[iso3] triacylglycerol	--	HMDB0042062	1.096	Other	chemical - endogenous mammalian
14:0/15:0/16:1(9Z)[iso6] triacylglycerol	--	HMDB0042099	1.167	Other	chemical - endogenous mammalian
14:0/15:0/18:0[iso6] triacylglycerol	--	HMDB0042094	1.18	Other	chemical - endogenous mammalian
14:0/15:0/18:1(11Z)[iso6] triacylglycerol	--	HMDB0042100	1.355	Other	chemical - endogenous mammalian
14:0/20:1(11Z) phosphatidylcholine	--	HMDB0007879	-1.041	Other	chemical - endogenous mammalian
14:0/20:3(5Z,8Z,11Z) phosphatidylcholine	--	HMDB0007881	1.058	Other	chemical - endogenous mammalian
14:0/20:4(5Z,8Z,11Z,14Z) phosphatidylcholine	--	HMDB0007883	1.062	Other	chemical - endogenous mammalian
15:0/16:0/20:4(5Z,8Z,11Z,14Z)[iso6] triacylglycerol	--	HMDB0011702	1.424	Other	chemical - endogenous mammalian
15:0/18:0 phosphatidylcholine	--	HMDB0007937	1.051	Other	chemical - endogenous mammalian
15:0/18:1(11Z) phosphatidylcholine	--	HMDB0007938	-1.3	Other	chemical - endogenous mammalian
15:0/18:1(9Z)/18:1(9Z)[iso3] triacylglycerol	--	HMDB0011707	1.126	Other	chemical - endogenous mammalian
15:0/18:1(9Z)/18:2(9Z,12Z)[iso6] triacylglycerol	--	HMDB0011708	1.279	Other	chemical - endogenous mammalian
16:0/16:0/16:1(9Z)[iso3] triacylglycerol	--	HMDB0005359	1.353	Other	chemical - endogenous mammalian
16:0/16:0/18:0[iso3] triacylglycerol	--	HMDB0005357	1.254	Other	chemical - endogenous mammalian
16:0/16:0/22:6(4Z,7Z,10Z,13Z,16Z,19Z)[iso3] triacylglycerol	--	HMDB0010418	1.17	Other	chemical - endogenous mammalian
16:0/16:1(9Z)/16:1(9Z)[iso3] triacylglycerol	--	HMDB0005376	1.358	Other	chemical - endogenous mammalian
16:0/16:1(9Z)/18:1(9Z)[iso6] triacylglycerol	--	HMDB0005377	1.144	Other	chemical - endogenous mammalian
16:0/16:1(9Z)/18:2(9Z,12Z)[iso6] triacylglycerol	--	HMDB0005379	1.362	Other	chemical - endogenous mammalian
16:0/16:1(9Z)/20:4(5Z,8Z,11Z,14Z)[iso6] triacylglycerol	--	HMDB0005380	1.384	Other	chemical - endogenous mammalian
16:0/18:0/18:2(9Z,12Z)[iso6] triacylglycerol	--	HMDB0005369	1.146	Other	chemical - endogenous mammalian
16:0/18:1(9Z)/18:2(9Z,12Z)[iso6] triacylglycerol	--	HMDB0005384	1.267	Other	chemical - endogenous mammalian
16:0/18:2(9Z,12Z)/20:4(5Z,8Z,11Z,14Z)[iso6] triacylglycerol	--	HMDB0005391	1.156	Other	chemical - endogenous mammalian
16:0/18:2/18:2 triacylglycerol	--	HMDB0005390	1.19	Other	chemical - endogenous mammalian
16:0/18:3(6Z,9Z,12Z) phosphatidylcholine	--	HMDB0007974	1.061	Other	chemical - endogenous mammalian
16:0/20:3(5Z,8Z,11Z) phosphatidylcholine	--	HMDB0007980	1.095	Other	chemical - endogenous mammalian
16:0/20:4(5Z,8Z,11Z,14Z)/20:4(5Z,8Z,11Z,14Z)[iso3] triacylglycerol	--	HMDB0005392	1.3	Other	chemical - endogenous mammalian
16:0/22:6(4Z,7Z,10Z,13Z,16Z,19Z) phosphatidylcholine	--	HMDB0007991	1.091	Other	chemical - endogenous mammalian
16:0/24:1(15Z) phosphatidylcholine	--	HMDB0007993	1.295	Other	chemical - endogenous mammalian
16:1(9Z)/16:1(9Z) phosphatidylcholine	--	HMDB0008002	-3.401	Other	chemical - endogenous mammalian
16:1(9Z)/16:1(9Z)/16:1(9Z) triacylglycerol	--	HMDB0005432	1.367	Other	chemical - endogenous mammalian
16:1(9Z)/16:1(9Z)/18:1(9Z)[iso3] triacylglycerol	--	HMDB0005433	1.344	Other	chemical - endogenous mammalian
16:1(9Z)/16:1(9Z)/18:2(9Z,12Z)[iso3] triacylglycerol	--	HMDB0005435	1.443	Other	chemical - endogenous mammalian
16:1(9Z)/16:1(9Z)/20:4(5Z,8Z,11Z,14Z)[iso3] triacylglycerol	--	HMDB0005436	1.207	Other	chemical - endogenous mammalian
16:1(9Z)/18:2(9Z,12Z) phosphatidylcholine	--	HMDB0008006	1.06	Other	chemical - endogenous mammalian
16:1(9Z)/18:2(9Z,12Z)/20:4(5Z,8Z,11Z,14Z)[iso6] triacylglycerol	--	HMDB0005447	1.286	Other	chemical - endogenous mammalian
16:1(9Z)/18:3(6Z,9Z,12Z) phosphatidylcholine	--	HMDB0008007	1.25	Other	chemical - endogenous mammalian
16:1(9Z)/20:4(5Z,8Z,11Z,14Z)/20:4(5Z,8Z,11Z,14Z)[iso3] triacylglycerol	--	HMDB0005448	1.389	Other	chemical - endogenous mammalian
18:0/18:0/20:4(5Z,8Z,11Z,14Z)[iso3] triacylglycerol	--	HMDB0005398	1.047	Other	chemical - endogenous mammalian
18:0/18:1(9Z)/18:2(9Z,12Z)[iso6] triacylglycerol	--	HMDB0005405	1.184	Other	chemical - endogenous mammalian
18:0/18:1(9Z)/20:4(5Z,8Z,11Z,14Z)[iso6] triacylglycerol	--	HMDB0005406	1.159	Other	chemical - endogenous mammalian
18:0/20:1(11Z) phosphatidylcholine	--	HMDB0008044	1.241	Other	chemical - endogenous mammalian
18:0/22:5(4Z,7Z,10Z,13Z,16Z) phosphatidylcholine	--	HMDB0008055	1.083	Other	chemical - endogenous mammalian
18:1(11Z)/18:3(6Z,9Z,12Z) phosphatidylcholine	--	HMDB0008073	1.025	Other	chemical - endogenous mammalian
18:1(11Z)/20:0 phosphatidylcholine	--	HMDB0008076	1.065	Other	chemical - endogenous mammalian
18:1(9Z)/18:1(9Z)/18:3(6Z,9Z,12Z)[iso6] triacylglycerol	--	HMDB0010459	1.238	Other	chemical - endogenous mammalian
18:1(9Z)/18:1(9Z)/20:2(11Z,14Z)[iso3] triacylglycerol	--	HMDB0010461	1.034	Other	chemical - endogenous mammalian
18:1(9Z)/18:1(9Z)/20:4(5Z,8Z,11Z,14Z)[iso3] triacylglycerol	--	HMDB0005456	1.253	Other	chemical - endogenous mammalian
18:1(9Z)/18:1(9Z)/20:5(5Z,8Z,11Z,14Z,17Z)[iso3] triacylglycerol	--	HMDB0010464	1.337	Other	chemical - endogenous mammalian
18:1(9Z)/18:1(9Z)/22:4(7Z,10Z,13Z,16Z)[iso3] triacylglycerol	--	HMDB0010467	1.145	Other	chemical - endogenous mammalian
18:1(9Z)/18:1(9Z)/22:5(7Z,10Z,13Z,16Z,19Z)[iso3] triacylglycerol	--	HMDB0010468	1.663	Other	chemical - endogenous mammalian
18:1(9Z)/18:1(9Z)/22:6(4Z,7Z,10Z,13Z,16Z,19Z)[iso3] triacylglycerol	--	HMDB0010465	1.844	Other	chemical - endogenous mammalian
18:1(9Z)/18:2(9Z,12Z)/20:4(5Z,8Z,11Z,14Z)[iso6] triacylglycerol	--	HMDB0005462	1.428	Other	chemical - endogenous mammalian
18:1(9Z)/20:4(5Z,8Z,11Z,14Z)/20:4(5Z,8Z,11Z,14Z)[iso3] triacylglycerol	--	HMDB0005463	1.481	Other	chemical - endogenous mammalian
18:2(9Z,12Z)/20:4(5Z,8Z,11Z,14Z) phosphatidylcholine	--	HMDB0008147	1.003	Other	chemical - endogenous mammalian
ABCF1	ATP binding cassette subfamily F member 1	ABCF1	0.631	Cytoplasm	transporter			23	224742	85493
ACADVL	acyl-CoA dehydrogenase very long chain	ACADVL	0.669	Cytoplasm	enzyme	unspecified application		37	11370	25363
ACAT1	acetyl-CoA acetyltransferase 1	ACAT1	0.476	Cytoplasm	enzyme	unspecified application		38	110446	25014
ACIN1	apoptotic chromatin condensation inducer 1	ACIN1	0.376	Nucleus	enzyme			22985	56215	305884
ACP1	acid phosphatase 1	ACP1	-0.337	Cytoplasm	phosphatase			52	11431
ACTR2	actin related protein 2	ACTR2	0.183	Plasma Membrane	other			10097	66713	289820
ACTR1A	actin related protein 1A	ACTR1A	-0.278	Cytoplasm	other			10121	54130	294010
ADK	adenosine kinase	ADK	0.336	Nucleus	kinase	unspecified application	adenosine kinase inhibitor,IFNA2B/ribavirin,interferon alfacon-1/ribavirin,nitazoxanide/peginterferon alfa-2a/ribavirin,PEG-interferon alfa-2a/ribavirin,pegintron/ribavirin,ribavirin	132	11534	25368
ADSS2	adenylosuccinate synthase 2	ADSS	-0.213	Cytoplasm	enzyme		adenylosuccinate synthetase inhibitor,alanosine	159	11566	289276
AHCYL1	adenosylhomocysteinase like 1	AHCYL1	0.322	Cytoplasm	enzyme	unspecified application		10768	229709	362013
AK5	adenylate kinase 5	AK5	-0.49	Cytoplasm	kinase			26289	229949	365985
AKR1C1/AKR1C2	aldo-keto reductase family 1 member C2	AKR1C1	-0.429	Cytoplasm	enzyme			1645|1646	77337	291283
AKR7A2	aldo-keto reductase family 7 member A2	AKR7A2	-0.431	Cytoplasm	enzyme	diagnosis		8574	110198	171445
ANKRD17	ankyrin repeat domain 17	ANKRD17	0.746	Nucleus	other			26057	81702	289521
ANP32A	acidic nuclear phosphoprotein 32 family member A	ANP32A	0.324	Other	other			8125
ANP32B	acidic nuclear phosphoprotein 32 family member B	ANP32B	0.64	Nucleus	other			10541
ANP32E	acidic nuclear phosphoprotein 32 family member E	ANP32E	-0.306	Nucleus	other			81611
AP2S1	adaptor related protein complex 2 subunit sigma 1	AP2S1	0.481	Cytoplasm	transporter			1175	232910	65046
AP3D1	adaptor related protein complex 3 subunit delta 1	AP3D1	0.202	Cytoplasm	other			8943	11776	314633
API5	apoptosis inhibitor 5	API5	0.238	Cytoplasm	other			8539	11800	362170
APMAP	adipocyte plasma membrane associated protein	APMAP	0.58	Plasma Membrane	enzyme			57136	71881	366227
APRT	adenine phosphoribosyltransferase	APRT	-0.508	Cytoplasm	enzyme			353	11821	292072
ARF1	ADP ribosylation factor 1	ARF1	0.458	Cytoplasm	enzyme			375	11840	64310
ARF5	ADP ribosylation factor 5	ARF5	-0.282	Cytoplasm	enzyme			381	11844	79117
ARFGAP3	ADP ribosylation factor GTPase activating protein 3	ARFGAP3	-0.604	Cytoplasm	transporter			26286	66251	503165
ARFIP1	ADP ribosylation factor interacting protein 1	ARFIP1	0.457	Cytoplasm	other			27236	99889	60382
ASNS	asparagine synthetase (glutamine-hydrolyzing)	ASNS	-0.258	Cytoplasm	enzyme			440	27053	25612
ATG3	autophagy related 3	ATG3	-0.4	Cytoplasm	enzyme			64422	67841	171415
ATP5F1B	ATP synthase F1 subunit beta	ATP5B	0.313	Cytoplasm	transporter			506	11947	171374
ATP5F1C	ATP synthase F1 subunit gamma	ATP5C1	0.827	Cytoplasm	transporter			509	11949	116550
ATP5PF	ATP synthase peripheral stalk subunit F6	ATP5J	0.266	Cytoplasm	transporter			522	11957	94271
ATP5PO	ATP synthase peripheral stalk subunit OSCP	ATP5O	0.667	Cytoplasm	transporter			539	28080	192241
ATP6V0D1	ATPase H+ transporting V0 subunit d1	ATP6V0D1	-0.344	Cytoplasm	transporter			9114	11972	291969
ATP6V1E1	ATPase H+ transporting V1 subunit E1	ATP6V1E1	-0.35	Cytoplasm	transporter			529	11973	297566
ATXN2	ataxin 2	ATXN2	0.786	Nucleus	other			6311	20239	288663
BAG6	BAG cochaperone 6	BAG6	-0.348	Nucleus	enzyme			7917	224727	94342
BANF1	BAF nuclear assembly factor 1	BANF1	-0.35	Nucleus	other			8815	23825	114087
BASP1	brain abundant membrane attached signal protein 1	BASP1	0.247	Nucleus	transcription regulator			10409	70350	100910172
BCAT1	branched chain amino acid transaminase 1	BCAT1	-0.59	Cytoplasm	enzyme			586	12035	29592
BRIX1	biogenesis of ribosomes BRX1	BXDC2	-0.395	Nucleus	other			55299	67832	294799
BTF3	basic transcription factor 3	BTF3	-0.884	Nucleus	transcription regulator			689	218490	294680
BZW2	basic leucine zipper and W2 domains 2	BZW2	0.354	Cytoplasm	translation regulator			28969	66912	171439
C11orf58	chromosome 11 open reading frame 58	C11orf58	0.355	Other	other			10944	56372	293160
C14-ceramide	--	HMDB0011773	2.179	Other	chemical reagent
C16-dihydroceramide	--	HMDB0011760	2.624	Other	chemical - endogenous mammalian
C18 dihydroceramide	--	HMDB0011761	2.329	Other	chemical - endogenous mammalian
C1QBP	complement C1q binding protein	C1QBP	0.545	Cytoplasm	transcription regulator
C20 dihydroceramide	--	HMDB0011764	2.855	Other	chemical - endogenous mammalian
C20 sphingomyelin	--	HMDB0012102	1.425	Other	chemical - endogenous mammalian
C20-ceramide	--	HMDB0004951	2.909	Other	chemical - endogenous mammalian
C26 ceramide	--	HMDB0004955	1.012	Other	chemical - endogenous non-mammalian
CAB39	calcium binding protein 39	CAB39	-0.417	Cytoplasm	enzyme
CALU	calumenin	CALU	0.363	Cytoplasm	other
CAP1	cyclase associated actin cytoskeleton regulatory protein 1	CAP1	0.288	Plasma Membrane	other
CAP2	cyclase associated actin cytoskeleton regulatory protein 2	CAP2	0.224	Plasma Membrane	other	disease progression
CAPRIN1	cell cycle associated protein 1	CAPRIN1	0.261	Plasma Membrane	other
CAPZA1	capping actin protein of muscle Z-line subunit alpha 1	CAPZA1	-0.254	Cytoplasm	other
CAPZB	capping actin protein of muscle Z-line subunit beta	CAPZB	0.2	Cytoplasm	other
CAV1	caveolin 1	CAV1	0.313	Plasma Membrane	transmembrane receptor	diagnosis
CCDC50	coiled-coil domain containing 50	CCDC50	0.259	Cytoplasm	other
CCN2	cellular communication network factor 2	CTGF	0.353	Extracellular Space	growth factor		FG-3019
CCT5	chaperonin containing TCP1 subunit 5	CCT5	0.315	Cytoplasm	other
CCT7	chaperonin containing TCP1 subunit 7	CCT7	0.223	Cytoplasm	other
CCT8	chaperonin containing TCP1 subunit 8	CCT8	0.2	Cytoplasm	enzyme
CD81	CD81 molecule	CD81	-0.601	Plasma Membrane	other
CD151	CD151 molecule (Raph blood group)	CD151	0.524	Plasma Membrane	other
CDC42EP3	CDC42 effector protein 3	CDC42EP3	-0.315	Cytoplasm	other
CDH13	cadherin 13	CDH13	0.428	Plasma Membrane	other	diagnosis,disease progression,prognosis
CELF1	CUGBP Elav-like family member 1	CELF1	0.322	Cytoplasm	translation regulator
CEMIP	cell migration inducing hyaluronidase 1	CEMIP	-0.363	Cytoplasm	enzyme
CEP170	centrosomal protein 170	CEP170	0.397	Nucleus	other
cholesterol linoleate	--	HMDB0000610	3.097	Other	chemical - endogenous mammalian
cholesteryl oleate	--	HMDB0000918	2.365	Other	chemical - endogenous mammalian
cholesteryl stearate	--	HMDB0010368	4.017	Other	chemical - endogenous mammalian
CLTA	clathrin light chain A	CLTA	0.292	Plasma Membrane	other
CMAS	cytidine monophosphate N-acetylneuraminic acid synthetase	CMAS	0.28	Nucleus	enzyme
CNBP	CCHC-type zinc finger nucleic acid binding protein	CNBP	0.218	Nucleus	transcription regulator
CNDP2	carnosine dipeptidase 2	CNDP2	-0.261	Cytoplasm	peptidase
CNN3	calponin 3	CNN3	0.228	Cytoplasm	other
CNOT1	CCR4-NOT transcription complex subunit 1	CNOT1	-0.248	Cytoplasm	other
COL1A1	collagen type I alpha 1 chain	COL1A1	0.573	Extracellular Space	other	diagnosis	collagenase clostridium histolyticum
COL6A2	collagen type VI alpha 2 chain	COL6A2	0.273	Extracellular Space	other		collagenase clostridium histolyticum
COL6A3	collagen type VI alpha 3 chain	COL6A3	0.212	Extracellular Space	other		collagenase clostridium histolyticum
COMT	catechol-O-methyltransferase	COMT	-0.644	Cytoplasm	enzyme	diagnosis,efficacy,prognosis,unspecified application	BIA-3-202,carbidopa/entacapone/levodopa,carbidopa/levodopa/tolcapone,entacapone,opicapone,tolcapone
COPS3	COP9 signalosome subunit 3	COPS3	-0.385	Cytoplasm	other
CORO1C	coronin 1C	CORO1C	0.218	Cytoplasm	other
COTL1	coactosin like F-actin binding protein 1	COTL1	0.221	Cytoplasm	other
COX5A	cytochrome c oxidase subunit 5A	COX5A	0.389	Cytoplasm	enzyme
COX5B	cytochrome c oxidase subunit 5B	COX5B	0.334	Cytoplasm	enzyme
CPSF7	cleavage and polyadenylation specific factor 7	CPSF7	0.475	Nucleus	other
CRELD2	cysteine rich with EGF like domains 2	CRELD2	-0.487	Other	other
CRIM1	cysteine rich transmembrane BMP regulator 1	CRIM1	0.361	Extracellular Space	kinase	unspecified application
CRYZ	crystallin zeta	CRYZ	0.306	Cytoplasm	enzyme
CS	citrate synthase	CS	0.501	Cytoplasm	enzyme
CSDE1	cold shock domain containing E1	CSDE1	0.301	Cytoplasm	enzyme
CSK	C-terminal Src kinase	CSK	0.303	Cytoplasm	kinase		bosutinib,bosutinib/imatinib,bosutinib/ponatinib,bosutinib/rituximab
CSPG4	chondroitin sulfate proteoglycan 4	CSPG4	0.823	Plasma Membrane	other	unspecified application
CTBP1	C-terminal binding protein 1	CTBP1	0.399	Nucleus	enzyme
CTBP2	C-terminal binding protein 2	CTBP2	-0.433	Nucleus	transcription regulator
CTIF	cap binding complex dependent translation initiation factor	KIAA0427	0.254	Cytoplasm	other
CTNNA1	catenin alpha 1	CTNNA1	0.228	Plasma Membrane	other	diagnosis
CTNND1	catenin delta 1	CTNND1	-0.443	Nucleus	other
CTSC	cathepsin C	CTSC	-0.434	Cytoplasm	peptidase	unspecified application
CTTN	cortactin	CTTN	0.24	Plasma Membrane	other	efficacy
CUL2	cullin 2	CUL2	-0.585	Nucleus	enzyme
CUTA	cutA divalent cation tolerance homolog	CUTA	-0.847	Cytoplasm	other
CYCS	cytochrome c, somatic	CYCS	0.538	Cytoplasm	transporter
D-erythro-C16-ceramide	--	HMDB0004949	2.328	Other	chemical - endogenous mammalian
D-erythro-C18-ceramide	--	HMDB0004950	2.732	Other	chemical - endogenous mammalian
d18:0/22:0 dihydroceramide	--	HMDB0011765	2.613	Other	chemical - endogenous mammalian
d18:0/24:0 dihydroceramide	--	HMDB0011768	2.063	Other	chemical - endogenous mammalian
d18:1/22:0 ceramide	--	HMDB0004952	2.579	Other	chemical - endogenous mammalian
d18:1/22:0 sphingomyelin	--	HMDB0012103	1.171	Other	chemical - endogenous mammalian
d18:1/23:0 ceramide	--	HMDB0000950	1.89	Other	chemical - endogenous mammalian
d18:1/24:0 ceramide	--	HMDB0004956	1.44	Other	chemical - endogenous mammalian
DCTN3	dynactin subunit 3	DCTN3	0.282	Nucleus	other
DCTN4	dynactin subunit 4	DCTN4	-0.369	Nucleus	other
DDT	D-dopachrome tautomerase	DDT	-0.302	Cytoplasm	enzyme
DDX5	DEAD-box helicase 5	DDX5	0.283	Nucleus	enzyme	unspecified application
DDX17	DEAD-box helicase 17	DDX17	0.196	Nucleus	enzyme	unspecified application
DDX21	DExD-box helicase 21	DDX21	0.506	Nucleus	enzyme
DDX39A	DExD-box helicase 39A	DDX39A	0.345	Nucleus	enzyme
DDX3X	DEAD-box helicase 3 X-linked	DDX3X	0.232	Cytoplasm	enzyme	diagnosis
DECR1	2,4-dienoyl-CoA reductase 1	DECR1	0.396	Cytoplasm	enzyme	unspecified application
DHX15	DEAH-box helicase 15	DHX15	0.294	Nucleus	enzyme
DIS3	DIS3 homolog, exosome endoribonuclease and 3'-5' exoribonuclease	DIS3	0.534	Nucleus	enzyme
DLD	dihydrolipoamide dehydrogenase	DLD	0.597	Cytoplasm	enzyme		hexachlorophene
DLST	dihydrolipoamide S-succinyltransferase	DLST	0.876	Cytoplasm	enzyme
dm18:0/16:0 phosphatidylcholine	--	HMDB0011239	-1.086	Other	chemical - endogenous mammalian
DNAJA1	DnaJ heat shock protein family (Hsp40) member A1	DNAJA1	0.308	Nucleus	other
DNAJC8	DnaJ heat shock protein family (Hsp40) member C8	DNAJC8	0.311	Nucleus	other
DPYSL3	dihydropyrimidinase like 3	DPYSL3	0.287	Cytoplasm	enzyme	unspecified application
DRG1	developmentally regulated GTP binding protein 1	DRG1	-0.643	Cytoplasm	enzyme
DYNLT1	dynein light chain Tctex-type 1	DYNLT1	0.589	Cytoplasm	other
ECHS1	enoyl-CoA hydratase, short chain 1	ECHS1	0.291	Cytoplasm	enzyme
EEF2	eukaryotic translation elongation factor 2	EEF2	0.204	Cytoplasm	translation regulator		MDNA55
EHD2	EH domain containing 2	EHD2	-0.455	Nucleus	other
EIF1AX	eukaryotic translation initiation factor 1A X-linked	EIF1AX	0.55	Cytoplasm	translation regulator	diagnosis
EIF2S1	eukaryotic translation initiation factor 2 subunit alpha	EIF2S1	0.373	Cytoplasm	translation regulator	efficacy
EIF3C	eukaryotic translation initiation factor 3 subunit C	EIF3C	0.245	Cytoplasm	translation regulator	unspecified application
EIF3G	eukaryotic translation initiation factor 3 subunit G	EIF3G	0.433	Cytoplasm	other
EIF3J	eukaryotic translation initiation factor 3 subunit J	EIF3S1	0.263	Cytoplasm	translation regulator
EIF4A1	eukaryotic translation initiation factor 4A1	EIF4A1	0.268	Cytoplasm	translation regulator
EIF4A3	eukaryotic translation initiation factor 4A3	DDX48	0.293	Nucleus	enzyme
EIF4B	eukaryotic translation initiation factor 4B	EIF4B	0.401	Cytoplasm	translation regulator	unspecified application
EIF4G1	eukaryotic translation initiation factor 4 gamma 1	EIF4G1	0.199	Cytoplasm	translation regulator
ELOB	elongin B	TCEB2	-0.337	Nucleus	transcription regulator
ELOC	elongin C	TCEB1	0.323	Nucleus	transcription regulator
EMG1	EMG1 N1-specific pseudouridine methyltransferase	EMG1	-0.372	Nucleus	enzyme
EMILIN1	elastin microfibril interfacer 1	EMILIN1	1.727	Extracellular Space	other
ERAP1	endoplasmic reticulum aminopeptidase 1	ERAP1	-0.811	Extracellular Space	peptidase
ERO1A	endoplasmic reticulum oxidoreductase 1 alpha	ERO1L	-0.282	Cytoplasm	enzyme
ETFA	electron transfer flavoprotein subunit alpha	ETFA	0.411	Cytoplasm	transporter
ETFB	electron transfer flavoprotein subunit beta	ETFB	0.301	Cytoplasm	transporter	unspecified application
ETHE1	ETHE1 persulfide dioxygenase	ETHE1	0.48	Cytoplasm	enzyme
EXOSC4	exosome component 4	EXOSC4	0.237	Nucleus	enzyme
FARSA	phenylalanyl-tRNA synthetase subunit alpha	FARSLA	-0.328	Cytoplasm	enzyme
FERMT2	fermitin family member 2	PLEKHC1	0.257	Cytoplasm	other	disease progression
FIS1	fission, mitochondrial 1	FIS1	-0.497	Cytoplasm	other
FKBP4	FKBP prolyl isomerase 4	FKBP4	0.297	Nucleus	enzyme
FKBP8	FKBP prolyl isomerase 8	FKBP8	0.486	Cytoplasm	other
FKBP15	FKBP prolyl isomerase 15	FKBP15	0.399	Plasma Membrane	enzyme
FLNA	filamin A	FLNA	0.181	Cytoplasm	other	unspecified application
FN1	fibronectin 1	FN1	1.671	Extracellular Space	enzyme	diagnosis,efficacy,prognosis,unspecified application	AS1409,bifikafusp alfa,iodine I 131 anti-fibronectin antibody fragment L19-SIP,L19-IL2 monoclonal antibody-cytokine fusion protein/L19TNFalpha,L19TNFalpha,ocriplasmin
FSTL1	follistatin like 1	FSTL1	0.343	Extracellular Space	other
FYCO1	FYVE and coiled-coil domain autophagy adaptor 1	FYCO1	0.402	Cytoplasm	other
G3BP2	G3BP stress granule assembly factor 2	G3BP2	0.321	Cytoplasm	enzyme	prognosis
GATD3A/GATD3B	glutamine amidotransferase like class 1 domain containing 3A	C21orf33	0.564	Cytoplasm	other
GCLM	glutamate-cysteine ligase modifier subunit	GCLM	-0.267	Cytoplasm	enzyme
GIGYF2	GRB10 interacting GYF protein 2	TNRC15	-0.302	Cytoplasm	other
GLOD4	glyoxalase domain containing 4	GLOD4	-0.334	Cytoplasm	enzyme
GLS	glutaminase	GLS	0.597	Cytoplasm	enzyme	efficacy	telaglenastat
GLUD1	glutamate dehydrogenase 1	GLUD1	0.37	Cytoplasm	enzyme	unspecified application
GMPPA	GDP-mannose pyrophosphorylase A	GMPPA	-0.391	Cytoplasm	enzyme
GNAS	GNAS complex locus	GNAS	0.506	Plasma Membrane	enzyme	unspecified application
GNB1	G protein subunit beta 1	GNB1	-0.268	Plasma Membrane	enzyme
GOLGA3	golgin A3	GOLGA3	0.322	Cytoplasm	transporter
GOLPH3	golgi phosphoprotein 3	GOLPH3	-0.878	Cytoplasm	other
GOPC	golgi associated PDZ and coiled-coil motif containing	GOPC	0.486	Cytoplasm	transporter
GOT1	glutamic-oxaloacetic transaminase 1	GOT1	0.237	Cytoplasm	enzyme
GOT2	glutamic-oxaloacetic transaminase 2	GOT2	0.321	Cytoplasm	enzyme
GSTM2	glutathione S-transferase mu 2	GSTM2	-0.48	Cytoplasm	enzyme	diagnosis,prognosis
GTF2F1	general transcription factor IIF subunit 1	GTF2F1	-0.461	Nucleus	transcription regulator
H1-2	H1.2 linker histone, cluster member	HIST1H1C	0.875	Nucleus	other
H1-5	H1.5 linker histone, cluster member	HIST1H1B	1.222	Nucleus	other
H2AZ2	H2A.Z variant histone 2	H2AFV	0.616	Nucleus	other
H3-3A/H3-3B	H3.3 histone A	H3F3B	0.541	Nucleus	other	diagnosis
H4C8	H4 clustered histone 8	HIST1H4H	0.643	Nucleus	other
HADHB	hydroxyacyl-CoA dehydrogenase trifunctional multienzyme complex subunit beta	HADHB	1.026	Cytoplasm	enzyme	unspecified application
HCFC1	host cell factor C1	HCFC1	-0.247	Nucleus	transcription regulator
HDAC2	histone deacetylase 2	HDAC2	-0.229	Nucleus	transcription regulator		belinostat,bortezomib/vorinostat,chidamide,domatinostat,histone deacetylase class II inhibitors,pyroxamide,theophylline,trametinib/vorinostat,tributyrin,vorinostat
HDGF	heparin binding growth factor	HDGF	0.234	Extracellular Space	growth factor
HDLBP	high density lipoprotein binding protein	HDLBP	0.202	Nucleus	transporter
HEXB	hexosaminidase subunit beta	HEXB	0.265	Cytoplasm	enzyme
HK1	hexokinase 1	HK1	0.305	Cytoplasm	kinase
HMGA1	high mobility group AT-hook 1	HMGA1	0.417	Nucleus	transcription regulator	unspecified application
HMGB2	high mobility group box 2	HMGB2	0.497	Nucleus	transcription regulator	unspecified application
HMGN1	high mobility group nucleosome binding domain 1	HMGN1	0.773	Nucleus	transcription regulator	unspecified application
HMOX1	heme oxygenase 1	HMOX1	0.229	Cytoplasm	enzyme	efficacy,safety,unspecified application	tin mesoporphyrin
HNRNPA3	heterogeneous nuclear ribonucleoprotein A3	HNRNPA3	0.288	Nucleus	other
HNRNPA2B1	heterogeneous nuclear ribonucleoprotein A2/B1	HNRNPA2B1	0.269	Nucleus	other
HNRNPC	heterogeneous nuclear ribonucleoprotein C	HNRNPC	0.215	Nucleus	other
HNRNPD	heterogeneous nuclear ribonucleoprotein D	HNRNPD	0.246	Nucleus	transcription regulator
HNRNPDL	heterogeneous nuclear ribonucleoprotein D like	HNRNPDL	0.287	Nucleus	other	unspecified application
HNRNPF	heterogeneous nuclear ribonucleoprotein F	HNRPF	0.249	Nucleus	other
HNRNPM	heterogeneous nuclear ribonucleoprotein M	HNRNPM	0.202	Nucleus	other
HNRNPU	heterogeneous nuclear ribonucleoprotein U	HNRNPU	0.233	Nucleus	transporter	unspecified application
HP1BP3	heterochromatin protein 1 binding protein 3	HP1BP3	0.645	Nucleus	other
HS1BP3	HCLS1 binding protein 3	HS1BP3	-0.443	Other	other
HSD17B10	hydroxysteroid 17-beta dehydrogenase 10	HSD17B10	0.744	Cytoplasm	enzyme
HSP90AB2P	heat shock protein 90 alpha family class B member 2, pseudogene	HSP90AB2P	-0.657	Cytoplasm	other
HSPA8	heat shock protein family A (Hsp70) member 8	HSPA8	0.156	Cytoplasm	enzyme	diagnosis
HSPBP1	HSPA (Hsp70) binding protein 1	HSPBP1	-0.424	Cytoplasm	other
HSPD1	heat shock protein family D (Hsp60) member 1	HSPD1	0.368	Cytoplasm	enzyme	diagnosis,prognosis
HSPG2	heparan sulfate proteoglycan 2	HSPG2	3.028	Extracellular Space	enzyme	unspecified application
HYPK	huntingtin interacting protein K	HYPK	-1	Cytoplasm	other
IAH1	isoamyl acetate hydrolyzing esterase 1 (putative)	IAH1	-0.317	Cytoplasm	other
IDI1	isopentenyl-diphosphate delta isomerase 1	IDI1	-0.344	Cytoplasm	enzyme
IFI16	interferon gamma inducible protein 16	IFI16	0.377	Nucleus	transcription regulator	unspecified application
IGF2R	insulin like growth factor 2 receptor	IGF2R	0.203	Plasma Membrane	transmembrane receptor
IMMT	inner membrane mitochondrial protein	IMMT	0.768	Cytoplasm	other
ISG15	ISG15 ubiquitin like modifier	ISG15	0.423	Extracellular Space	other
KARS1	lysyl-tRNA synthetase 1	KARS	0.194	Cytoplasm	enzyme	unspecified application
KHSRP	KH-type splicing regulatory protein	KHSRP	0.199	Nucleus	enzyme	unspecified application
KPNA4	karyopherin subunit alpha 4	KPNA4	-0.334	Nucleus	other
KTN1	kinectin 1	KTN1	1.178	Plasma Membrane	transmembrane receptor
L-alpha-lysophosphatidylcholine, stearoyl	--	HMDB0010384	1.166	Other	chemical - endogenous mammalian
LAMTOR3	late endosomal/lysosomal adaptor, MAPK and MTOR activator 3	LAMTOR3	-0.355	Cytoplasm	other
LANCL2	LanC like 2	LANCL2	-0.279	Plasma Membrane	other
LASP1	LIM and SH3 protein 1	LASP1	0.215	Cytoplasm	transporter
LDHB	lactate dehydrogenase B	LDHB	0.226	Cytoplasm	enzyme	unspecified application
LGALS1	galectin 1	LGALS1	-0.348	Extracellular Space	other	diagnosis,prognosis	OTX008
LIMA1	LIM domain and actin binding 1	LIMA1	0.341	Cytoplasm	other
LMAN1	lectin, mannose binding 1	LMAN1	0.418	Cytoplasm	other
LMNA	lamin A/C	LMNA	0.282	Nucleus	other
LOXL2	lysyl oxidase like 2	LOXL2	0.547	Extracellular Space	enzyme		simtuzumab
LRPAP1	LDL receptor related protein associated protein 1	LRPAP1	-0.255	Plasma Membrane	other
LRRC59	leucine rich repeat containing 59	LRRC59	0.337	Cytoplasm	other
LUC7L2	LUC7 like 2, pre-mRNA splicing factor	LUC7L2	0.541	Nucleus	other
LUZP1	leucine zipper protein 1	LUZP1	0.376	Nucleus	other
MAP4	microtubule associated protein 4	MAP4	0.269	Cytoplasm	other	efficacy
MAP1B	microtubule associated protein 1B	MAP1B	0.262	Cytoplasm	other
MAP7D1	MAP7 domain containing 1	MAP7D1	-0.57	Cytoplasm	other
MAPK14	mitogen-activated protein kinase 14	MAPK14	-0.227	Cytoplasm	kinase	efficacy	p38 MAP kinase inhibitor,ralimetinib,RO-3201195,talmapimod
MARCKS	myristoylated alanine rich protein kinase C substrate	MARCKS	0.349	Plasma Membrane	other		BIO-11006
MAT2A	methionine adenosyltransferase 2A	MAT2A	0.223	Cytoplasm	enzyme		AG-270
MAT2B	methionine adenosyltransferase 2B	MAT2B	-0.441	Cytoplasm	enzyme
MCM3	minichromosome maintenance complex component 3	MCM3	-0.448	Nucleus	enzyme
MDH2	malate dehydrogenase 2	MDH2	0.354	Cytoplasm	enzyme
MESD	mesoderm development LRP chaperone	MESDC2	0.388	Extracellular Space	other
MGLL	monoglyceride lipase	MGLL	0.301	Plasma Membrane	enzyme
MGST3	microsomal glutathione S-transferase 3	MGST3	-0.284	Cytoplasm	enzyme
MSH2	mutS homolog 2	MSH2	-0.496	Nucleus	enzyme	diagnosis,prognosis
MSH6	mutS homolog 6	MSH6	-0.492	Nucleus	enzyme	diagnosis
MTA2	metastasis associated 1 family member 2	MTA2	0.525	Nucleus	transcription regulator
MYDGF	myeloid derived growth factor	MYDGF	0.219	Extracellular Space	cytokine
MYL1	myosin light chain 1	MYL1	0.287	Cytoplasm	other
MYO1E	myosin IE	MYO1E	-0.283	Cytoplasm	enzyme
NAA15	N-alpha-acetyltransferase 15, NatA auxiliary subunit	NAA15	0.323	Nucleus	transcription regulator
NAA50	N-alpha-acetyltransferase 50, NatE catalytic subunit	NAA50	0.348	Cytoplasm	enzyme
NAP1L1	nucleosome assembly protein 1 like 1	NAP1L1	-0.236	Nucleus	other
NASP	nuclear autoantigenic sperm protein	NASP	0.33	Nucleus	other
NAT10	N-acetyltransferase 10	NAT10	0.408	Nucleus	enzyme
NCAPD2	non-SMC condensin I complex subunit D2	NCAPD2	0.297	Nucleus	other
NCAPH	non-SMC condensin I complex subunit H	NCAPH	0.932	Nucleus	other
NEFM	neurofilament medium	NEFM	0.349	Plasma Membrane	other
NEK9	NIMA related kinase 9	NEK9	-0.28	Nucleus	kinase
NFU1	NFU1 iron-sulfur cluster scaffold	NFU1	0.914	Cytoplasm	other
NHLRC2	NHL repeat containing 2	NHLRC2	0.656	Cytoplasm	enzyme
NID2	nidogen 2	NID2	0.827	Extracellular Space	other
NOMO1 (includes others)	NODAL modulator 1	NOMO1	-0.415	Plasma Membrane	other
NOP58	NOP58 ribonucleoprotein	NOP58	0.463	Nucleus	enzyme
NQO1	NAD(P)H quinone dehydrogenase 1	NQO1	0.263	Cytoplasm	enzyme	diagnosis,unspecified application
NRBP1	nuclear receptor binding protein 1	NRBP1	-1.038	Nucleus	kinase
NUBP2	nucleotide binding protein 2	NUBP2	-0.985	Nucleus	other
NUCKS1	nuclear casein kinase and cyclin dependent kinase substrate 1	NUCKS1	0.456	Nucleus	kinase
NUDC	nuclear distribution C, dynein complex regulator	C00422	1.394	Cytoplasm	other
NUDCD1	NudC domain containing 1	NUDCD1	0.452	Nucleus	other
NUDT21	nudix hydrolase 21	NUDT21	0.232	Nucleus	other
NUFIP2	nuclear FMR1 interacting protein 2	NUFIP2	0.418	Cytoplasm	other
NUMA1	nuclear mitotic apparatus protein 1	NUMA1	0.239	Nucleus	other	unspecified application
NUP153	nucleoporin 153	NUP153	0.616	Nucleus	other
OAT	ornithine aminotransferase	OAT	0.53	Cytoplasm	enzyme
P3H1	prolyl 3-hydroxylase 1	LEPRE1	-0.266	Nucleus	enzyme
P3H3	prolyl 3-hydroxylase 3	LEPREL2	-0.507	Nucleus	enzyme
P3H4	prolyl 3-hydroxylase family member 4 (inactive)	P3H4	-0.426	Nucleus	other
PABPC1	poly(A) binding protein cytoplasmic 1	PABPC1	0.16	Cytoplasm	translation regulator
PAFAH1B2	platelet activating factor acetylhydrolase 1b catalytic subunit 2	PAFAH1B2	-0.66	Cytoplasm	enzyme
PARP1	poly(ADP-ribose) polymerase 1	PARP1	0.528	Nucleus	enzyme	diagnosis,efficacy,prognosis	2X-121,[18F]fluorthanatrace,ABT-767,bevacizumab/olaparib,CEP-9722,fluzoparib,IDX-1197,niraparib,olaparib,poly ADP ribose polymerase 1 inhibitor,rucaparib,SC10914,senaparib,simmiparib,talazoparib,veliparib
PARP4	poly(ADP-ribose) polymerase family member 4	PARP4	-0.418	Cytoplasm	enzyme
PBK	PDZ binding kinase	PBK	-0.319	Cytoplasm	kinase
PCOLCE	procollagen C-endopeptidase enhancer	PCOLCE	0.323	Extracellular Space	other
PCYOX1	prenylcysteine oxidase 1	PCYOX1	-0.29	Cytoplasm	enzyme
PDAP1	PDGFA associated protein 1	PDAP1	0.261	Cytoplasm	other
PDHA1	pyruvate dehydrogenase E1 subunit alpha 1	PDHA1	0.341	Cytoplasm	enzyme	unspecified application
PDHB	pyruvate dehydrogenase E1 subunit beta	PDHB	0.455	Cytoplasm	enzyme	unspecified application
PEA15	proliferation and apoptosis adaptor protein 15	PEA15	-0.289	Cytoplasm	transporter	prognosis
PGLS	6-phosphogluconolactonase	PGLS	-0.221	Cytoplasm	enzyme
PICALM	phosphatidylinositol binding clathrin assembly protein	PICALM	0.278	Cytoplasm	other
PKM	pyruvate kinase M1/2	PKM2	-0.631	Cytoplasm	kinase	unspecified application	CAP-232
PML	promyelocytic leukemia	PML	0.374	Nucleus	transcription regulator		arsenic trioxide
POLDIP3	DNA polymerase delta interacting protein 3	POLDIP3	0.358	Nucleus	other
PPA1	inorganic pyrophosphatase 1	PPA1	0.249	Cytoplasm	enzyme
PPM1G	protein phosphatase, Mg2+/Mn2+ dependent 1G	PPM1G	0.568	Nucleus	phosphatase
PPP1R14B	protein phosphatase 1 regulatory inhibitor subunit 14B	PPP1R14B	-0.844	Cytoplasm	phosphatase
PRDX3	peroxiredoxin 3	PRDX3	0.32	Cytoplasm	enzyme	diagnosis
PREP	prolyl endopeptidase	PREP	-0.416	Cytoplasm	peptidase		Z 321
PRKCSH	protein kinase C substrate 80K-H	PRKCSH	0.201	Cytoplasm	enzyme
PRKDC	protein kinase, DNA-activated, catalytic subunit	PRKDC	0.357	Nucleus	kinase		BR101801,CC-115,nedisertib,panulisib
PRPS1	phosphoribosyl pyrophosphate synthetase 1	PRPS1	-0.256	Cytoplasm	kinase
PRRC1	proline rich coiled-coil 1	PRRC1	-1.032	Other	other
PRRC2C	proline rich coiled-coil 2C	PRRC2C	0.529	Cytoplasm	other
PSAT1	phosphoserine aminotransferase 1	PSAT1	-0.294	Cytoplasm	enzyme
PSMA1	proteasome 20S subunit alpha 1	PSMA1	0.314	Cytoplasm	peptidase
PSMA2	proteasome 20S subunit alpha 2	PSMA2	-0.5	Cytoplasm	peptidase	unspecified application
PSMA5	proteasome 20S subunit alpha 5	PSMA5	0.341	Cytoplasm	peptidase
PSMA6	proteasome 20S subunit alpha 6	PSMA6	0.272	Cytoplasm	peptidase
PSMB5	proteasome 20S subunit beta 5	PSMB5	0.244	Cytoplasm	peptidase		bortezomib,bortezomib/cladribine/rituximab,bortezomib/dexamethasone,bortezomib/dexamethasone/doxorubicin,bortezomib/dexamethasone/lenalidomide,bortezomib/dexamethasone/pomalidomide,bortezomib/dexamethasone/rituximab,bortezomib/dexamethasone/thalidomide,bortezomib/doxorubicin,bortezomib/fulvestrant,bortezomib/lenalidomide,bortezomib/paclitaxel,bortezomib/prednisone,bortezomib/rituximab,bortezomib/…
PSMB6	proteasome 20S subunit beta 6	PSMB6	0.268	Nucleus	peptidase
PSMB9	proteasome 20S subunit beta 9	PSMB9	-0.629	Cytoplasm	peptidase		carfilzomib,carfilzomib/dexamethasone,carfilzomib/dexamethasone/lenalidomide,carfilzomib/dexamethasone/rituximab
PSMC4	proteasome 26S subunit, ATPase 4	PSMC4	0.318	Nucleus	peptidase
PSMD2	proteasome 26S subunit, non-ATPase 2	PSMD2	0.19	Cytoplasm	other		bortezomib,bortezomib/cladribine/rituximab,bortezomib/dexamethasone,bortezomib/dexamethasone/doxorubicin,bortezomib/dexamethasone/lenalidomide,bortezomib/dexamethasone/pomalidomide,bortezomib/dexamethasone/rituximab,bortezomib/dexamethasone/thalidomide,bortezomib/doxorubicin,bortezomib/fulvestrant,bortezomib/lenalidomide,bortezomib/paclitaxel,bortezomib/prednisone,bortezomib/rituximab,bortezomib/…
PSMD3	proteasome 26S subunit, non-ATPase 3	PSMD3	0.208	Cytoplasm	other
PSMD9	proteasome 26S subunit, non-ATPase 9	PSMD9	0.438	Cytoplasm	transcription regulator
PSMD12	proteasome 26S subunit, non-ATPase 12	PSMD12	0.404	Cytoplasm	other
PSPC1	paraspeckle component 1	PSPC1	-0.461	Nucleus	transcription regulator
PTGR1	prostaglandin reductase 1	LTB4DH	0.264	Cytoplasm	enzyme
PTMA	prothymosin alpha	PTMA	0.419	Nucleus	other
PTX3	pentraxin 3	PTX3	-0.538	Extracellular Space	other	efficacy
PXN	paxillin	PXN	-0.281	Cytoplasm	other	efficacy,prognosis,unspecified application
PYCR1	pyrroline-5-carboxylate reductase 1	PYCR1	0.497	Cytoplasm	enzyme
RAB1A	RAB1A, member RAS oncogene family	RAB1A	0.423	Cytoplasm	enzyme
RAB5C	RAB5C, member RAS oncogene family	RAB5C	0.302	Cytoplasm	enzyme
RAB6A	RAB6A, member RAS oncogene family	RAB6A	0.344	Cytoplasm	enzyme
RAD23A	RAD23 homolog A, nucleotide excision repair protein	RAD23A	0.643	Nucleus	other
RAI14	retinoic acid induced 14	RAI14	0.252	Nucleus	transcription regulator
RALY	RALY heterogeneous nuclear ribonucleoprotein	RALY	0.321	Nucleus	transcription regulator
RANBP1	RAN binding protein 1	RANBP1	-0.245	Nucleus	other	unspecified application
RBM14	RNA binding motif protein 14	RBM14	0.231	Nucleus	transcription regulator
RBM25	RNA binding motif protein 25	RBM25	-0.485	Nucleus	other
RBM39	RNA binding motif protein 39	RBM39	-0.36	Nucleus	transcription regulator
RBMS2	RNA binding motif single stranded interacting protein 2	RBMS2	0.65	Nucleus	other
RBMX	RNA binding motif protein X-linked	RBMX	0.251	Nucleus	other
RBX1	ring-box 1	RBX1	0.253	Cytoplasm	enzyme
RCN2	reticulocalbin 2	RCN2	-0.392	Cytoplasm	other
RDX	radixin	RDX	0.205	Cytoplasm	other	unspecified application
RECQL	RecQ like helicase	RECQL	0.243	Nucleus	enzyme
RELA	RELA proto-oncogene, NF-kB subunit	RELA	0.736	Nucleus	transcription regulator	diagnosis,efficacy	NF-kappaB decoy
REXO2	RNA exonuclease 2	REXO2	0.224	Cytoplasm	enzyme	unspecified application
RND3	Rho family GTPase 3	ARHE	0.465	Cytoplasm	enzyme
RNH1	ribonuclease/angiogenin inhibitor 1	RNH1	-0.212	Cytoplasm	other
RO60	Ro60, Y RNA binding protein	TROVE2	-0.271	Nucleus	other
RPE	ribulose-5-phosphate-3-epimerase	RPE	-0.336	Cytoplasm	enzyme
RPL9	ribosomal protein L9	RPL9	0.331	Nucleus	other	diagnosis
RPL14	ribosomal protein L14	RPL14	-0.366	Cytoplasm	other
RPL19	ribosomal protein L19	RPL19	-0.19	Cytoplasm	other
RPL26	ribosomal protein L26	RPL26	0.251	Cytoplasm	other
RPL38	ribosomal protein L38	RPL38	-0.359	Cytoplasm	other
RPL10A	ribosomal protein L10a	RPL10A	0.284	Nucleus	other
RPL13A	ribosomal protein L13a	RPL13A	-0.288	Cytoplasm	other
RPL23A	ribosomal protein L23a	RPL23A	0.262	Cytoplasm	other
RPN2	ribophorin II	RPN2	-0.493	Cytoplasm	enzyme
RPS3	ribosomal protein S3	RPS3	0.256	Cytoplasm	enzyme	unspecified application
RPS6	ribosomal protein S6	RPS6	0.221	Cytoplasm	other	efficacy,response to therapy
RPS7	ribosomal protein S7	RPS7	0.263	Cytoplasm	other
RPS12	ribosomal protein S12	RPS12	0.223	Cytoplasm	other		neomycin
RPS14	ribosomal protein S14	RPS14	0.307	Cytoplasm	translation regulator
RPS20	ribosomal protein S20	RPS20	0.449	Cytoplasm	other
RPS21	ribosomal protein S21	RPS21	0.373	Cytoplasm	other
RPS23	ribosomal protein S23	RPS23	0.302	Cytoplasm	translation regulator
RPS27L	ribosomal protein S27 like	RPS27L	0.575	Cytoplasm	translation regulator
RPS3A	ribosomal protein S3A	RPS3A	0.264	Nucleus	other
RRAGC	Ras related GTP binding C	RRAGC	0.354	Cytoplasm	enzyme
RRBP1	ribosome binding protein 1	RRBP1	0.311	Cytoplasm	other
RSL1D1	ribosomal L1 domain containing 1	RSL1D1	0.378	Nucleus	other
RTCB	RNA 2',3'-cyclic phosphate and 5'-OH ligase	RTCB	0.216	Cytoplasm	enzyme
RUVBL1	RuvB like AAA ATPase 1	RUVBL1	-0.416	Nucleus	transcription regulator
RUVBL2	RuvB like AAA ATPase 2	RUVBL2	-0.184	Nucleus	transcription regulator
S100A4	S100 calcium binding protein A4	S100A4	0.436	Cytoplasm	other	disease progression
SARNP	SAP domain containing ribonucleoprotein	SARNP	0.326	Nucleus	transcription regulator	diagnosis
SART1	spliceosome associated factor 1, recruiter of U4/U6.U5 tri-snRNP	SART1	0.301	Nucleus	other
SCFD1	sec1 family domain containing 1	SCFD1	-0.459	Cytoplasm	transporter
SCP2	sterol carrier protein 2	SCP2	0.273	Cytoplasm	transporter
SDCBP	syndecan binding protein	SDCBP	-0.827	Plasma Membrane	enzyme
SDF4	stromal cell derived factor 4	SDF4	-0.238	Cytoplasm	other
SEC13	SEC13 homolog, nuclear pore and COPII coat complex component	SEC13	-0.286	Cytoplasm	transporter
SEC23IP	SEC23 interacting protein	SEC23IP	-0.389	Cytoplasm	other
SEC24C	SEC24 homolog C, COPII coat complex component	SEC24C	-0.194	Cytoplasm	transporter
SEC24D	SEC24 homolog D, COPII coat complex component	SEC24D	-0.388	Cytoplasm	transporter
SERBP1	SERPINE1 mRNA binding protein 1	SERBP1	0.619	Cytoplasm	other
SERPINB2	serpin family B member 2	SERPINB2	-0.296	Extracellular Space	other
SERPINB8	serpin family B member 8	SERPINB8	-0.475	Cytoplasm	other
SERPINB10	serpin family B member 10	SERPINB10	-0.413	Cytoplasm	other
SF3A2	splicing factor 3a subunit 2	SF3A2	0.55	Nucleus	other
SF3B1	splicing factor 3b subunit 1	SF3B1	0.274	Nucleus	other		H3B-8800
SF3B2	splicing factor 3b subunit 2	SF3B2	0.344	Nucleus	other
SF3B5	splicing factor 3b subunit 5	SF3B5	0.482	Nucleus	other
SFXN1	sideroflexin 1	SFXN1	0.554	Cytoplasm	transporter
SFXN3	sideroflexin 3	SFXN3	0.339	Cytoplasm	transporter
SHMT2	serine hydroxymethyltransferase 2	SHMT2	0.661	Cytoplasm	enzyme
SLC25A5	solute carrier family 25 member 5	SLC25A5	0.876	Cytoplasm	transporter		clodronic acid
SLC25A6	solute carrier family 25 member 6	SLC25A6	1.39	Cytoplasm	transporter		clodronic acid
SLC3A2	solute carrier family 3 member 2	SLC3A2	-0.468	Plasma Membrane	transporter
SLC9A3R2	SLC9A3 regulator 2	SLC9A3R2	0.541	Plasma Membrane	transporter
SLIRP	SRA stem-loop interacting RNA binding protein	SLIRP	0.666	Cytoplasm	other
SMC4	structural maintenance of chromosomes 4	SMC4	0.46	Nucleus	transporter
SNRPC	small nuclear ribonucleoprotein polypeptide C	SNRPC	0.958	Nucleus	other
SNRPF	small nuclear ribonucleoprotein polypeptide F	SNRPF	0.326	Nucleus	other
SNU13	small nuclear ribonucleoprotein 13	NHP2L1	0.336	Nucleus	other
SNX1	sorting nexin 1	SNX1	0.367	Cytoplasm	transporter
SNX3	sorting nexin 3	SNX3	-0.241	Cytoplasm	transporter
SOD2	superoxide dismutase 2	SOD2	0.402	Cytoplasm	enzyme	diagnosis,unspecified application
SPART	spartin	SPG20	0.217	Cytoplasm	other
sphingomyelin	--	HMDB0001348	1.136	Other	chemical - endogenous mammalian				Sphingomyelin (d18:1/18:0)
SRP54	signal recognition particle 54	SRP54	0.671	Cytoplasm	enzyme
SRSF2	serine and arginine rich splicing factor 2	SRSF2	0.265	Nucleus	transcription regulator
SRSF5	serine and arginine rich splicing factor 5	SFRS5	0.413	Nucleus	other
SRSF7	serine and arginine rich splicing factor 7	SRSF7	-0.725	Nucleus	other
SRSF9	serine and arginine rich splicing factor 9	SRSF9	0.357	Nucleus	enzyme
SRSF10	serine and arginine rich splicing factor 10	SRSF10	0.257	Nucleus	other
STAT2	signal transducer and activator of transcription 2	STAT2	-0.361	Nucleus	transcription regulator
STOM	stomatin	STOM	0.35	Plasma Membrane	other
STRAP	serine/threonine kinase receptor associated protein	STRAP	0.177	Plasma Membrane	other
STX7	syntaxin 7	STX7	0.504	Plasma Membrane	transporter
SUCLG1	succinate-CoA ligase GDP/ADP-forming subunit alpha	SUCLG1	0.6	Cytoplasm	enzyme
SUMO1	small ubiquitin like modifier 1	SUMO1	0.269	Nucleus	enzyme
SUMO2	small ubiquitin like modifier 2	SUMO2	0.664	Nucleus	enzyme
SYNCRIP	synaptotagmin binding cytoplasmic RNA interacting protein	SYNCRIP	0.319	Nucleus	other		supinoxin
SYNE1	spectrin repeat containing nuclear envelope protein 1	SYNE1	-1.016	Nucleus	other
TALDO1	transaldolase 1	TALDO1	0.275	Cytoplasm	enzyme
TCP1	t-complex 1	TCP1	0.242	Cytoplasm	other
TDP2	tyrosyl-DNA phosphodiesterase 2	C02530	2.078	Cytoplasm	transcription regulator
TFG	trafficking from ER to golgi regulator	TFG	-0.245	Cytoplasm	other
TGOLN2	trans-golgi network protein 2	TGOLN2	0.322	Cytoplasm	other
THBS1	thrombospondin 1	THBS1	-0.311	Extracellular Space	other	diagnosis,efficacy
TIMM8A	translocase of inner mitochondrial membrane 8A	TIMM8A	0.291	Cytoplasm	transporter
TINAGL1	tubulointerstitial nephritis antigen like 1	TINAGL1	1.251	Extracellular Space	transporter
TJP1	tight junction protein 1	TJP1	0.254	Plasma Membrane	other
TJP2	tight junction protein 2	TJP2	0.361	Plasma Membrane	kinase
TM9SF2	transmembrane 9 superfamily member 2	TM9SF2	-0.456	Plasma Membrane	transporter
TMED9	transmembrane p24 trafficking protein 9	TMED9	-0.523	Cytoplasm	transporter
TMPO	thymopoietin	TMPO	0.475	Nucleus	other
TMSB10/TMSB4X	thymosin beta 4 X-linked	TMSB10	-1.357	Cytoplasm	other	diagnosis
TNS1	tensin 1	TNS1	0.276	Plasma Membrane	other
TOLLIP	toll interacting protein	TOLLIP	-0.484	Cytoplasm	other
TOP2A	DNA topoisomerase II alpha	TOP2A	0.547	Nucleus	enzyme	diagnosis,efficacy,prognosis,response to therapy	alemtuzumab/cyclophosphamide/fludarabine phosphate/mitoxantrone,AQ4N,arsenic trioxide/daunorubicin/tretinoin,arsenic trioxide/idarubicin/tretinoin,becatecarin,bevacizumab/etoposide,bortezomib/dexamethasone/doxorubicin,bortezomib/doxorubicin,capecitabine/epirubicin/oxaliplatin,carboplatin/doxorubicin,chlorambucil/epirubicin,chlorambucil/mitoxantrone/prednisone,chlorambucil/mitoxantrone/prednisone/…
TPM3	tropomyosin 3	TPM3	0.197	Cytoplasm	other	diagnosis,unspecified application	AZD-7451
TPP1	tripeptidyl peptidase 1	TPP1	-0.292	Cytoplasm	peptidase
TPT1	tumor protein, translationally-controlled 1	TPT1	0.339	Cytoplasm	other
TRAPPC3	trafficking protein particle complex 3	TRAPPC3	0.528	Cytoplasm	other		birabresib
triolein	--	HMDB0005453	1.087	Other	chemical drug
tripalmitin	--	HMDB0005356	1.113	Other	chemical - endogenous mammalian
TTC1	tetratricopeptide repeat domain 1	TTC1	0.437	Cytoplasm	other
TUBA1B	tubulin alpha 1b	TUBA1B	-0.588	Cytoplasm	other	diagnosis,efficacy
TUBA1C	tubulin alpha 1c	TUBA1C	-0.254	Cytoplasm	other		6-mercaptopurine/vincristine,bevacizumab/docetaxel,bevacizumab/docetaxel/prednisone/thalidomide/zoledronic acid,bevacizumab/paclitaxel,bevacizumab/paclitaxel/pemetrexed,bevacizumab/paclitaxel/topotecan,capecitabine/docetaxel,capecitabine/docetaxel/gemcitabine,capecitabine/docetaxel/oxaliplatin/trastuzumab,cevipabulin,colchicine,colchicine/probenecid,cyclophosphamide/daunorubicin/imatinib/predniso…
TUBB6	tubulin beta 6 class V	TUBB6	-0.238	Cytoplasm	other
TUBB8	tubulin beta 8 class VIII	TUBB8	-0.74	Cytoplasm	other
TUBB	tubulin beta class I	TUBB	-0.673	Cytoplasm	other	efficacy	ixabepilone,ixabepilone/rifampin
TUFM	Tu translation elongation factor, mitochondrial	TUFM	0.35	Cytoplasm	translation regulator
TXN	thioredoxin	TXN	0.219	Cytoplasm	enzyme	efficacy,unspecified application	PX-12
UBA6	ubiquitin like modifier activating enzyme 6	UBE1L2	-0.265	Cytoplasm	enzyme
UBE2I	ubiquitin conjugating enzyme E2 I	UBE2I	0.531	Nucleus	enzyme	disease progression
UBE2M	ubiquitin conjugating enzyme E2 M	UBE2M	0.481	Cytoplasm	enzyme
UBQLN2	ubiquilin 2	UBQLN2	0.217	Nucleus	other
UBR4	ubiquitin protein ligase E3 component n-recognin 4	UBR4	0.301	Nucleus	enzyme
UFL1	UFM1 specific ligase 1	UFL1	-0.282	Cytoplasm	enzyme
UMPS	uridine monophosphate synthetase	UMPS	-0.39	Cytoplasm	enzyme		bevacizumab/gimeracil/irinotecan/oxonic acid/tegafur,cetuximab/gimeracil/irinotecan/oxonic acid/tegafur,gimeracil/irinotecan/oxonic acid/tegafur,gimeracil/oxonic acid/tegafur,oxonic acid,pyrazofurin
UPF1	UPF1 RNA helicase and ATPase	UPF1	0.224	Nucleus	enzyme
UQCRC1	ubiquinol-cytochrome c reductase core protein 1	UQCRC1	1.007	Cytoplasm	enzyme
UQCRC2	ubiquinol-cytochrome c reductase core protein 2	UQCRC2	1.013	Cytoplasm	enzyme
UQCRFS1	ubiquinol-cytochrome c reductase, Rieske iron-sulfur polypeptide 1	UQCRFS1	0.781	Cytoplasm	enzyme
UROD	uroporphyrinogen decarboxylase	UROD	-0.315	Cytoplasm	enzyme
USP7	ubiquitin specific peptidase 7	USP7	-0.75	Nucleus	peptidase
VAMP3	vesicle associated membrane protein 3	VAMP3	0.229	Plasma Membrane	other
VAPA	VAMP associated protein A	VAPA	0.926	Plasma Membrane	other
VDAC2	voltage dependent anion channel 2	VDAC2	0.778	Cytoplasm	ion channel
VPS35	VPS35 retromer complex component	VPS35	0.256	Cytoplasm	transporter
VPS26C	VPS26 endosomal protein sorting factor C	DSCR3	-0.319	Nucleus	other
VTA1	vesicle trafficking 1	VTA1	-0.466	Cytoplasm	other
WASF2	WASP family member 2	WASF2	-0.367	Plasma Membrane	other
WDFY1	WD repeat and FYVE domain containing 1	WDFY1	-0.275	Cytoplasm	other
XK	X-linked Kx blood group	NA	2.961	Plasma Membrane	transporter		zanamivir
XPO1	exportin 1	XPO1	0.207	Nucleus	transporter	diagnosis,efficacy	eltanexor,leptomycin B,selinexor,SL-801
XRCC6	X-ray repair cross complementing 6	XRCC6	0.26	Nucleus	enzyme	unspecified application
YBX3	Y-box binding protein 3	CSDA	0.424	Nucleus	transcription regulator
YLPM1	YLP motif containing 1	YLPM1	-0.495	Nucleus	transcription regulator
YWHAH	tyrosine 3-monooxygenase/tryptophan 5-monooxygenase activation protein eta	YWHAH	0.241	Cytoplasm	transcription regulator	unspecified application
ZFR	zinc finger RNA binding protein	ZFR	0.341	Nucleus	other

## Sheet: IPA_networks
© 2000-2021 QIAGEN. All rights reserved.
ID	Molecules in Network	Score	Focus Molecules	Top Diseases and Functions
1	60S ribosomal subunit,ABCF1,ANP32B,APRT,BZW2,Cadherin,CDH13,CNOT1,CTIF,DDX21,EIF4B,EMG1,FN1,HNRNPU,LRRC59,PABPC1,PAFAH1B2,PPA1,RALY,RBMX,RPL10A,RPL13A,RPL14,RPL19,RPL23A,RPL26,RPL38,RPL9,RPS12,RPS14,RPS20,RPS7,SRP54,SRSF9,YBX3	58	33	[Gene Expression, Protein Synthesis, RNA Damage and Repair]
2	AK5,APMAP,CD81,CDC42EP3,CTNND1,DDX3X,DDX5,EEF2,EIF2S1,EIF4A1,EIF4G1,FARSA,GC-GCR dimer,HADHB,HNRNPM,LASP1,NUCKS1,PRKDC,Pro-inflammatory Cytokine,PSMD2,Ras homolog,RPS23,RPS3,RPS3A,RUVBL1,RUVBL2,SUMO1,SUMO2,TMPO,TPT1,TXN,UBE2I,UBQLN2,UMPS,UPF1	55	32	[Cell Signaling, Gene Expression, Protein Synthesis]
3	ACADVL,ANKRD17,ANP32E,ATXN2,BAG6,BCAT1,CELF1,CMAS,CPSF7,FKBP,FKBP15,GIGYF2,GMPPA,GOT,HNRNPF,KHSRP,LUC7L2,MYDGF,NAT10,NOMO1 (includes others),NUDT21,P3H1,PSPC1,RBM25,RBM39,RBMS2,Rnr,SRSF2,SRSF5,SRSF7,TALDO1,TCR,XRCC6,YLPM1,ZFR	53	31	[Post-Translational Modification, RNA Damage and Repair, RNA Post-Transcriptional Modification]
4	ACAT1,BASP1,Calcineurin A,Calcineurin protein(s),CK1,CRYZ,CS,cytokine,DLD,DLST,ECHS1,ETFA,ETFB,FIS1,FKBP8,GLS,HDLBP,HSD17B10,HSPBP1,IMMT,KTN1,MDH2,NAP1L1,OAT,PDHA1,PDHB,PYCR1,pyruvate dehydrogenase,RAB5C,SFXN1,SLIRP,STOM,TTC1,TUFM,VAPA	50	30	[Amino Acid Metabolism, Lipid Metabolism, Small Molecule Biochemistry]
5	ACTR1A,Alpha catenin,ATP6V1E1,CAPZA1,CAPZB,CCDC50,CEP170,COL6A2,collagenase,CORO1C,CTNNA1,CTSC,DCTN3,DCTN4,FKBP4,Gli,GOPC,HS1BP3,LIMA1,LUZP1,MAP7D1,MAPK14,NUP153,P3H3,P3H4,PARP4,PTX3,RAI14,RANBP1,RPN2,SLC9A3R2,TJP2,Tnf receptor,TSH,VPS26C	50	30	[Cell Signaling, Post-Translational Modification, Protein Synthesis]
6	AHCYL1,Bag1-Hsp-Stub1-misfolded,CALU,CEMIP,CNN3,CSK,DNAJ,DNAJA1,H1-2,H1-5,HP1BP3,Hsp-misfolded,HSP-MR,Hsp70,Hsp90,HSPA8,IGF2R,Importin alpha,LMNA,NQO1,NUDC,PGLS,PKM,PPM1G,PRPS1,PXN,SHMT2,SLC25A5,SNX1,SPART,TPM3,Ubiquitin,USP7,VPS35,YWHAH	42	27	[Cell Death and Survival, Molecular Transport, Protein Trafficking]
7	AP2S1,apyrase,Arf,ARF1,ARF5,ARFGAP3,ARFIP1,ATP5,ATP5F1C,CLTA,Dynamin,Hd-perinuclear inclusions,HIF1alpha-VHL-Cul2-Elongin-RBX1,NFkB (complex),Oxphos,PICALM,RAB1A,RAB6A,SCFD1,SEC13,SEC23IP,SEC24C,SEC24D,SNX3,STX7,SUMO,TFG,TGOLN2,TMSB10/TMSB4X,TRAPPC3,UBA6,VAMP3,Vhl,VHL-Cul2-Elongin-RBX1,WDFY1	36	24	[Cellular Assembly and Organization, Molecular Transport, Protein Trafficking]
8	A pre-splicing,API5,ATP6V0D1,C11orf58,C1q,DDX17,DHX15,DNAJC8,ERK,HDGF,HNRNPA2B1,HNRNPC,IgG,IgG1,IgG2a,Igg3,LAMTOR3,NUDCD1,P-TEFb,PEA15,RO60,RRAGC,SART1,SF3A2,SF3B1,SF3B2,SF3B5,snRNP,snRNP-IgG Immune complex,SNRPC,SNRPF,SNU13,Spliceosome B,Spliceosome B activated,STRAP	34	23	[Cell Cycle, DNA Replication, Recombination, and Repair, RNA Post-Transcriptional Modification]
9	Alpha tubulin,ATG3,BETA TUBULIN,CCT5,CCT7,CCT8,CDK4/6,Collagen type II,Cytoplasmic Dynein,DNA-PK,Dynein,elastase,FYCO1,HSPG2,LOXL2,MAP1B,MAP4,NID2,NUMA1,P38 MAPK,PBK,SERPINB10,SERPINB8,TCP1,TINAGL1,trypsin,TUBA1B,TUBA1C,TUBB,TUBB6,TUBB8,tubulin (family),Tubulin alpha/beta,VDAC2,XK	34	23	[Cell-To-Cell Signaling and Interaction, Cellular Assembly and Organization, Reproductive System Development and Function]
10	19S proteasome,20s proteasome,ATPase,DDX39A,DIS3,DRG1,EIF4A3,EXOSC4,HMGB2,Immunoproteasome Pa28/20s,MAP1LC3,Mapk,MYO1E,P glycoprotein,POLDIP3,Proteasome PA700/20s,PSMA,PSMA1,PSMA2,PSMA5,PSMA6,PSMB,PSMB5,Psmb5-Psmb6-Psmb8-Psmb9,PSMB6,PSMB9,PSMC4,PSMD,PSMD12,PSMD3,PSMD9,RAD23A,Rsk,SARNP,UBR4	31	22	[Gene Expression, RNA Damage and Repair, RNA Post-Transcriptional Modification]
11	BANF1,CAPRIN1,Cbp/p300,CSDE1,Ctbp,CTBP1,CTBP2,E2f,ETHE1,Evi1-HDAC-CtBP,G3BP2,H4C8,Hat,HCFC1,Hdac,Hdac1/2,HDAC2,HISTONE,histone deacetylase,HMGN1,HP1,HSP,HYPK,MTA2,NAA15,NAA50,NRBP1,NUFIP2,NuRD,peroxidase (miscellaneous),PRRC2C,RBM14,RELA,TIP60,UFL1	29	21	[Cell Cycle, Cellular Assembly and Organization, DNA Replication, Recombination, and Repair]
12	ASNS,BTF3,Cop9 Signalosome,COPS3,CUL2,CUTA,DECR1,E3 cofactor-E3 ring-target,E3 RING,E3 ring-target,ELOB,ELOC,GOT1,GTF2F1,H2AZ2,Hif1,HNRNPA3,HNRNPD,HNRNPDL,Holo RNA polymerase II,MCM3,mediator,PSAT1,RACK1 hypoxia ubiquitination,Rb,RBX1,RNA polymerase II,RPA,RTCB,SRSF10,TRAP/Media,UBE2M,Vegf,VTA1,YAP/TAZ	29	21	[Amino Acid Metabolism, RNA Damage and Repair, Small Molecule Biochemistry]
13	40S Ribosome-eIF3-mRNA-eIF4A-eIF4B-eIF4E-eIF4G,43S Translation Preinitiation,48s,ACTR2,CAB39,CNBP,EIF1AX,EIF3,EIF3C,EIF3G,EIF3J,EIF4A,eIF4A-eIF4B-eIF4E-eIF4G,EIF4F,Eif4g,GADD45,H3-3A/H3-3B,Histone H1,Histone h2a,Histone H2b,Importin beta,KPNA4,MSH6,NASP,NCAPD2,NCAPH,Pkc(s),RECQL,Ribosomal 40s subunit,RPS21,RPS27L,RSL1D1,SMC4,Top2,TOP2A	25	19	[Cancer, DNA Replication, Recombination, and Repair, Protein Synthesis]
14	adenosine-tetraphosphatase,ADSS2,Aldose Reductase,ATP synthase,ATP5PF,ATP5PO,C1QBP,COX5A,COX5B,Cytochrome bc1,cytochrome C,cytochrome-c oxidase,F1 ATPase,FSTL1,GATD3A/GATD3B,glutathione peroxidase,GOLGA3,GST,GSTM2,H -transporting two-sector ATPase,Jnk,LDH (family),MGST3,Mitochondrial complex 1,Na ,K -ATPase,PRDX3,PRRC1,RNH1,Sod,SOD2,SUCLG1,TEAD,Thioredoxin reductase,UQCRC2,UQCRFS1	24	18	[Metabolic Disease, Nucleic Acid Metabolism, Small Molecule Biochemistry]
15	26s Proteasome,AMPK,ATP5F1B,BRIX1,caspase,CD3,Cyclin E,FLNA,GCLM,GLUD1,hemoglobin,HEXB,Histone h3,Histone h4,HSPD1,Ikb,IKK (complex),Insulin,KARS1,LANCL2,LDHB,MSH2,MTORC1,MTORC2,NEFM,PTGR1,RPS6,SDCBP,Sfk,Shc,STAT5a/b,SYNCRIP,Tnf (family),tubulin,UQCRC1	22	17	[Cancer, Gastrointestinal Disease, Hepatic System Disease]
16	ANP32A,Ant,antioxidant,Apoptosome,cholesteryl oleate,creatine kinase,CSPG4,CYCS,D-erythro-C16-ceramide,ERK1/2,GOT2,HDL,HDL-cholesterol,hexokinase,HK1,IDI1,LDL-cholesterol,LMAN1,LRP,LRPAP1,MAT2B,Mpt pore,p38 Sapk,PCYOX1,PI3K (family),Presenilin,RPS6KA,SAA,SCP2,Secretase gamma,SLC25A6,sphingomyelin,TIMM8A,Vdac,VLDL-cholesterol	20	16	[Lipid Metabolism, Molecular Transport, Small Molecule Biochemistry]
17	1-16:1,2-16:1,3-18:1 glycerol,1-16:1,2-18:1,3-18:1 glycerol,1-18:1,2-18:2,3-18:2 glycerol,16:0/16:0/16:1(9Z)[iso3] triacylglycerol,16:0/16:0/18:0[iso3] triacylglycerol,16:0/16:1(9Z)/16:1(9Z)[iso3] triacylglycerol,16:1(9Z)/16:1(9Z)/16:1(9Z) triacylglycerol,16:1(9Z)/16:1(9Z)/18:2(9Z,12Z)[iso3] triacylglycerol,ACER2,ARL11,C16-dihydroceramide,C18 dihydroceramide,C20 dihydroceramide,C20 sphingomyelin,…	20	16	[Lipid Metabolism, Molecular Transport, Small Molecule Biochemistry]
18	16:0/22:6(4Z,7Z,10Z,13Z,16Z,19Z) phosphatidylcholine,AKNAD1,ANP32B,APP,APRT,ARFGAP3,CFAP58,d18:1/22:0 ceramide,d18:1/24:0 ceramide,DCXR,DNAH14,DYNLRB2,DYNLT1,ESD,GLOD4,GNB1,GPR137B,GTPase,HINT1,HINT3,ILRUN,ITGB1BP1,MCC,MESD,NEK9,NOP58,ODAM,OLFM3,PAFAH1B2,PELI3,PRKCSH,REXO2,TEX2,TRAF6,XPO1	20	16	[Cell Signaling, Organ Morphology, Vitamin and Mineral Metabolism]
19	ADK,Akt,c-Src,CCN2,CD151,collagen,Collagen Alpha1,Collagen type I (complex),collagen type i (family),Collagen type III,Collagen type VI,Complement component 1,EHD2,EMILIN1,ERAP1,ERO1A,FERMT2,Fgf,Fgfr,Fibrinogen,GPIIB-IIIA,Hspg,IGF receptor,Integrin,Integrin alpha 3 beta 1,Integrin alpha 4 beta 1,Integrin alpha 5 beta 1,N-Cadherin,Rab5,RRBP1,SLC3A2,THBS1,TMED9,TNS1,Wnt	15	13	[Cell-To-Cell Signaling and Interaction, Cellular Assembly and Organization, Tissue Development]
20	ADCY,ADRB,Calmodulin,cAMP-dependent protein kinase,CAV1,Collagen(s),COMT,DDT,Ecm,estrogen receptor,G protein alpha,G protein alphai,G protein beta gamma,G-protein beta,GNAS,GOLPH3,Growth hormone,Hsp27,MGLL,NADPH oxidase,Osteocalcin,PARP,Pde,Pka catalytic subunit,Pld,PP2A,PREP,Proinsulin,RPE,S100A4,SDF4,SRC (family),TDP2,TJP1,voltage-gated calcium channel	13	12	[Connective Tissue Development and Function, Organismal Functions, Skeletal and Muscular System Development and Function]
21	AC083837.1,CCL15,cholesteryl stearate,CPB2,CRELD2,CRIM1,D-erythro-C18-ceramide,DPYSL3,EP300,G6PC/G6PC2/G6PC3,HNF4A,HSP90B1,HSPB1,IAH1,IL6,IRAK1BP1,JMY,L-alpha-lysophosphatidylcholine, stearoyl,MYC,NFU1,NUBP1,NUBP2,OAZ2,PEPD,PLEKHA4,PPP1CC,PPP1R14B,SDR39U1,SLC16A6,STAT,TM9SF2,TRIM28,UROD,XPNPEP2,ZNF589	13	12	[Cancer, Dermatological Diseases and Conditions, Hematological Disease]
22	Actin,AKR7A2,CaMKII,CAP1,CAP2,Cofilin,Collagen type V,COTL1,Cyclin D,Eotaxin,Erm,F Actin,Fcer1,H/K/NRAS,Laminin1,MAC,MARCKS,MEF2,Mlc,MYL1,Myosin,NFAT (complex),Notch,NWASP,Pak,PCOLCE,PDAP1,Pdgf (complex),PDGF BB,PI3K (complex),PP1 protein complex group,RDX,RND3,ROCK,SYNE1	12	11	[Cellular Assembly and Organization, Cellular Function and Maintenance, Developmental Disorder]
23	ACIN1,AKR1C1/AKR1C2,COL6A3,CYP,Ephb,IFI16,Ifn,IFN alpha/beta,IFN Beta,IFN type 1,Ifnar,Iga,IL1,IL12 (complex),IL12 (family),Interferon alpha,ISG15,JUN/JUNB/JUND,MHC Class I (complex),MHC CLASS I (family),MHC Class II (complex),NFkB (family),Ngf,Nr1h,PEPCK,PML,PTMA,Rar,RAS,RCN2,Rxr,SFXN3,STAT2,Tlr,TOLLIP	12	11	[Post-Translational Modification, Protein Folding, Protein Trafficking]
24	14-3-3,Adaptor protein 2,Alp,Ap1,AP3D1,CG,Ck2,Clathrin,CNDP2,COL1A1,Creb,FSH,GNRH,Gpcr,Gsk3,HMGA1,JINK1/2,LGALS1,Lh,MAP2K1/2,Mek,NHLRC2,NMDA Receptor,Nos,PARP1,Pde4,Pka,Pkg,PRKAA,Raf,Sapk,Smad,SMAD1/5/9,Smad2/3,TPP1	7	8	[Cell Cycle, Cellular Development, DNA Replication, Recombination, and Repair]
25	14:0/20:4(5Z,8Z,11Z,14Z) phosphatidylcholine,16:0/18:3(6Z,9Z,12Z) phosphatidylcholine,18:2(9Z,12Z)/20:4(5Z,8Z,11Z,14Z) phosphatidylcholine,ABCG1,ACAC,ACACA,C1QTNF2,CERS2,CES1,CPT1,D-fructose,d18:1/22:0 sphingomyelin,d18:1/23:0 ceramide,ELOVL6,FABP1,glucosamine,IDH1,KDM8,LDL-cholesterol,MGLL,mir-33,NR1D1,oleic acid,PCGEM1,PEA15,PLIN1,PLIN5,PNPLA2,PPARG,PRKG1,SHBG,SLC2A1,SLC2A2,T3-TR-RXR,VPS35	7	8	[Lipid Metabolism, Molecular Transport, Small Molecule Biochemistry]

## Sheet: IPA_lipids involved in networks
Molecules name in IPA	ID	Corresponded entry
Network 16
cholesteryl oleate	HMDB0000918	CE(18:1(9Z))
D-erythro-C16-ceramide	HMDB0004949	Cer(d18:1/16:0)
sphingomyelin	HMDB0001348	SM(d18:1/18:0)	SM36:1,O2
Network 17
tripalmitin	HMDB0005356	TG(16:0/16:0/16:0)
C20 dihydroceramide	HMDB0011764	Cer(d18:0/20:0)
16:0/16:0/18:0[iso3] triacylglycerol	HMDB0005357	TG(16:0/16:0/18:0)
16:0/16:1(9Z)/16:1(9Z)[iso3] triacylglycerol	HMDB0005376	TG(16:0/16:1/16:1)
16:1(9Z)/16:1(9Z)/16:1(9Z) triacylglycerol	HMDB0005432	TG(16:1/16:1/16:1)
C16-dihydroceramide	HMDB0011760	Cer(d18:0/16:0)
C18 dihydroceramide	HMDB0011761	Cer(d18:0/18:0)
C20 sphingomyelin	HMDB0012102	SM(d18:1/20:0)
C20-ceramide	HMDB0004951	Cer(d18:1/20:0)
D-erythro-C16-ceramide	HMDB0004949	Cer(d18:1/16:0)
d18:0/22:0 dihydroceramide	HMDB0011765	Cer(d18:0/22:0)
d18:0/24:0 dihydroceramide	HMDB0011768	Cer(d18:0/24:0)	SM38:1
16:1(9Z)/16:1(9Z)/18:2(9Z,12Z)[iso3] triacylglycerol	HMDB0005435	TG(16:1/16:1/18:2)
Network 18
16:0/22:6(4Z,7Z,10Z,13Z,16Z,19Z) phosphatidylcholine	HMDB0007991	PC(16:0/22:6)
d18:1/22:0 ceramide	HMDB0004952	Cer(d18:1/22:0)
d18:1/24:0 ceramide	HMDB0004956	Cer(d18:1/24:0)
Network 21
cholesteryl stearate	HMDB0010368	CE(18:0)
D-erythro-C18-ceramide	HMDB0004950	Cer(d18:1/18:0)
L-alpha-lysophosphatidylcholine, stearoyl	HMDB0010384	LysoPC(18:0/0:0)
Network 25
14:0/20:4(5Z,8Z,11Z,14Z) phosphatidylcholine	HMDB0007883	PC(14:0/20:4)
16:0/18:3(6Z,9Z,12Z) phosphatidylcholine	HMDB0007974	PC(16:0/18:3))
18:2(9Z,12Z)/20:4(5Z,8Z,11Z,14Z) phosphatidylcholine	HMDB0008147	PC(18:2(9Z,12Z)/20:4(5Z,8Z,11Z,14Z))
d18:1/22:0 sphingomyelin	HMDB0012103	SM(d18:1/22:0)
d18:1/23:0 ceramide	HMDB0000950	Cer(d18:1/23:0)

## Sheet: IPA_disease&functions
Categories	Diseases or Functions Annotation	p-value	Predicted Activation State	Activation z-score	Molecules	# Molecules
Cancer,Organismal Injury and Abnormalities	Abdominal adenocarcinoma	3.51e-18		1.387	ABCF1,ACADVL,ACAT1,ACIN1,ACP1,ACTR1A,ACTR2,ADK,AHCYL1,AK5,AKR1C1/AKR1C2,AKR7A2,ANKRD17,ANP32A,ANP32B,ANP32E,AP3D1,API5,APMAP,ARF1,ARF5,ARFGAP3,ARFIP1,ASNS,ATG3,ATP5F1B,ATP5F1C,ATP5PF,ATP6V0D1,ATP6V1E1,ATXN2,BAG6,BASP1,BCAT1,BTF3,BZW2,C11orf58,C1QBP,CAB39,CALU,CAP1,CAP2,CAPRIN1,CAPZA1,CAPZB,CCDC50,CCN2,CCT5,CCT7,CCT8,CD81,CDC42EP3,CDH13,CELF1,CEMIP,CEP170,CMAS,CNDP2,CNOT1,COL1A1,COL6A2,COL6A3,COMT…	387
Cancer,Organismal Injury and Abnormalities	Abdominal cancer	2.44e-21		-0.115	ABCF1,ACADVL,ACAT1,ACIN1,ACP1,ACTR1A,ACTR2,ADK,AHCYL1,AK5,AKR1C1/AKR1C2,AKR7A2,ANKRD17,ANP32A,ANP32B,ANP32E,AP3D1,API5,APMAP,ARF1,ARF5,ARFGAP3,ARFIP1,ASNS,ATG3,ATP5F1B,ATP5F1C,ATP5PF,ATP5PO,ATP6V0D1,ATP6V1E1,ATXN2,BAG6,BASP1,BCAT1,BTF3,BZW2,C11orf58,C1QBP,CAB39,CALU,CAP1,CAP2,CAPRIN1,CAPZA1,CAPZB,CAV1,CCDC50,CCN2,CCT5,CCT7,CCT8,CD151,CD81,CDC42EP3,CDH13,CELF1,CEMIP,CEP170,CMAS,CNDP2,CNOT1,COL1A1,…	418
Cancer,Organismal Injury and Abnormalities	Abdominal carcinoma	5.98e-21		0.729	ABCF1,ACADVL,ACAT1,ACIN1,ACP1,ACTR1A,ACTR2,ADK,AHCYL1,AK5,AKR1C1/AKR1C2,AKR7A2,ANKRD17,ANP32A,ANP32B,ANP32E,AP3D1,API5,APMAP,ARF1,ARF5,ARFGAP3,ARFIP1,ASNS,ATG3,ATP5F1B,ATP5F1C,ATP5PF,ATP5PO,ATP6V0D1,ATP6V1E1,ATXN2,BAG6,BASP1,BCAT1,BTF3,BZW2,C11orf58,C1QBP,CAB39,CALU,CAP1,CAP2,CAPRIN1,CAPZA1,CAPZB,CAV1,CCDC50,CCN2,CCT5,CCT7,CCT8,CD151,CD81,CDC42EP3,CDH13,CELF1,CEMIP,CEP170,CMAS,CNDP2,CNOT1,COL1A1,…	409
Cancer,Organismal Injury and Abnormalities	Abdominal neoplasm	1.54e-24		-0.794	ABCF1,ACADVL,ACAT1,ACIN1,ACP1,ACTR1A,ACTR2,ADK,AHCYL1,AK5,AKR1C1/AKR1C2,AKR7A2,ANKRD17,ANP32A,ANP32B,ANP32E,AP2S1,AP3D1,API5,APMAP,ARF1,ARF5,ARFGAP3,ARFIP1,ASNS,ATG3,ATP5F1B,ATP5F1C,ATP5PF,ATP5PO,ATP6V0D1,ATP6V1E1,ATXN2,BAG6,BASP1,BCAT1,BTF3,BZW2,C11orf58,C1QBP,CAB39,CALU,CAP1,CAP2,CAPRIN1,CAPZA1,CAPZB,CAV1,CCDC50,CCN2,CCT5,CCT7,CCT8,CD151,CD81,CDC42EP3,CDH13,CELF1,CEMIP,CEP170,CMAS,CNDP2,CNOT1,C…	427
Metabolic Disease,Organismal Injury and Abnormalities	Abnormal metabolism	0.000466		-1	ACADVL,ACAT1,CAV1,CCN2,CSPG4,CTSC,D-erythro-C16-ceramide,DECR1,ETFA,ETFB,ETHE1,FN1,GNAS,HADHB,HDAC2,HSD17B10,LMNA,MSH6,NQO1,PARP1,SCP2,SOD2,sphingomyelin,TOP2A	24
Cardiovascular Disease,Cardiovascular System Development and Function,Organ Morphology,Organismal Development,Organismal Injury and Abnormalities	Abnormal morphology of right ventricle	0.000441			CAV1,HDAC2,HMOX1,HSPG2,IGF2R,SOD2	6
Metabolic Disease,Organismal Injury and Abnormalities,Renal and Urological Disease	Aciduria	3.42e-05			APRT,DLD,ETFA,ETFB,HCFC1,OAT,SOD2,SUCLG1,UMPS	9
Gene Expression	Activation of DNA endogenous promoter	3.55e-05		0.77	ACTR2,AP3D1,BTF3,C1QBP,CAV1,CD81,CDH13,CNBP,CNOT1,CTBP1,CTBP2,DDX17,DDX21,DDX3X,DDX5,EIF4A3,ELOC,GNAS,GTF2F1,H1-2,H1-5,HCFC1,HDAC2,HDGF,HEXB,HMGA1,HMGB2,HMGN1,HNRNPA2B1,HNRNPD,HNRNPU,IFI16,LOXL2,MAPK14,MTA2,MYDGF,NUCKS1,PARP1,PML,PRKDC,PSMD9,RBM14,RBM39,RBMX,RELA,RO60,RPS14,RUVBL2,SARNP,SOD2,STRAP,SUMO2,TOP2A,TXN,UBE2I,XPO1,XRCC6,YBX3,YLPM1	59
Infectious Diseases	Acute flu	0.00049			FN1,RPL23A,RPL38,RPS20,RPS23,TUBB	6
Cancer,Hematological Disease,Immunological Disease,Organismal Injury and Abnormalities	Acute leukemia	2.34e-07			BCAT1,COL6A3,CSK,CSPG4,CTBP2,CUL2,CYCS,DCTN3,DDX3X,DHX15,EIF3C,EIF4A1,EIF4G1,ETFA,FKBP8,FLNA,FYCO1,GLS,GMPPA,GNAS,GNB1,GSTM2,HDAC2,HNRNPD,HSPA8,HSPD1,HSPG2,HYPK,IGF2R,LDHB,LGALS1,LIMA1,LUC7L2,MAPK14,MESD,MGLL,MGST3,MSH2,MSH6,MYL1,MYO1E,NASP,NCAPH,NFU1,NOMO1 (includes others),NQO1,NUMA1,NUP153,PABPC1,PARP1,PARP4,PBK,PDHA1,PICALM,PML,PPP1R14B,PRKDC,PRPS1,PSMB5,PSMB9,PSMD2,PSMD9,RAD23A,RAI14,RBMX,RE…	95
Cancer,Hematological Disease,Immunological Disease,Organismal Injury and Abnormalities	Acute myeloid leukemia	4.11e-09			BCAT1,COL6A3,CSK,CSPG4,CTBP2,CYCS,DCTN3,DDX3X,DHX15,EIF3C,EIF4A1,EIF4G1,ETFA,FKBP8,FLNA,FYCO1,GLS,GNAS,HDAC2,HNRNPD,HSPD1,HSPG2,HYPK,IGF2R,LDHB,LIMA1,LUC7L2,MAPK14,MESD,MGLL,MGST3,MSH2,MYO1E,NASP,NCAPH,NFU1,NOMO1 (includes others),NQO1,NUMA1,NUP153,PABPC1,PARP1,PARP4,PBK,PDHA1,PICALM,PML,PPP1R14B,PRKDC,PSMB5,PSMB9,PSMD2,PSMD9,RAD23A,RAI14,RBMX,RELA,RPS12,RPS23,RRBP1,RUVBL2,SCFD1,SEC23IP,SERPINB2,…	82
Developmental Disorder,Hereditary Disorder,Metabolic Disease,Organismal Injury and Abnormalities	Acyl-coa dehydrogenase deficiency	5.63e-05			ACADVL,ETFA,ETFB,HSD17B10	4
Cancer,Organismal Injury and Abnormalities	Adenocarcinoma	9.05e-20		0.931	ABCF1,ACADVL,ACAT1,ACIN1,ACP1,ACTR1A,ACTR2,ADK,AHCYL1,AK5,AKR1C1/AKR1C2,AKR7A2,ANKRD17,ANP32A,ANP32B,ANP32E,AP3D1,API5,APMAP,ARF1,ARF5,ARFGAP3,ARFIP1,ASNS,ATG3,ATP5F1B,ATP5F1C,ATP5PF,ATP6V0D1,ATP6V1E1,ATXN2,BAG6,BASP1,BCAT1,BTF3,BZW2,C11orf58,C1QBP,CAB39,CALU,CAP1,CAP2,CAPRIN1,CAPZA1,CAPZB,CAV1,CCDC50,CCN2,CCT5,CCT7,CCT8,CD81,CDC42EP3,CDH13,CELF1,CEMIP,CEP170,CMAS,CNDP2,CNOT1,COL1A1,COL6A2,COL6A3…	396
Cancer,Organismal Injury and Abnormalities	Adenoma	0.000484		0.176	CAV1,CEMIP,COL1A1,COL6A2,COL6A3,DDX17,DDX5,EIF1AX,ETHE1,FN1,GNAS,HMGA1,HMGB2,HMOX1,LGALS1,MSH2,MSH6,PCOLCE,PML,PPA1,PSAT1,RALY,RND3,RPN2,RPS6,RUVBL1,THBS1,UBE2I	28
Cell-To-Cell Signaling and Interaction	Adhesion of breast cancer cell lines	0.000564		0.436	ACP1,CTTN,FN1,GOLPH3,LASP1,SNX1,THBS1,TJP1	8
Cancer,Endocrine System Disorders,Organismal Injury and Abnormalities	Adrenal cortex tumor	0.0001			COL1A1,COL6A2,COL6A3,FN1,GNAS,H3-3A/H3-3B,PCOLCE,RPN2,RPS6,TOP2A,UBE2I	11
Cancer,Endocrine System Disorders,Organismal Injury and Abnormalities	Adrenal gland tumor	1.89e-05			COL1A1,COL6A2,COL6A3,FN1,GNAS,H3-3A/H3-3B,HMGN1,MDH2,MSH2,PCOLCE,RPN2,RPS6,TOP2A,TUBA1C,UBE2I	15
Cancer,Organismal Injury and Abnormalities	Advanced extracranial solid tumor	1e-07		-0.19	AKR1C1/AKR1C2,CALU,CAV1,CCN2,CD151,CEMIP,COL6A3,CRYZ,CTNND1,DPYSL3,EIF4A1,FLNA,FN1,G3BP2,HDAC2,HMGA1,HMGB2,HMOX1,LGALS1,MAP4,NID2,NQO1,PARP1,PBK,PCOLCE,PML,PSMB5,PSMD2,PTX3,RELA,RPS6,S100A4,SMC4,SOD2,THBS1,TMSB10/TMSB4X,TOP2A,TPT1,TUBA1C,TUBB,UMPS,USP7,XPO1	43
Cancer,Organismal Injury and Abnormalities,Respiratory Disease	Advanced lung cancer	7.52e-05		-0.284	CALU,CD151,CTNND1,DPYSL3,EIF4A1,FN1,G3BP2,LGALS1,MAP4,NID2,PARP1,PML,RELA,RPS6,SOD2,TMSB10/TMSB4X,TOP2A,TPT1,TUBA1C	19
Cancer,Organismal Injury and Abnormalities	Advanced malignant solid tumor	1.62e-06		0.064	AKR1C1/AKR1C2,CALU,CAV1,CCN2,CD151,CEMIP,COL6A3,CRYZ,CTNND1,DPYSL3,EIF4A1,FLNA,FN1,G3BP2,GNAS,HDAC2,HMGA1,HMGB2,HMOX1,LGALS1,MAP4,MSH2,MSH6,NID2,NQO1,PARP1,PBK,PCOLCE,PML,PSMB5,PSMD2,PTX3,RELA,RNH1,RPS6,S100A4,SMC4,SOD2,THBS1,TMSB10/TMSB4X,TOP2A,TPT1,TUBA1C,TUBB,UMPS,USP7,XPO1	47
Cancer,Organismal Injury and Abnormalities	Advanced malignant tumor	1.5e-07		1.06	AKR1C1/AKR1C2,BCAT1,C1QBP,CALU,CAV1,CCN2,CD151,CD81,CEMIP,COL6A3,CRYZ,CSK,CTNNA1,CTNND1,CTTN,DPYSL3,EIF4A1,FKBP8,FLNA,FN1,G3BP2,GNAS,HDAC2,HMGA1,HMGB2,HMGN1,HMOX1,HNRNPM,KPNA4,LGALS1,LOXL2,LUC7L2,MAP4,MCM3,MSH2,MSH6,NID2,NQO1,PARP1,PBK,PCOLCE,PDHA1,PKM,PML,PSMB5,PSMD2,PTX3,PXN,RELA,RNH1,RPS6,S100A4,SDCBP,SERPINB2,SF3B1,SLC9A3R2,SMC4,SOD2,SRSF2,THBS1,TMSB10/TMSB4X,TOP2A,TPT1,TUBA1C,TUBB,UMPS,USP7,…	68
Cardiovascular Disease,Organismal Injury and Abnormalities	Advanced stage peripheral arterial disease	7.86e-05			CEMIP,COL1A1,DNAJA1,ERAP1,FERMT2,FKBP15,GLS,MARCKS,RUVBL2,SCP2,THBS1,TPP1	12
Cancer,Endocrine System Disorders,Organismal Injury and Abnormalities	Aldosterone producing adrenocortical adenoma	0.000152			COL1A1,COL6A2,COL6A3,FN1,GNAS,PCOLCE,RPN2,RPS6	8
Cellular Assembly and Organization,DNA Replication, Recombination, and Repair	Alignment of chromosomes	0.00037			DCTN3,HCFC1,NCAPD2,NEK9,SMC4	5
RNA Post-Transcriptional Modification	Alternative splicing of mRNA	0.000188			DDX17,DDX5,HNRNPM,HNRNPU,RBM25,RBMX,SRSF2	7
Cancer,Neurological Disease,Organismal Injury and Abnormalities	Anaplastic glioma	0.000149			AK5,ATP6V1E1,CAP2,CAV1,COL1A1,CSPG4,CYCS,FLNA,FN1,GOT1,H1-2,H3-3A/H3-3B,HDAC2,HNRNPA2B1,MARCKS,MGLL,MSH2,MSH6,PARP1,PKM,PTX3,S100A4,SF3B1,SF3B2,SHMT2,TOP2A,TUBA1C	27
Cardiovascular Disease,Hematological Disease,Organismal Injury and Abnormalities	Anemia	6.94e-05		-1.628	ACADVL,ADK,ATP6V1E1,C1QBP,CDC42EP3,COL1A1,FN1,GNAS,HK1,HMOX1,MAPK14,MGLL,NQO1,PICALM,PRDX3,RELA,RNH1,RPL26,RPL9,RPS14,RPS20,RPS6,RPS7,SF3B1,SOD2,SRSF2,TOP2A,TPP1,TUBA1C	29
Cardiovascular System Development and Function,Organismal Development	Angiogenesis	5.04e-05		1.408	ACP1,ANKRD17,ATP5F1B,CAV1,CCN2,CD151,CD81,CDH13,COL1A1,CSK,CSPG4,CTBP2,CYCS,EIF4A3,EMILIN1,ERAP1,ERO1A,FERMT2,FLNA,FN1,FSTL1,HMGB2,HMOX1,HSPD1,HSPG2,IFI16,IGF2R,LGALS1,LMNA,LOXL2,LRPAP1,LUZP1,MAPK14,MYDGF,MYO1E,NQO1,PARP1,PKM,PML,PRKDC,PTX3,PXN,RDX,RELA,RND3,RNH1,S100A4,SLC9A3R2,STX7,THBS1,TJP1,TPT1,TUBA1C,TUBB6,TXN,WASF2	56
Cancer,Organismal Injury and Abnormalities	Anogenital cancer	1.37e-11			ABCF1,ACADVL,ACIN1,ACTR1A,ACTR2,ADK,AHCYL1,AK5,AKR1C1/AKR1C2,AKR7A2,ANKRD17,ANP32B,ANP32E,AP3D1,API5,APMAP,ARF1,ARF5,ARFGAP3,ARFIP1,ASNS,ATP5F1C,ATP5PF,ATXN2,BAG6,BASP1,BCAT1,BTF3,BZW2,C1QBP,CAB39,CALU,CAP2,CAPZA1,CAPZB,CAV1,CCDC50,CCN2,CCT5,CDC42EP3,CDH13,CELF1,CEMIP,CEP170,CMAS,CNDP2,CNOT1,COL1A1,COL6A2,COL6A3,COMT,COPS3,CORO1C,COX5A,CPSF7,CRIM1,CS,CSDE1,CSPG4,CTBP2,CTIF,CTNNA1,CTNND1,CTSC,CUL2…	303
Cell Death and Survival	Apoptosis	1.08e-14	Decreased	-2.231	ACIN1,AHCYL1,ANP32A,API5,ASNS,ATG3,ATXN2,BAG6,BASP1,BTF3,C1QBP,CAPRIN1,CAV1,CCN2,CD151,CDC42EP3,CELF1,COL1A1,COX5A,CS,CSK,CSPG4,CTBP1,CTBP2,CTNNA1,CTNND1,CTTN,CUL2,CYCS,D-erythro-C16-ceramide,DDX17,DDX3X,DDX5,DECR1,DNAJA1,EIF2S1,EIF3C,EIF4A1,EIF4B,EIF4G1,ELOC,ETHE1,FIS1,FKBP4,FKBP8,FLNA,FN1,FSTL1,GCLM,GLS,GLUD1,GNAS,GNB1,GOLPH3,GOT1,GOT2,H1-2,HCFC1,HDAC2,HDGF,HEXB,HK1,HMGA1,HMGB2,HMOX1,HNRNPC,HS1…	158
Cell Death and Survival	Apoptosis of cervical cancer cell lines	0.00027	Decreased	-2.411	API5,BAG6,CTTN,ELOC,FIS1,FKBP8,HYPK,IMMT,MAPK14,NASP,PARP1,PBK,PML,PRKDC,PTMA,SDF4,TCP1,TXN,UBE2I,XRCC6	20
Cell Death and Survival	Apoptosis of tumor cell lines	6.18e-09	Decreased	-3.043	API5,ASNS,BAG6,CAV1,CCN2,CELF1,COL1A1,COX5A,CS,CSPG4,CTBP1,CTBP2,CTNND1,CTTN,CUL2,CYCS,D-erythro-C16-ceramide,EIF4A1,EIF4B,ELOC,ETHE1,FIS1,FKBP8,FN1,GLS,GNAS,GOT1,GOT2,HCFC1,HDAC2,HMGA1,HMOX1,HNRNPC,HSPA8,HSPD1,HYPK,IFI16,IGF2R,IMMT,LANCL2,LGALS1,MAPK14,MAT2A,MSH2,MTA2,NASP,NAT10,NQO1,PARP1,PBK,PDHA1,PEA15,PKM,PML,PRKDC,PRPS1,PSMA5,PTMA,RBX1,RELA,RPS3,S100A4,SDF4,SLC25A5,SNX1,SOD2,sphingomyelin,S…	82
Cell Cycle	Arrest in cell cycle progression	0.000114			C1QBP,CAB39,CAV1,COL1A1,DDX17,HYPK,IFI16,LAMTOR3,LMNA,MAP4,MAPK14,MSH2,NASP,PML,PPM1G,PRKDC,RBX1,RRAGC,S100A4,TCP1,THBS1,XPO1,XRCC6	23
Cellular Assembly and Organization,Cellular Function and Maintenance	Assembly of stress granule	5.63e-05			ATXN2,DDX3X,G3BP2,RNH1	4
Cancer,Neurological Disease,Organismal Injury and Abnormalities	Astrocytoma	0.000189			ABCF1,ACADVL,ACAT1,ACIN1,ACTR1A,AHCYL1,AK5,AKR1C1/AKR1C2,ANKRD17,ANP32B,ANP32E,AP3D1,APMAP,APRT,ARF5,ARFGAP3,ATP5F1B,ATP6V1E1,ATXN2,BAG6,BCAT1,CAP1,CAP2,CAV1,CCT5,CCT7,CDC42EP3,CDH13,CELF1,CNDP2,COL1A1,COL6A2,COL6A3,COX5B,CS,CSDE1,CSK,CSPG4,CTBP2,CTIF,CTNNA1,CTNND1,CYCS,DDX17,DDX3X,DHX15,DLD,DLST,EHD2,EIF1AX,EIF3G,EIF4A3,EMILIN1,FARSA,FERMT2,FKBP8,FLNA,FN1,G3BP2,GCLM,GIGYF2,GLS,GLUD1,GNAS,GOLGA3,…	187
Cell Morphology,Cellular Function and Maintenance	Autophagy	3.16e-05		-0.639	ATG3,BAG6,COX5A,EEF2,EIF2S1,EIF4G1,ERO1A,FIS1,FN1,GNAS,GOPC,HDAC2,HMOX1,HSPA8,HSPG2,LAMTOR3,MAPK14,MSH2,NQO1,PAFAH1B2,PARP1,PKM,PRKDC,RAB1A,RELA,RRAGC,SOD2,TUFM,UBQLN2,UBR4,UFL1,VPS35,XPO1	33
Cell Morphology,Cellular Function and Maintenance,Embryonic Development	Autophagy of embryonic cell lines	0.000107		1.213	ATG3,BAG6,EIF2S1,GOPC,MAPK14,RELA,TUFM,UBR4	8
Cell Morphology,Cellular Function and Maintenance,Connective Tissue Development and Function	Autophagy of fibroblast cell lines	7.86e-05		-0.152	ATG3,BAG6,EIF2S1,FN1,PKM,RELA,UBR4	7
Developmental Disorder,Hereditary Disorder,Organismal Injury and Abnormalities,Skeletal and Muscular Disorders	Autosomal dominant Emery-Dreifuss muscular dystrophy	2.1e-07			CAP1,CNN3,COL1A1,COL6A2,COL6A3,EMILIN1,LMNA,LOXL2,SDCBP,SYNE1	10
Hereditary Disorder,Neurological Disease,Organismal Injury and Abnormalities	Autosomal dominant motor neuron disease	0.000208			ATXN2,EIF4G1,GIGYF2,HNRNPA2B1,LMNA,UBQLN2,VPS35	7
Hereditary Disorder,Organismal Injury and Abnormalities,Skeletal and Muscular Disorders	Autosomal dominant myopathy	3.3e-05			CAP1,CNBP,CNN3,COL1A1,COL6A2,COL6A3,DDX5,EMILIN1,HNRNPA2B1,HNRNPDL,HSPD1,LMNA,LOXL2,SDCBP,SYNE1,TPM3,TUBB6	17
Hereditary Disorder,Neurological Disease,Organismal Injury and Abnormalities	Autosomal recessive neurological disorder	0.000156			ADK,ASNS,ATXN2,CAV1,CCT5,CNOT1,COL6A3,ETHE1,FLNA,GLS,GMPPA,GOT2,HADHB,HK1,HSPD1,ISG15,KARS1,LMNA,MDH2,NEK9,NHLRC2,NUMA1,PDHB,PRKDC,PSMA2,PSMB5,PYCR1,RDX,SCP2,SPART,STAT2,SUCLG1,SYNE1,TDP2,TFG,TOLLIP,TPP1,TRAPPC3,TUBB6,TUFM	40
Cancer,Hematological Disease,Immunological Disease,Organismal Injury and Abnormalities	B cell cancer	4.54e-06			ATP6V1E1,ATXN2,BCAT1,BZW2,CAV1,CDC42EP3,COL6A3,COMT,CPSF7,CSDE1,CSK,CTBP1,CTBP2,CTSC,CTTN,CUL2,DDX39A,DDX3X,DIS3,EIF1AX,EIF4A1,ELOC,FLNA,FN1,GMPPA,GNB1,GSTM2,H1-2,HDAC2,HMGB2,HMOX1,HNRNPM,HNRNPU,IGF2R,LGALS1,MAP1B,MGLL,MSH2,MSH6,MYL1,NASP,NCAPD2,NCAPH,PARP1,PARP4,PBK,PML,PRKDC,PRPS1,PSMA2,PSMB5,PSMB6,PSMB9,PSMD2,RALY,RBM14,RBM25,RDX,RELA,RND3,RPL19,RPS20,RPS6,RRAGC,S100A4,SF3B1,SF3B2,SLC25A5,SNX1…	86
Cancer,Hematological Disease,Immunological Disease,Organismal Injury and Abnormalities	B-cell lymphoma	3.31e-08			BCAT1,BZW2,CAV1,COL6A3,COMT,CPSF7,CSDE1,CTBP1,CTBP2,DDX39A,DDX3X,DIS3,EIF4A1,ELOC,FN1,GNB1,H1-2,HDAC2,HMGB2,HMOX1,HNRNPM,HNRNPU,IGF2R,LGALS1,MAP1B,MGLL,MSH2,MYL1,NASP,NCAPD2,NCAPH,PARP1,PARP4,PBK,PRKDC,PRPS1,PSMB5,PSMB6,PSMB9,PSMD2,RALY,RBM14,RDX,RELA,RND3,RPL19,RPS20,RRAGC,S100A4,SF3B1,SNX1,SRP54,SYNE1,TNS1,TOLLIP,TOP2A,TUBA1C,TUBB,TUBB6,USP7,WASF2,XPO1,XRCC6	63
Cancer,Hematological Disease,Immunological Disease,Organismal Injury and Abnormalities	B-cell neoplasm	1.44e-05			ATP6V1E1,ATXN2,BCAT1,BZW2,CAV1,CDC42EP3,CEMIP,COL1A1,COL6A3,COMT,CPSF7,CSDE1,CSK,CTBP1,CTBP2,CTSC,CTTN,CUL2,DDX39A,DDX3X,DIS3,EIF1AX,EIF4A1,ELOC,FLNA,FN1,GMPPA,GNB1,GSTM2,H1-2,HDAC2,HMGB2,HMOX1,HNRNPM,HNRNPU,IGF2R,LGALS1,MAP1B,MGLL,MSH2,MSH6,MYL1,NASP,NCAPD2,NCAPH,PARP1,PARP4,PBK,PML,PRKDC,PRPS1,PSMA2,PSMB5,PSMB6,PSMB9,PSMD2,RALY,RBM14,RBM25,RDX,RELA,RND3,RPL19,RPS20,RPS6,RRAGC,S100A4,SEC24D,SF3B…	90
Cancer,Hematological Disease,Immunological Disease,Organismal Injury and Abnormalities	B-cell non-Hodgkin lymphoma	6.35e-07			BCAT1,BZW2,CAV1,COMT,CPSF7,CSDE1,CTBP1,CTBP2,DDX39A,DDX3X,DIS3,EIF4A1,ELOC,FN1,GNB1,H1-2,HDAC2,HMOX1,HNRNPM,HNRNPU,IGF2R,MAP1B,MGLL,MSH2,MYL1,PARP1,PARP4,PRKDC,PRPS1,PSMB5,PSMB6,PSMB9,PSMD2,RALY,RBM14,RDX,RELA,RND3,RPL19,RPS20,RRAGC,S100A4,SF3B1,SNX1,SRP54,SYNE1,TNS1,TOLLIP,TOP2A,TUBA1C,TUBB,TUBB6,USP7,XPO1,XRCC6	55
Cancer,Organismal Injury and Abnormalities	Benign connective or soft tissue neoplasm	0.000112			ADK,AHCYL1,AP2S1,CDC42EP3,COL1A1,COL6A2,COL6A3,CTNND1,CTSC,FERMT2,FLNA,GNAS,HSD17B10,PRRC2C,PSMA6,PTGR1,RELA,RPE,RPL19,RPL9,SOD2,TINAGL1,TOP2A,TUBA1C	24
Cancer,Organismal Injury and Abnormalities	Benign connective or soft tissue neoplasm of pelvis	0.000154			ADK,AHCYL1,AP2S1,CDC42EP3,COL1A1,COL6A3,CTNND1,CTSC,HSD17B10,PRRC2C,PSMA6,PTGR1,RELA,RPE,RPL19,RPL9,SOD2,TINAGL1	18
Organismal Injury and Abnormalities	Benign lesion	7e-06		-1.573	ADK,AHCYL1,AP2S1,CAV1,CDC42EP3,CEMIP,COL1A1,COL6A2,COL6A3,CRIM1,CRYZ,CTNND1,CTSC,DDX17,DDX5,EIF1AX,ETHE1,FERMT2,FLNA,FN1,GNAS,HMGA1,HMGB2,HMGN1,HMOX1,HSD17B10,LGALS1,MSH2,MSH6,NHLRC2,PCOLCE,PEA15,PML,PPA1,PRKDC,PRRC2C,PSAT1,PSMA6,PTGR1,RALY,RELA,RND3,RPE,RPL19,RPL9,RPN2,RPS6,RUVBL1,S100A4,SERPINB2,SERPINB8,SLC9A3R2,SOD2,SYNE1,THBS1,TINAGL1,TNS1,TOP2A,TUBA1C,UBE2I	60
Cancer,Organismal Injury and Abnormalities,Reproductive System Disease	Benign neoplasm of female genital organ	6.26e-05			ADK,AHCYL1,AP2S1,CDC42EP3,COL1A1,COL6A3,CTNND1,CTSC,GNAS,HSD17B10,PRRC2C,PSMA6,PTGR1,RELA,RPE,RPL19,RPL9,SOD2,TINAGL1	19
Organismal Injury and Abnormalities,Reproductive System Disease	Benign pelvic disease	4.31e-05			AHCYL1,AP2S1,ARF1,BCAT1,CCN2,CDC42EP3,CEMIP,COL1A1,COL6A2,COL6A3,CTNNA1,CTNND1,CTSC,FN1,GNAS,HSD17B10,MARCKS,MGLL,PBK,PRRC2C,PSMA1,PSMA6,PTGR1,RELA,RPE,RPL19,RPL9,RPS23,SOD2,TINAGL1,TMSB10/TMSB4X,TOP2A,XRCC6,YWHAH	34
Cancer,Organismal Injury and Abnormalities	Benign solid tumor	1.15e-06		-1.165	ADK,AHCYL1,AP2S1,CAV1,CDC42EP3,CEMIP,COL1A1,COL6A2,COL6A3,CTNND1,CTSC,DDX17,DDX5,EIF1AX,ETHE1,FERMT2,FLNA,FN1,GNAS,HMGA1,HMGB2,HMGN1,HMOX1,HSD17B10,LGALS1,MSH2,MSH6,NHLRC2,PCOLCE,PEA15,PML,PPA1,PRKDC,PRRC2C,PSAT1,PSMA6,PTGR1,RALY,RELA,RND3,RPE,RPL19,RPL9,RPN2,RPS6,RUVBL1,S100A4,SERPINB2,SLC9A3R2,SOD2,THBS1,TINAGL1,TOP2A,TUBA1C,UBE2I	55
Cancer,Gastrointestinal Disease,Hepatic System Disease,Organismal Injury and Abnormalities	Bile duct carcinoma	0.000149			ANKRD17,CNOT1,COL6A2,CSDE1,CTBP2,CTNND1,CUL2,DIS3,DLST,FLNA,GATD3A/GATD3B,GNAS,HDAC2,HSPD1,IAH1,IMMT,LMAN1,MYL1,NUCKS1,NUP153,P3H1,PICALM,PKM,PSMB5,PSMD2,PTGR1,RPL13A,RPL9,RPN2,RPS27L,SEC24D,SF3B1,SLC25A5,THBS1,TOP2A,TUBA1C,UBR4,XPO1	38
Cancer,Gastrointestinal Disease,Hepatic System Disease,Organismal Injury and Abnormalities	Biliary tract cancer	1.21e-05			ANKRD17,CNOT1,COL6A2,CS,CSDE1,CTBP2,CTNND1,CUL2,DIS3,DLST,FLNA,GATD3A/GATD3B,GNAS,HDAC2,HSPD1,IAH1,IMMT,LMAN1,MYL1,NQO1,NUCKS1,NUP153,P3H1,PABPC1,PICALM,PKM,PRKDC,PSMB5,PSMD2,PTGR1,RPL13A,RPL9,RPN2,RPS27L,SEC24D,SF3B1,SLC25A5,THBS1,TOP2A,TUBA1C,UBR4,UMPS,XPO1	43
Cancer,Gastrointestinal Disease,Hepatic System Disease,Organismal Injury and Abnormalities	Biliary tract carcinoma	4.32e-05			ANKRD17,CNOT1,COL6A2,CS,CSDE1,CTBP2,CTNND1,CUL2,DIS3,DLST,FLNA,GATD3A/GATD3B,GNAS,HDAC2,HSPD1,IAH1,IMMT,LMAN1,MYL1,NUCKS1,NUP153,P3H1,PABPC1,PICALM,PKM,PRKDC,PSMB5,PSMD2,PTGR1,RPL13A,RPL9,RPN2,RPS27L,SEC24D,SF3B1,SLC25A5,THBS1,TOP2A,TUBA1C,UBR4,XPO1	41
Cell-To-Cell Signaling and Interaction	Binding of Staphylococcus aureus	0.000355			CD151,FN1,THBS1	3
Cellular Assembly and Organization	Binding of zona pellucida	0.000356			CCT5,CCT7,CCT8,SNU13,TCP1,VDAC2	6
Amino Acid Metabolism,Small Molecule Biochemistry	Biosynthesis of aspartate family amino acids	5.63e-05			ASNS,CS,GOT1,GOT2	4
Nucleic Acid Metabolism,Small Molecule Biochemistry	Biosynthesis of nucleoside triphosphate	6.15e-07		1.726	ADK,AK5,ATP5F1B,ATP5F1C,ATP5PF,ATP5PO,CAV1,CYCS,FSTL1,HSPD1,PARP1,PDHA1,PKM,PML,SLC25A5,SOD2,TMSB10/TMSB4X	17
Nucleic Acid Metabolism,Small Molecule Biochemistry	Biosynthesis of purine ribonucleotide	1.43e-08		1.976	ADSS2,AK5,ATP5F1B,ATP5F1C,ATP5PF,ATP5PO,CAV1,CYCS,FSTL1,HSPD1,PARP1,PDHA1,PKM,PML,PPA1,PRPS1,SLC25A5,SOD2,TMSB10/TMSB4X	19
Cancer,Hematological Disease,Organismal Injury and Abnormalities	Bone marrow cancer	1.71e-09			ATP6V1E1,BCAT1,CDC42EP3,COL6A3,CSK,CSPG4,CTBP2,CYCS,DCTN3,DDX3X,DHX15,EIF3C,EIF4A1,EIF4G1,ETFA,FKBP8,FLNA,FYCO1,GLS,GNAS,GNB1,HDAC2,HNRNPD,HSPD1,HSPG2,HYPK,IGF2R,LDHB,LIMA1,LUC7L2,MAPK14,MESD,MGLL,MGST3,MSH2,MYO1E,NASP,NCAPH,NFU1,NOMO1 (includes others),NQO1,NUMA1,NUP153,PABPC1,PARP1,PARP4,PBK,PDHA1,PICALM,PML,PPP1R14B,PRKDC,PSMB5,PSMB9,PSMD2,PSMD9,RAD23A,RAI14,RBMX,RELA,RPL13A,RPS12,RPS14,RPS20,…	90
Hematological Disease,Organismal Injury and Abnormalities	Bone marrow lesion	6.5e-09		-0.068	ATP6V1E1,BCAT1,CDC42EP3,COL6A3,CSK,CSPG4,CTBP2,CYCS,DCTN3,DDX3X,DHX15,EIF3C,EIF4A1,EIF4G1,ETFA,FKBP8,FLNA,FYCO1,GLS,GNAS,GNB1,HDAC2,HNRNPD,HSPD1,HSPG2,HYPK,IGF2R,LDHB,LIMA1,LUC7L2,MAPK14,MESD,MGLL,MGST3,MSH2,MYO1E,NASP,NCAPH,NFU1,NOMO1 (includes others),NQO1,NUMA1,NUP153,PABPC1,PARP1,PARP4,PBK,PDHA1,PICALM,PML,PPP1R14B,PRKDC,PSMB5,PSMB9,PSMD2,PSMD9,RAD23A,RAI14,RBMX,RELA,RPL13A,RPS12,RPS14,RPS20,…	91
Cancer,Neurological Disease,Organismal Injury and Abnormalities	Brain glioma	2.28e-05			ABCF1,ACADVL,ACAT1,ACIN1,ACTR1A,AHCYL1,AK5,AKR1C1/AKR1C2,ANKRD17,ANP32B,ANP32E,AP3D1,APMAP,APRT,ARF5,ARFGAP3,ATP5F1B,ATP5F1C,ATXN2,BAG6,BCAT1,CAP1,CAV1,CCDC50,CCT5,CCT7,CDC42EP3,CDH13,CELF1,CEMIP,CMAS,CNDP2,CNN3,COL1A1,COL6A2,COL6A3,COPS3,COX5B,CRIM1,CS,CSDE1,CSK,CSPG4,CTBP2,CTIF,CTNNA1,CTNND1,CTTN,DDX17,DDX39A,DDX3X,DDX5,DHX15,DIS3,DLD,DLST,DYNLT1,EHD2,EIF1AX,EIF3G,EIF4A3,EIF4B,EIF4G1,EMILIN1,ER…	236
Cancer,Neurological Disease,Organismal Injury and Abnormalities	Brain tumor	4.03e-05		0.762	ABCF1,ACADVL,ACAT1,ACIN1,ACTR1A,AHCYL1,AK5,AKR1C1/AKR1C2,ANKRD17,ANP32B,ANP32E,AP3D1,APMAP,APRT,ARF5,ARFGAP3,ATP5F1B,ATP5F1C,ATXN2,BAG6,BCAT1,CAP1,CAV1,CCDC50,CCT5,CCT7,CDC42EP3,CDH13,CELF1,CEMIP,CMAS,CNDP2,CNN3,COL1A1,COL6A2,COL6A3,COPS3,COX5B,CRIM1,CS,CSDE1,CSK,CSPG4,CTBP2,CTIF,CTNNA1,CTNND1,CTTN,DDX17,DDX39A,DDX3X,DDX5,DHX15,DIS3,DLD,DLST,DYNLT1,EHD2,EIF1AX,EIF3G,EIF4A3,EIF4B,EIF4G1,EMILIN1,ER…	237
Cancer,Organismal Injury and Abnormalities,Reproductive System Disease	Breast adenocarcinoma	0.000183			CAB39,CDC42EP3,COL1A1,COL6A3,CTBP2,CTNNA1,CUL2,EIF1AX,EIF4A1,EIF4G1,FERMT2,FLNA,FN1,GNAS,H1-2,HCFC1,HDAC2,HSPD1,IGF2R,LGALS1,MCM3,MGLL,MSH2,MSH6,NEFM,NEK9,NID2,PARP1,PBK,PML,PRKDC,PYCR1,RBM39,RBX1,RELA,RPS6,S100A4,SF3B1,SLIRP,THBS1,TOP2A,TUBA1C,UQCRC2,XPO1	44
Cancer,Organismal Injury and Abnormalities,Reproductive System Disease	Breast cancer	2.87e-10			ACADVL,ACIN1,ADK,AKR1C1/AKR1C2,AKR7A2,ANP32B,ATP5F1C,ATP5PF,ATXN2,BCAT1,BTF3,C1QBP,CAB39,CAPZB,CAV1,CCN2,CDC42EP3,CMAS,CNDP2,COL1A1,COL6A3,COMT,COPS3,CSDE1,CSPG4,CTBP2,CTIF,CTNNA1,CTNND1,CTSC,CUL2,CYCS,DDX17,DDX5,EIF1AX,EIF3C,EIF4A1,EIF4B,EIF4G1,ELOC,EMILIN1,ETFA,FERMT2,FIS1,FKBP8,FLNA,FN1,G3BP2,GATD3A/GATD3B,GLS,GLUD1,GNAS,GSTM2,H1-2,H3-3A/H3-3B,HCFC1,HDAC2,HMOX1,HNRNPM,HSPD1,HSPG2,IGF2R,KARS1,K…	139
Cancer,Organismal Injury and Abnormalities,Reproductive System Disease	Breast carcinoma	0.000126			ACIN1,ANP32B,ATP5PF,ATXN2,BCAT1,BTF3,C1QBP,CAB39,CAPZB,CAV1,CDC42EP3,CMAS,COL1A1,COL6A3,COPS3,CSDE1,CSPG4,CTBP2,CTIF,CTNNA1,CTNND1,CUL2,EIF1AX,EIF4A1,EIF4B,EIF4G1,ETFA,FERMT2,FKBP8,FLNA,FN1,G3BP2,GATD3A/GATD3B,GLS,GLUD1,GNAS,H1-2,HCFC1,HDAC2,HNRNPM,HSPD1,HSPG2,IGF2R,LGALS1,LIMA1,LMAN1,MCM3,MGLL,MSH2,MSH6,MYL1,NASP,NEFM,NEK9,NID2,P3H3,PAFAH1B2,PARP1,PARP4,PBK,PDHB,PKM,PML,PRKDC,PSMA5,PSMD12,PYCR1,…	95
Cancer,Organismal Injury and Abnormalities	Breast or colorectal cancer	1.45e-12		0.294	ACADVL,ACAT1,ACIN1,ADK,AK5,AKR1C1/AKR1C2,AKR7A2,ANP32B,ANP32E,AP3D1,API5,ARFGAP3,ASNS,ATG3,ATP5F1C,ATP5PF,ATP6V1E1,ATXN2,BAG6,BCAT1,BTF3,C1QBP,CAB39,CAP1,CAPRIN1,CAPZB,CAV1,CCN2,CCT5,CCT7,CDC42EP3,CDH13,CEMIP,CEP170,CMAS,CNDP2,CNOT1,COL1A1,COL6A2,COL6A3,COMT,COPS3,CORO1C,COX5A,CRELD2,CRIM1,CRYZ,CS,CSDE1,CSPG4,CTBP1,CTBP2,CTIF,CTNNA1,CTNND1,CTSC,CUL2,CYCS,DDX17,DDX21,DDX39A,DDX5,DHX15,DIS3,DLST,DN…	273
Cancer,Organismal Injury and Abnormalities,Reproductive System Disease	Breast or gynecological cancer	4.34e-12			ABCF1,ACADVL,ACIN1,ACTR1A,ACTR2,ADK,AHCYL1,AK5,AKR1C1/AKR1C2,AKR7A2,ANKRD17,ANP32B,ANP32E,AP3D1,ARF1,ARFIP1,ATP5F1C,ATP5PF,ATXN2,BAG6,BASP1,BCAT1,BTF3,BZW2,C1QBP,CAB39,CAP2,CAPZB,CAV1,CCDC50,CCN2,CCT5,CDC42EP3,CDH13,CELF1,CEMIP,CEP170,CMAS,CNDP2,CNOT1,COL1A1,COL6A2,COL6A3,COMT,COPS3,CORO1C,COX5A,CRIM1,CS,CSDE1,CSPG4,CTBP2,CTIF,CTNNA1,CTNND1,CTSC,CUL2,CUTA,CYCS,DCTN3,DDX17,DDX39A,DDX3X,DDX5,DLD,DL…	271
Cancer,Organismal Injury and Abnormalities,Reproductive System Disease	Breast or ovarian cancer	2.14e-11			ACADVL,ACIN1,ACTR2,ADK,AKR1C1/AKR1C2,AKR7A2,ANP32B,ARFIP1,ATP5F1C,ATP5PF,ATXN2,BAG6,BCAT1,BTF3,C1QBP,CAB39,CAPZB,CAV1,CCN2,CCT5,CDC42EP3,CMAS,CNDP2,CNOT1,COL1A1,COL6A2,COL6A3,COMT,COPS3,COX5A,CS,CSDE1,CSPG4,CTBP2,CTIF,CTNNA1,CTNND1,CTSC,CUL2,CUTA,CYCS,DDX17,DDX39A,DDX3X,DDX5,DNAJA1,EIF1AX,EIF3C,EIF4A1,EIF4B,EIF4G1,ELOC,EMILIN1,ERO1A,ETFA,ETFB,EXOSC4,FERMT2,FIS1,FKBP8,FLNA,FN1,G3BP2,GATD3A/GATD3B,…	180
Cancer,Organismal Injury and Abnormalities,Reproductive System Disease	Breast or ovarian carcinoma	1.38e-05			ACIN1,ACTR2,AKR1C1/AKR1C2,ANP32B,ARFIP1,ATP5PF,ATXN2,BAG6,BCAT1,BTF3,C1QBP,CAB39,CAPZB,CAV1,CDC42EP3,CMAS,CNOT1,COL1A1,COL6A2,COL6A3,COMT,COPS3,CS,CSDE1,CSPG4,CTBP2,CTIF,CTNNA1,CTNND1,CUL2,CUTA,DDX39A,DDX3X,DNAJA1,EIF1AX,EIF4A1,EIF4B,EIF4G1,ERO1A,ETFA,ETFB,EXOSC4,FERMT2,FKBP8,FLNA,FN1,G3BP2,GATD3A/GATD3B,GLS,GLUD1,GNAS,GOT2,GSTM2,H1-2,HCFC1,HDAC2,HK1,HNRNPA2B1,HNRNPM,HP1BP3,HS1BP3,HSPD1,HSPG2,IGF…	136
Cancer,Organismal Injury and Abnormalities	Breast or pancreatic cancer	1.62e-13		0.365	ACADVL,ACIN1,ACTR2,ADK,AKR1C1/AKR1C2,AKR7A2,ANP32A,ANP32B,ANP32E,AP3D1,API5,ARFIP1,ATP5F1C,ATP5PF,ATP6V0D1,ATXN2,BAG6,BCAT1,BTF3,C1QBP,CAB39,CALU,CAPZB,CAV1,CCDC50,CCN2,CCT5,CDC42EP3,CEMIP,CEP170,CMAS,CNDP2,CNOT1,COL1A1,COL6A2,COL6A3,COMT,COPS3,COX5A,CRIM1,CS,CSDE1,CSPG4,CTBP1,CTBP2,CTIF,CTNNA1,CTNND1,CTSC,CTTN,CUL2,CUTA,CYCS,DCTN4,DDX17,DDX39A,DDX3X,DDX5,DLD,DNAJA1,EIF1AX,EIF3C,EIF4A1,EIF4B,EIF4…	227
Cancer,Organismal Injury and Abnormalities	Cancer	4.06e-32		-0.237	ABCF1,ACADVL,ACAT1,ACIN1,ACP1,ACTR1A,ACTR2,ADK,AHCYL1,AK5,AKR1C1/AKR1C2,AKR7A2,ANKRD17,ANP32A,ANP32B,ANP32E,AP2S1,AP3D1,API5,APMAP,APRT,ARF1,ARF5,ARFGAP3,ARFIP1,ASNS,ATG3,ATP5F1B,ATP5F1C,ATP5PF,ATP5PO,ATP6V0D1,ATP6V1E1,ATXN2,BAG6,BASP1,BCAT1,BRIX1,BTF3,BZW2,C11orf58,C1QBP,CAB39,CALU,CAP1,CAP2,CAPRIN1,CAPZA1,CAPZB,CAV1,CCDC50,CCN2,CCT5,CCT7,CCT8,CD151,CD81,CDC42EP3,CDH13,CELF1,CEMIP,CEP170,CLTA,CM…	458
Cancer,Organismal Injury and Abnormalities	Cancer of cells	0.000353		1.387	ABCF1,ACIN1,AK5,ANKRD17,ANP32A,AP3D1,ASNS,ATG3,ATP6V1E1,ATXN2,BAG6,BASP1,BCAT1,BZW2,CAP1,CAP2,CAV1,CCDC50,CCN2,CCT7,CD151,CD81,CDC42EP3,CDH13,CEMIP,CNBP,CNOT1,COL1A1,COL6A2,COL6A3,COMT,COTL1,CPSF7,CSDE1,CSK,CSPG4,CTBP1,CTBP2,CTNNA1,CTNND1,CTSC,CTTN,CUL2,DDX39A,DDX3X,DDX5,DHX15,DIS3,DPYSL3,EIF1AX,EIF4A1,EIF4G1,ELOC,EMILIN1,ETFB,FERMT2,FKBP15,FLNA,FN1,FSTL1,FYCO1,GIGYF2,GMPPA,GNAS,GNB1,GOT2,GSTM2,H…	192
Cancer,Organismal Injury and Abnormalities	Cancer of secretory structure	4.66e-26			ABCF1,ACADVL,ACAT1,ACIN1,ACP1,ACTR1A,ACTR2,AHCYL1,AK5,AKR1C1/AKR1C2,AKR7A2,ANKRD17,ANP32A,ANP32B,ANP32E,AP2S1,AP3D1,API5,APMAP,APRT,ARF5,ARFGAP3,ARFIP1,ASNS,ATP5F1B,ATP5F1C,ATP5PF,ATP5PO,ATP6V0D1,ATP6V1E1,ATXN2,BAG6,BASP1,BCAT1,BRIX1,BTF3,BZW2,C11orf58,C1QBP,CAB39,CALU,CAP1,CAP2,CAPRIN1,CAPZA1,CAPZB,CAV1,CCDC50,CCN2,CCT5,CCT7,CCT8,CD81,CDC42EP3,CDH13,CELF1,CEMIP,CEP170,CMAS,CNDP2,CNN3,CNOT1,COL1A…	395
Cancer,Organismal Injury and Abnormalities	Carcinoma	3.45e-32		0.884	ABCF1,ACADVL,ACAT1,ACIN1,ACP1,ACTR1A,ACTR2,ADK,AHCYL1,AK5,AKR1C1/AKR1C2,AKR7A2,ANKRD17,ANP32A,ANP32B,ANP32E,AP2S1,AP3D1,API5,APMAP,APRT,ARF1,ARF5,ARFGAP3,ARFIP1,ASNS,ATG3,ATP5F1B,ATP5F1C,ATP5PF,ATP5PO,ATP6V0D1,ATP6V1E1,ATXN2,BAG6,BASP1,BCAT1,BRIX1,BTF3,BZW2,C11orf58,C1QBP,CAB39,CALU,CAP1,CAP2,CAPRIN1,CAPZA1,CAPZB,CAV1,CCDC50,CCN2,CCT5,CCT7,CCT8,CD151,CD81,CDC42EP3,CDH13,CELF1,CEMIP,CEP170,CMAS,CN…	448
Amino Acid Metabolism,Small Molecule Biochemistry	Catabolism of acidic amino acid	0.000225			GLUD1,GOT1,GOT2	3
Amino Acid Metabolism,Small Molecule Biochemistry	Catabolism of amino acids	2.02e-05			ACAT1,BCAT1,COMT,DLD,DLST,GLS,GLUD1,GOT1,GOT2,HSD17B10,PCYOX1	11
Protein Degradation,Protein Synthesis	Catabolism of protein	1.2e-09		1.437	BAG6,CAV1,CCT5,CCT7,CCT8,CD81,CNDP2,CSPG4,CTNND1,CTSC,CUL2,DLD,ERAP1,FLNA,FYCO1,H1-5,HCFC1,HDAC2,HSPA8,HSPD1,HSPG2,HYPK,LMNA,NAA15,P3H1,PCOLCE,PCYOX1,PREP,PSMB5,PSMC4,PSMD2,RAD23A,RBMX,RELA,RPS7,S100A4,SERPINB10,SNX1,SNX3,SOD2,SUMO1,TCP1,TPP1,UBA6,UBE2I,UBR4,USP7,VPS35,XPO1	49
Cell Cycle	Cell cycle progression	1.57e-07		0.068	ANKRD17,ASNS,BANF1,C1QBP,CAB39,CAV1,COL1A1,COL6A3,CSK,CTBP1,DDX17,ELOC,FERMT2,FLNA,H3-3A/H3-3B,HCFC1,HDAC2,HMOX1,HNRNPU,HSPA8,HYPK,IFI16,LAMTOR3,LMNA,MAP4,MAPK14,MARCKS,MGLL,MSH2,NASP,NEK9,NUCKS1,NUMA1,NUP153,PARP1,PCYOX1,PML,PPM1G,PRKDC,PTMA,PTX3,PXN,RAD23A,RBX1,RELA,RPS3,RPS6,RRAGC,RUVBL1,RUVBL2,S100A4,SDCBP,SRSF2,TCP1,TDP2,THBS1,TMPO,TOP2A,TUBB,TXN,UBE2I,XPO1,XRCC6,ZFR	64
Cell Death and Survival	Cell death of bone cancer cell lines	9.59e-05		-1.747	BAG6,CAV1,DCTN3,ETHE1,HCFC1,NAT10,PML,PRPS1,RELA,STAT2,SUMO1,SYNE1,TPT1,VDAC2,XPO1	15
Cell Death and Survival	Cell death of breast cancer cell lines	0.000193		-0.647	CAV1,CCN2,CTNND1,CYCS,EIF4B,FN1,HMOX1,HSPD1,IFI16,MAPK14,MSH2,NQO1,PARP1,PDHA1,PEA15,PKM,PML,PRKDC,RELA,SLC25A6,SOD2,SRSF2,THBS1,XPO1	24
Cancer,Cell Death and Survival,Organismal Injury and Abnormalities,Tumor Morphology	Cell death of cancer cells	2.05e-08		-1.548	ATXN2,EIF3C,EIF3G,HDAC2,HMOX1,LGALS1,MAPK14,PABPC1,PARP1,PSMA5,PSMA6,PSMB5,PSMC4,PSMD12,RBM39,RELA,RND3,RPL13A,RPL19,RPL38,RPL9,RPS12,RPS14,RPS21,RPS3,RPS3A,RPS7,SF3B1,SF3B2,sphingomyelin,TXN,UBE2I,VDAC2	33
Cell Death and Survival	Cell death of cervical cancer cell lines	1.32e-06		-1.742	API5,BAG6,CTTN,DCTN3,ELOC,FIS1,FKBP8,HYPK,IMMT,LMNA,MAPK14,NASP,PARP1,PBK,PKM,PML,PRKDC,PTMA,RELA,SDF4,SERPINB10,SOD2,TCP1,TOLLIP,TOP2A,TXN,UBE2I,XRCC6,YWHAH	29
Cell Death and Survival	Cell death of colorectal cancer cell lines	0.000155		-0.374	CTBP1,CTBP2,CYCS,D-erythro-C16-ceramide,EIF1AX,HDAC2,HMOX1,HNRNPC,HSPD1,IGF2R,LMNA,MAPK14,PARP1,PKM,PML,PRPS1,RELA,SNX1,SOD2,TMSB10/TMSB4X,VPS35,YWHAH	22
Cell Death and Survival	Cell death of connective tissue cells	9.21e-06		0.335	ATG3,CTBP1,CTBP2,CYCS,DDX3X,EIF2S1,EIF3C,FKBP4,FKBP8,FLNA,FN1,GLS,HMOX1,HSPD1,IFI16,IGF2R,LMNA,LRPAP1,MAP4,MAPK14,MSH2,PARP1,PML,PRKDC,RAI14,RECQL,RELA,SCP2,SERPINB2,SLC9A3R2,SOD2,SRSF2,SUMO1,THBS1,TOP2A,TPP1,TXN,XRCC6	38
Cell Death and Survival,Embryonic Development	Cell death of embryonic cell lines	0.000169		-0.065	API5,ATG3,CYCS,DDX17,DLST,FKBP4,FKBP8,FN1,HK1,IFI16,MAPK14,PARP1,PEA15,PML,PRKDC,RECQL,RELA,SERPINB2,SLC9A3R2,SOD2,STRAP,THBS1,TJP2,TOP2A	24
Cell Death and Survival	Cell death of fibroblast cell lines	6.71e-05		-0.04	ATG3,DDX3X,EIF2S1,EIF3C,FKBP4,FKBP8,FN1,GLS,HMOX1,HSPD1,IFI16,MAPK14,PARP1,PML,PRKDC,RAI14,RECQL,RELA,SCP2,SERPINB2,SLC9A3R2,SOD2,SRSF2,SUMO1,THBS1,TOP2A,TXN	27
Cell Death and Survival	Cell death of fibroblasts	0.000313		0.066	CTBP1,CTBP2,CYCS,EIF2S1,FLNA,HMOX1,IGF2R,LMNA,MAP4,MAPK14,MSH2,PARP1,PRKDC,RELA,SOD2,SUMO1,TPP1,XRCC6	18
Cell Death and Survival	Cell death of leukemia cell lines	9.18e-05	Decreased	-2.331	CAV1,COL1A1,CYCS,EIF4B,FN1,GLS,HMOX1,HSPA8,IMMT,LGALS1,MAPK14,NQO1,PARP1,PKM,PML,RDX,RELA,SARNP,SOD2,SYNCRIP,THBS1,TOP2A,TPT1,TUBB6	24
Cell Death and Survival	Cell death of lung cancer cell lines	0.000467		-1.684	API5,CAV1,COX5A,EIF2S1,GNAS,HK1,HMGA1,MAPK14,MSH2,MTA2,NQO1,PARP1,PKM,PML,PRPS1,RBX1,RELA,S100A4,UQCRFS1,XPO1	20
Cell Death and Survival	Cell death of neuroblastoma cell lines	0.000305		-1.48	BAG6,CCT5,CCT7,CCT8,CYCS,FKBP8,GNAS,HMGA1,HSPA8,NQO1,PARP1,RELA,SOD2,TCP1,TXN	15
Cancer,Cell Death and Survival,Organismal Injury and Abnormalities,Tumor Morphology	Cell death of osteosarcoma cells	2e-13	Decreased	-2.837	EIF3G,PABPC1,PSMA5,PSMA6,PSMB5,PSMC4,PSMD12,RBM39,RPL13A,RPL19,RPL38,RPL9,RPS12,RPS14,RPS21,RPS3,RPS7,SF3B1,SF3B2,UBE2I,VDAC2	21
Cell Death and Survival	Cell death of sarcoma cell lines	0.000172	Decreased	-2.172	BAG6,CAV1,DCTN3,ETHE1,HCFC1,NAT10,PML,PRPS1,RELA,SOD2,STAT2,SUMO1,SYNE1,TOP2A,TPT1,VDAC2,XPO1	17
Cancer,Cell Death and Survival,Organismal Injury and Abnormalities	Cell death of tumor	1.21e-08		-1.517	ATXN2,CAV1,CYCS,EIF3C,EIF3G,HDAC2,HMOX1,LGALS1,LOXL2,MAPK14,PABPC1,PARP1,PRKDC,PSMA5,PSMA6,PSMB5,PSMC4,PSMD12,RBM39,RELA,RND3,RPL13A,RPL19,RPL38,RPL9,RPS12,RPS14,RPS21,RPS3,RPS3A,RPS7,SF3B1,SF3B2,sphingomyelin,THBS1,TXN,UBE2I,VDAC2	38
Cell Death and Survival	Cell death of tumor cell lines	2.68e-14	Decreased	-2.764	API5,APMAP,ASNS,ATG3,BAG6,CAV1,CCN2,CCT5,CCT7,CCT8,CELF1,COL1A1,COX5A,CS,CSPG4,CTBP1,CTBP2,CTNND1,CTTN,CUL2,CYCS,D-erythro-C16-ceramide,DCTN3,DDX3X,EEF2,EIF1AX,EIF2S1,EIF3C,EIF3G,EIF4A1,EIF4B,EIF4G1,ELOC,EMG1,ETHE1,FIS1,FKBP8,FN1,GLS,GNAS,GOT1,GOT2,HCFC1,HDAC2,HK1,HMGA1,HMOX1,HNRNPC,HSPA8,HSPD1,HYPK,IFI16,IGF2R,IMMT,LANCL2,LGALS1,LMNA,MAPK14,MAT2A,MSH2,MTA2,NASP,NAT10,NQO1,PARP1,PBK,PDHA1,PEA15,P…	112
Cancer,Cell Death and Survival,Organismal Injury and Abnormalities,Tumor Morphology	Cell death of tumor cells	5.62e-08		-1.377	ATXN2,CAV1,CYCS,EIF3C,EIF3G,HDAC2,HMOX1,LGALS1,MAPK14,PABPC1,PARP1,PRKDC,PSMA5,PSMA6,PSMB5,PSMC4,PSMD12,RBM39,RELA,RND3,RPL13A,RPL19,RPL38,RPL9,RPS12,RPS14,RPS21,RPS3,RPS3A,RPS7,SF3B1,SF3B2,sphingomyelin,TXN,UBE2I,VDAC2	36
Cellular Movement	Cell movement	0.00013		1.234	ACP1,ACTR2,ARF1,ARFGAP3,ASNS,ATG3,ATP5F1B,BCAT1,C1QBP,CALU,CAP1,CAV1,CCN2,CD151,CD81,CDH13,CEMIP,CNDP2,CNN3,COL1A1,CORO1C,CSK,CSPG4,CTBP1,CTBP2,CTNNA1,CTNND1,CTSC,CTTN,D-erythro-C16-ceramide,DDT,DDX3X,DNAJA1,DPYSL3,EIF4A3,ERAP1,FERMT2,FKBP4,FLNA,FN1,FSTL1,GNAS,GNB1,GOLPH3,HDGF,HMGA1,HMGB2,HMOX1,HNRNPA2B1,HSPA8,HSPD1,HSPG2,IFI16,IGF2R,KARS1,KPNA4,LASP1,LGALS1,LIMA1,LMNA,LOXL2,LRPAP1,MAP1B,MAP4,MAP…	110
Cellular Movement	Cell movement of breast cancer cell lines	0.000474		0.072	ACP1,ARF1,CAV1,CCN2,CD151,CD81,CTTN,DPYSL3,FLNA,FN1,GOLPH3,LASP1,LIMA1,LRPAP1,MAPK14,PXN,RELA,RUVBL1,S100A4,SDCBP,TNS1,TUBA1C,UBE2I	23
Cellular Movement	Cell movement of connective tissue cells	0.00012		0.99	CAV1,CCN2,COL1A1,CORO1C,FN1,HSPG2,IGF2R,LGALS1,LIMA1,LRPAP1,MAPK14,MTA2,PML,PXN,RND3,THBS1,TNS1,WASF2	18
Cardiovascular System Development and Function,Cellular Movement	Cell movement of endothelial cells	0.00011		1.517	ACP1,ATP5F1B,CAV1,CCN2,CD151,CD81,CDH13,CSPG4,EIF4A3,ERAP1,FLNA,FN1,FSTL1,HSPG2,IGF2R,LGALS1,LOXL2,MAPK14,MARCKS,PKM,PML,PXN,S100A4,THBS1,TJP1,TMSB10/TMSB4X	26
Cellular Movement,Connective Tissue Development and Function	Cell movement of fibroblast cell lines	1.42e-05		1.391	ACP1,ACTR2,ATG3,CNN3,CSK,CTTN,DDX3X,FLNA,FN1,IFI16,LIMA1,LRPAP1,MAPK14,PXN,RELA,THBS1,TJP1	17
Cellular Movement	Cell movement of melanoma cell lines	0.000374		0.99	ACP1,ARF1,CCN2,CD151,CD81,CTBP1,FLNA,FN1,HNRNPA2B1,SDCBP,THBS1,WASF2	12
Cellular Movement	Cell movement of ovarian cancer cell lines	0.000526		-0.586	CAV1,CTBP2,CTNND1,FERMT2,FN1,HNRNPA2B1,MAPK14,SOD2	8
Cellular Movement	Cell movement of tumor cell lines	4.76e-05		0.1	ACP1,ARF1,ASNS,C1QBP,CALU,CAP1,CAV1,CCN2,CD151,CD81,CDH13,CNDP2,COL1A1,CSK,CTBP1,CTBP2,CTNND1,CTTN,DPYSL3,FERMT2,FLNA,FN1,FSTL1,GNAS,GNB1,GOLPH3,HDGF,HMGA1,HMOX1,HNRNPA2B1,KARS1,KPNA4,LASP1,LGALS1,LIMA1,LMNA,LRPAP1,MAP4,MAPK14,MARCKS,PBK,PKM,PML,PXN,RELA,RUVBL1,RUVBL2,S100A4,SDCBP,SLC9A3R2,SOD2,THBS1,TMPO,TNS1,TPM3,TUBA1C,TXN,UBE2I,WASF2	59
Cellular Development,Cellular Growth and Proliferation	Cell proliferation of breast cancer cell lines	7.55e-06	Increased	2.305	ARF1,ATP5PF,C1QBP,CAV1,CCN2,CD151,COL6A3,COPS3,DDX17,DPYSL3,EIF3C,EIF4A1,FN1,GLS,GNAS,H1-2,HDAC2,HMGA1,LGALS1,LIMA1,MAPK14,NCAPD2,NQO1,PBK,PKM,PML,PSMC4,PTMA,RBX1,RELA,S100A4,SOD2,TPT1,TXN,UBE2I,UBE2M	36
Cellular Development,Cellular Growth and Proliferation	Cell proliferation of cervical cancer cell lines	0.000172	Increased	3.422	ACIN1,API5,CTBP1,DDX21,HMOX1,IMMT,MAPK14,NASP,NAT10,PXN,RELA,SLC3A2,SUMO1,TCP1,TUBB,TXN,UBE2I	17
Cellular Development,Cellular Growth and Proliferation	Cell proliferation of colorectal cancer cell lines	0.000224		-0.251	COPS3,CTNND1,D-erythro-C16-ceramide,DDX17,DDX5,EIF3C,EMILIN1,FN1,HDAC2,IGF2R,MAPK14,NAT10,PKM,PRPS1,RBX1,RELA,SHMT2,SLC3A2,SNX1,STAT2,THBS1,TXN,UBE2I	23
Cellular Development,Cellular Growth and Proliferation	Cell proliferation of tumor cell lines	1.45e-10	Increased	3.039	ACAT1,ACIN1,API5,ARF1,ASNS,ATP5PF,C1QBP,CAV1,CCN2,CD151,CD81,CDH13,CNDP2,COL1A1,COL6A3,COPS3,CTBP1,CTBP2,CTNND1,CTTN,D-erythro-C16-ceramide,DDX17,DDX21,DDX3X,DDX5,DLST,DPYSL3,ECHS1,EIF3C,EIF4A1,EIF4B,EMILIN1,FKBP4,FLNA,FN1,GLS,GNAS,GOLPH3,H1-2,HDAC2,HDGF,HK1,HMGA1,HMOX1,HNRNPA2B1,IFI16,IGF2R,IMMT,LGALS1,LIMA1,LMNA,MAP1B,MAPK14,MAT2B,MGLL,MTA2,NASP,NAT10,NCAPD2,NQO1,NUMA1,PARP1,PBK,PICALM,PKM,PML,…	110
Cell Morphology,Cellular Movement	Cell spreading	9.49e-05		0.081	ACP1,CAP1,CD151,CD81,CSK,CSPG4,FERMT2,FLNA,FN1,HSPG2,IGF2R,LGALS1,MAP4,MAPK14,MARCKS,MYO1E,PXN,RRBP1,THBS1,TNS1	20
Cell Morphology,Cellular Movement,Skeletal and Muscular System Development and Function	Cell spreading of muscle cell lines	0.00013			FERMT2,FN1,THBS1	3
Cell Death and Survival	Cell survival	1.24e-12	Increased	4.756	ADK,AK5,ASNS,ATG3,BANF1,CAV1,CCN2,CD151,CD81,CDH13,CNDP2,COL1A1,COPS3,CTBP1,CTTN,D-erythro-C16-ceramide,DDX3X,DDX5,DIS3,DNAJA1,EEF2,EIF2S1,EIF3C,EIF4A1,EIF4A3,EIF4G1,FKBP4,FLNA,FN1,GLS,GLUD1,GOLPH3,HDAC2,HDGF,HK1,HMGA1,HMGB2,HMGN1,HMOX1,HNRNPU,HSD17B10,HSPA8,HSPD1,IGF2R,LAMTOR3,LANCL2,LMNA,LRPAP1,MAPK14,MSH2,MSH6,NEFM,NOMO1 (includes others),NOP58,NRBP1,PARP1,PBK,PDHA1,PEA15,PKM,PML,PPM1G,PREP,PR…	104
Cell Death and Survival	Cell viability	3.56e-12	Increased	4.846	ADK,AK5,ASNS,ATG3,CAV1,CCN2,CD151,CD81,CDH13,CNDP2,COL1A1,COPS3,CTBP1,CTTN,D-erythro-C16-ceramide,DDX5,DIS3,DNAJA1,EEF2,EIF2S1,EIF3C,EIF4A1,EIF4A3,EIF4G1,FKBP4,FLNA,FN1,GLS,GLUD1,GOLPH3,HDAC2,HDGF,HK1,HMGA1,HMGB2,HMGN1,HMOX1,HNRNPU,HSD17B10,HSPA8,HSPD1,IGF2R,LAMTOR3,LANCL2,LMNA,LRPAP1,MAPK14,MSH2,MSH6,NEFM,NOMO1 (includes others),NOP58,NRBP1,PARP1,PBK,PDHA1,PKM,PML,PPM1G,PREP,PRKDC,PSMA1,PSMA5,PS…	99
Cell Death and Survival	Cell viability of adenocarcinoma cell lines	6.58e-05	Increased	2.121	COPS3,DIS3,PARP1,PSMA5,PSMB5,PSMB6,SMC4,UBE2I	8
Cell Death and Survival	Cell viability of colorectal cancer cell lines	9.97e-07		1.294	ATG3,COPS3,DIS3,EIF4A3,HDAC2,MAPK14,MSH2,PKM,PSMA5,PSMB5,PSMB6,RBM39,RUVBL1,SMC4,SNRPF,STRAP,UBE2I,XPO1	18
Cell Death and Survival,Embryonic Development	Cell viability of embryonic cell lines	8.55e-07	Increased	2.172	CAV1,EIF2S1,HMGN1,HNRNPU,LMNA,MSH2,MSH6,NOMO1 (includes others),PARP1,PSMA6,PSMD12,PTGR1,RELA,RPN2,RUVBL1,SF3B1,THBS1	17
Cell Death and Survival,Embryonic Development	Cell viability of embryonic stem cell lines	1.83e-05		0.816	EIF2S1,PSMA6,PSMD12,RPN2,RUVBL1,SF3B1	6
Cell Death and Survival,Connective Tissue Development and Function	Cell viability of fibroblast cell lines	0.000313		1.64	CAV1,HMGN1,LMNA,MSH2,MSH6,NOP58,PARP1,RELA,SHMT2,SUMO1,THBS1	11
Cell Death and Survival	Cell viability of leukemia cell lines	8.27e-05	Increased	2.646	COL1A1,DNAJA1,EIF2S1,FKBP4,HSPA8,PML,PRKDC,SERPINB2,SMC4,TCP1,TXN	11
Cell Death and Survival	Cell viability of myeloma cell lines	3.76e-06	Increased	2.706	EIF3C,EIF4A1,EIF4A3,EIF4G1,GLS,HK1,PSMA1,PSMA6,PSMC4,RPL38,SOD2,XPO1	12
Cell Death and Survival	Cell viability of tumor cell lines	1.35e-13	Increased	3.882	ADK,AK5,ASNS,ATG3,CAV1,CCN2,CD151,CNDP2,COL1A1,COPS3,CTBP1,CTTN,D-erythro-C16-ceramide,DIS3,DNAJA1,EEF2,EIF2S1,EIF3C,EIF4A1,EIF4A3,EIF4G1,FKBP4,FLNA,FN1,GLS,GLUD1,GOLPH3,HDAC2,HK1,HMGA1,HMOX1,HSPA8,IGF2R,LAMTOR3,LANCL2,MAPK14,MSH2,NRBP1,PARP1,PBK,PDHA1,PKM,PML,PPM1G,PREP,PRKDC,PSMA1,PSMA5,PSMA6,PSMB5,PSMB6,PSMC4,RBM39,RELA,RPL38,RUVBL1,RUVBL2,S100A4,SDCBP,SERPINB2,SF3B1,SHMT2,SMC4,SNRPF,SOD2,SRSF…	78
Cell-To-Cell Signaling and Interaction,Cellular Assembly and Organization	Cell-cell contact	0.000243		1.255	ACTR2,C1QBP,CAPRIN1,CAPZB,CAV1,CD151,CD81,CDH13,CSK,CTNNA1,CTNND1,CTTN,D-erythro-C16-ceramide,EHD2,FKBP4,FN1,GOLPH3,H3-3A/H3-3B,HDAC2,HEXB,HSPG2,IFI16,LGALS1,LIMA1,LRPAP1,MAPK14,PTX3,RAB5C,RDX,RND3,SDCBP,SEC23IP,SFXN3,SLC3A2,SLIRP,SNU13,SYNE1,TALDO1,THBS1,TJP1,TJP2,VPS35,YBX3	43
Cancer,Neurological Disease,Organismal Injury and Abnormalities	Central nervous system cancer	2.85e-05			ABCF1,ACADVL,ACAT1,ACIN1,ACTR1A,AHCYL1,AK5,AKR1C1/AKR1C2,ANKRD17,ANP32B,ANP32E,AP3D1,APMAP,APRT,ARF5,ARFGAP3,ATP5F1B,ATP5F1C,ATP6V1E1,ATXN2,BAG6,BCAT1,CAP1,CAP2,CAV1,CCDC50,CCT5,CCT7,CDC42EP3,CDH13,CELF1,CEMIP,CNDP2,CNN3,COL1A1,COL6A2,COL6A3,COPS3,COX5B,CRIM1,CS,CSDE1,CSK,CSPG4,CTBP2,CTIF,CTNNA1,CTNND1,CTTN,CYCS,DDX17,DDX39A,DDX3X,DDX5,DHX15,DIS3,DLD,DLST,DYNLT1,EHD2,EIF1AX,EIF3G,EIF4A3,EIF4B,EIF…	242
Cancer,Neurological Disease,Organismal Injury and Abnormalities	Central nervous system solid tumor	3.21e-06		1.408	ABCF1,ACADVL,ACAT1,ACIN1,ACTR1A,AHCYL1,AK5,AKR1C1/AKR1C2,ANKRD17,ANP32B,ANP32E,AP3D1,APMAP,APRT,ARF5,ARFGAP3,ATP5F1B,ATP5F1C,ATP6V1E1,ATXN2,BAG6,BCAT1,CAP1,CAP2,CAV1,CCDC50,CCT5,CCT7,CDC42EP3,CDH13,CELF1,CEMIP,CMAS,CNDP2,CNN3,COL1A1,COL6A2,COL6A3,COPS3,COX5B,CRIM1,CS,CSDE1,CSK,CSPG4,CTBP2,CTIF,CTNNA1,CTNND1,CTTN,CYCS,DDX17,DDX39A,DDX3X,DDX5,DHX15,DIS3,DLD,DLST,DYNLT1,EHD2,EIF1AX,EIF3G,EIF4A3,EIF4…	252
Neurological Disease	Chorea	4.24e-08			ACAT1,ACP1,AHCYL1,ATP5F1C,ATP5PF,ATP5PO,BASP1,CAB39,CCN2,COX5B,CRIM1,CYCS,DNAJA1,DPYSL3,DYNLT1,ETFB,FKBP4,GNB1,HADHB,HMGB2,HMGN1,HMOX1,HNRNPDL,HNRNPU,HSPA8,LDHB,PARP1,PKM,PSAT1,PSMB6,PSMB9,RAB6A,RANBP1,SLIRP,STOM,TPM3,TUFM,TXN,UQCRC1,XK,XRCC6	41
Dermatological Diseases and Conditions,Organismal Injury and Abnormalities	Chronic psoriasis	7.91e-09			C1QBP,CCT5,DDX39A,EIF2S1,EIF4A3,GOT1,GOT2,HMOX1,HSPA8,MARCKS,PKM,RANBP1,SERPINB8,SLC25A5,SOD2,UBE2I,UQCRFS1	17
Cancer,Gastrointestinal Disease,Organismal Injury and Abnormalities	Colon adenocarcinoma	6.07e-06			ACADVL,ACAT1,ACIN1,ADK,AK5,AKR7A2,ANP32E,AP3D1,API5,ARFGAP3,ASNS,ATG3,ATP5F1C,ATP5PF,ATP6V1E1,ATXN2,BAG6,C1QBP,CAB39,CAPRIN1,CCT5,CCT7,CDC42EP3,CDH13,CEMIP,CEP170,CMAS,CNOT1,COL1A1,COL6A2,COL6A3,CORO1C,COX5A,CRELD2,CRIM1,CS,CSDE1,CSPG4,CTBP1,CTBP2,CTNND1,CTSC,DDX17,DDX21,DDX39A,DDX5,DHX15,DLST,DNAJC8,ECHS1,EIF3C,EIF3J,EIF4A1,EIF4B,EIF4G1,EMILIN1,ERAP1,ETFA,FKBP15,FKBP8,FLNA,FN1,FSTL1,FYCO1,G3BP2,…	181
Cancer,Gastrointestinal Disease,Organismal Injury and Abnormalities	Colon cancer	8.46e-08			ACADVL,ACAT1,ACIN1,ADK,AK5,AKR7A2,ANP32E,AP3D1,API5,ARFGAP3,ASNS,ATG3,ATP5F1C,ATP5PF,ATP6V1E1,ATXN2,BAG6,C1QBP,CAB39,CAPRIN1,CAV1,CCT5,CCT7,CDC42EP3,CDH13,CEMIP,CEP170,CMAS,CNOT1,COL1A1,COL6A2,COL6A3,CORO1C,COX5A,CRELD2,CRIM1,CS,CSDE1,CSPG4,CTBP1,CTBP2,CTNND1,CTSC,DDX17,DDX21,DDX39A,DDX5,DHX15,DLST,DNAJA1,DNAJC8,DRG1,ECHS1,EIF3C,EIF3J,EIF4A1,EIF4B,EIF4G1,EMILIN1,ERAP1,ETFA,FKBP15,FKBP8,FLNA,FN1,F…	199
Cancer,Gastrointestinal Disease,Organismal Injury and Abnormalities	Colon carcinoma	2.89e-07			ACADVL,ACAT1,ACIN1,ADK,AK5,AKR7A2,ANP32E,AP3D1,API5,ARFGAP3,ASNS,ATG3,ATP5F1C,ATP5PF,ATP6V1E1,ATXN2,BAG6,C1QBP,CAB39,CAPRIN1,CAV1,CCT5,CCT7,CDC42EP3,CDH13,CEMIP,CEP170,CMAS,CNOT1,COL1A1,COL6A2,COL6A3,CORO1C,COX5A,CRELD2,CRIM1,CS,CSDE1,CSPG4,CTBP1,CTBP2,CTNND1,CTSC,DDX17,DDX21,DDX39A,DDX5,DHX15,DLST,DNAJA1,DNAJC8,ECHS1,EIF3C,EIF3J,EIF4A1,EIF4B,EIF4G1,EMILIN1,ERAP1,ETFA,FKBP15,FKBP8,FLNA,FN1,FSTL1,…	190
Cancer,Gastrointestinal Disease,Organismal Injury and Abnormalities	Colon tumor	7.33e-08		0.632	ACADVL,ACAT1,ACIN1,ADK,AK5,AKR7A2,ANP32E,AP3D1,API5,ARFGAP3,ASNS,ATG3,ATP5F1C,ATP5PF,ATP6V1E1,ATXN2,BAG6,C1QBP,CAB39,CAPRIN1,CAV1,CCT5,CCT7,CDC42EP3,CDH13,CEMIP,CEP170,CMAS,CNOT1,COL1A1,COL6A2,COL6A3,CORO1C,COX5A,CRELD2,CRIM1,CS,CSDE1,CSPG4,CTBP1,CTBP2,CTNND1,CTSC,DDX17,DDX21,DDX39A,DDX5,DHX15,DLST,DNAJA1,DNAJC8,DRG1,ECHS1,EIF3C,EIF3J,EIF4A1,EIF4B,EIF4G1,EMILIN1,ERAP1,ETFA,FKBP15,FKBP8,FLNA,FN1,F…	201
Cellular Growth and Proliferation	Colony formation	0.000199		-0.08	CAV1,CNDP2,DDX3X,DDX5,EIF4A1,FN1,FSTL1,GOLPH3,HDGF,HMGA1,HNRNPA2B1,IFI16,LIMA1,LMNA,MAPK14,MGLL,MSH2,P3H1,PARP1,PBK,PDHA1,PEA15,PKM,PML,POLDIP3,PXN,RELA,RPL23A,RUVBL1,RUVBL2,SF3B1,SLC3A2,SOD2,STAT2,STRAP	35
Cellular Development,Cellular Growth and Proliferation	Colony formation of cells	0.000231		0.389	CAV1,CNDP2,DDX3X,DDX5,EIF4A1,FN1,GOLPH3,HDGF,HMGA1,HNRNPA2B1,IFI16,LIMA1,LMNA,MAPK14,MSH2,P3H1,PARP1,PBK,PDHA1,PEA15,PKM,PML,POLDIP3,RELA,RPL23A,RUVBL1,RUVBL2,SF3B1,SLC3A2,SOD2,STAT2,STRAP	32
Cancer,Gastrointestinal Disease,Organismal Injury and Abnormalities	Colorectal adenocarcinoma	4.21e-06			ACADVL,ACAT1,ACIN1,ADK,AK5,AKR1C1/AKR1C2,AKR7A2,ANP32E,AP3D1,API5,ARFGAP3,ASNS,ATG3,ATP5F1C,ATP5PF,ATP6V1E1,ATXN2,BAG6,C1QBP,CAB39,CAPRIN1,CCT5,CCT7,CDC42EP3,CDH13,CEMIP,CEP170,CMAS,CNOT1,COL1A1,COL6A2,COL6A3,CORO1C,COX5A,CRELD2,CRIM1,CS,CSDE1,CSPG4,CTBP1,CTBP2,CTNND1,CTSC,DDX17,DDX21,DDX39A,DDX5,DHX15,DIS3,DLST,DNAJC8,ECHS1,EIF3C,EIF3J,EIF4A1,EIF4B,EIF4G1,EMILIN1,ERAP1,ETFA,FKBP15,FKBP8,FLNA,FN1…	188
Cancer,Gastrointestinal Disease,Organismal Injury and Abnormalities	Colorectal cancer	2.34e-09		0	ACADVL,ACAT1,ACIN1,ADK,AK5,AKR1C1/AKR1C2,AKR7A2,ANP32E,AP3D1,API5,ARFGAP3,ASNS,ATG3,ATP5F1C,ATP5PF,ATP6V1E1,ATXN2,BAG6,C1QBP,CAB39,CAP1,CAPRIN1,CAV1,CCN2,CCT5,CCT7,CDC42EP3,CDH13,CEMIP,CEP170,CMAS,CNOT1,COL1A1,COL6A2,COL6A3,CORO1C,COX5A,CRELD2,CRIM1,CRYZ,CS,CSDE1,CSPG4,CTBP1,CTBP2,CTNND1,CTSC,DDX17,DDX21,DDX39A,DDX5,DHX15,DIS3,DLST,DNAJA1,DNAJC8,DRG1,ECHS1,EIF3C,EIF3J,EIF4A1,EIF4B,EIF4G1,EMILIN1,…	227
Cancer,Gastrointestinal Disease,Organismal Injury and Abnormalities	Colorectal carcinoma	8.67e-08			ACADVL,ACAT1,ACIN1,ADK,AK5,AKR1C1/AKR1C2,AKR7A2,ANP32E,AP3D1,API5,ARFGAP3,ASNS,ATG3,ATP5F1C,ATP5PF,ATP6V1E1,ATXN2,BAG6,C1QBP,CAB39,CAPRIN1,CAV1,CCT5,CCT7,CDC42EP3,CDH13,CEMIP,CEP170,CMAS,CNOT1,COL1A1,COL6A2,COL6A3,CORO1C,COX5A,CRELD2,CRIM1,CS,CSDE1,CSPG4,CTBP1,CTBP2,CTNND1,CTSC,DDX17,DDX21,DDX39A,DDX5,DHX15,DIS3,DLST,DNAJA1,DNAJC8,ECHS1,EIF3C,EIF3J,EIF4A1,EIF4B,EIF4G1,EMILIN1,ERAP1,ETFA,FKBP15,FK…	200
Cancer,Gastrointestinal Disease,Organismal Injury and Abnormalities	Colorectal tumor	1.2e-09		0.471	ACADVL,ACAT1,ACIN1,ADK,AK5,AKR1C1/AKR1C2,AKR7A2,ANP32E,AP3D1,API5,ARFGAP3,ASNS,ATG3,ATP5F1C,ATP5PF,ATP6V1E1,ATXN2,BAG6,C1QBP,CAB39,CAP1,CAPRIN1,CAV1,CCN2,CCT5,CCT7,CDC42EP3,CDH13,CEMIP,CEP170,CMAS,CNOT1,COL1A1,COL6A2,COL6A3,CORO1C,COX5A,CRELD2,CRIM1,CRYZ,CS,CSDE1,CSPG4,CTBP1,CTBP2,CTNND1,CTSC,DDX17,DDX21,DDX39A,DDX5,DHX15,DIS3,DLST,DNAJA1,DNAJC8,DRG1,ECHS1,EIF3C,EIF3J,EIF4A1,EIF4B,EIF4G1,EMILIN1,…	231
DNA Replication, Recombination, and Repair	Condensation of chromosomes	0.000319			ACIN1,NCAPD2,NCAPH,SMC4,TOP2A	5
Cancer,Organismal Injury and Abnormalities	Connective or soft tissue tumor	0.000245		1.652	ADK,AHCYL1,AP2S1,AP3D1,BTF3,CAV1,CCT8,CDC42EP3,CELF1,CEMIP,COL1A1,COL6A2,COL6A3,CORO1C,CSPG4,CTNND1,CTSC,CTTN,DCTN3,DLST,EIF4G1,FERMT2,FLNA,FN1,GLS,GNAS,H3-3A/H3-3B,HCFC1,HMGA1,HMOX1,HNRNPF,HSD17B10,HSPG2,IGF2R,KTN1,LOXL2,MAP4,MCM3,MSH2,MSH6,MYL1,NCAPD2,PARP1,PBK,PRKDC,PRRC2C,PSMA6,PSMB9,PTGR1,RBMX,RELA,RPE,RPL19,RPL9,RPS6,S100A4,SCP2,SF3A2,SLC25A6,SMC4,SOD2,SYNE1,THBS1,TINAGL1,TJP1,TOP2A,TUBA1C,…	71
RNA Damage and Repair	Decay of mRNA	6.06e-17			CTIF,EIF4A3,EIF4G1,HNRNPD,PABPC1,RPL10A,RPL13A,RPL14,RPL19,RPL23A,RPL26,RPL38,RPL9,RPS12,RPS14,RPS20,RPS21,RPS23,RPS3,RPS3A,RPS6,RPS7,UPF1	23
Cellular Compromise,Inflammatory Response	Degranulation of cells	2.13e-09			ACTR2,APRT,BAG6,CAB39,CAP1,CCT8,CD81,COTL1,CSK,CTSC,DDX3X,DYNLT1,EEF2,FLNA,FN1,HEXB,HMOX1,HSPA8,IGF2R,LAMTOR3,MAPK14,NHLRC2,PAFAH1B2,PDAP1,PKM,PSMA2,PSMA5,PSMD12,PSMD2,PSMD3,PTX3,RAB5C,RAB6A,SDCBP,SERPINB10,SLC9A3R2,STOM,THBS1,TMSB10/TMSB4X,TOLLIP,TUBB,UBR4,VAPA,XRCC6	44
Cellular Compromise,Inflammatory Response	Degranulation of granulocytes	1.33e-10			ACTR2,APRT,CAB39,CAP1,CCT8,COTL1,CSK,CTSC,DDX3X,DYNLT1,EEF2,HEXB,HSPA8,IGF2R,LAMTOR3,MAPK14,PAFAH1B2,PDAP1,PKM,PSMA2,PSMA5,PSMD12,PSMD2,PSMD3,PTX3,RAB5C,RAB6A,SDCBP,SERPINB10,STOM,TOLLIP,TUBB,UBR4,VAPA,XRCC6	35
Cellular Compromise,Inflammatory Response	Degranulation of leukocytes	3.02e-08			ACTR2,APRT,CAB39,CAP1,CCT8,COTL1,CSK,CTSC,DDX3X,DYNLT1,EEF2,HEXB,HMOX1,HSPA8,IGF2R,LAMTOR3,MAPK14,PAFAH1B2,PDAP1,PKM,PSMA2,PSMA5,PSMD12,PSMD2,PSMD3,PTX3,RAB5C,RAB6A,SDCBP,SERPINB10,SLC9A3R2,STOM,TOLLIP,TUBB,UBR4,VAPA,XRCC6	37
Cellular Compromise,Inflammatory Response	Degranulation of myeloid cells	8.37e-09			ACTR2,APRT,CAB39,CAP1,CCT8,COTL1,CSK,CTSC,DDX3X,DYNLT1,EEF2,HEXB,HMOX1,HSPA8,IGF2R,LAMTOR3,MAPK14,PAFAH1B2,PDAP1,PKM,PSMA2,PSMA5,PSMD12,PSMD2,PSMD3,PTX3,RAB5C,RAB6A,SDCBP,SERPINB10,SLC9A3R2,STOM,TOLLIP,TUBB,UBR4,VAPA,XRCC6	37
Cellular Compromise,Inflammatory Response	Degranulation of neutrophils	2.45e-10			ACTR2,APRT,CAB39,CAP1,CCT8,COTL1,CTSC,DDX3X,DYNLT1,EEF2,HEXB,HSPA8,IGF2R,LAMTOR3,MAPK14,PAFAH1B2,PDAP1,PKM,PSMA2,PSMA5,PSMD12,PSMD2,PSMD3,PTX3,RAB5C,RAB6A,SDCBP,SERPINB10,STOM,TOLLIP,TUBB,UBR4,VAPA,XRCC6	34
Cellular Compromise,Inflammatory Response	Degranulation of phagocytes	1.77e-08			ACTR2,APRT,CAB39,CAP1,CCT8,COTL1,CTSC,DDX3X,DYNLT1,EEF2,HEXB,HMOX1,HSPA8,IGF2R,LAMTOR3,MAPK14,PAFAH1B2,PDAP1,PKM,PSMA2,PSMA5,PSMD12,PSMD2,PSMD3,PTX3,RAB5C,RAB6A,SDCBP,SERPINB10,SLC9A3R2,STOM,TOLLIP,TUBB,UBR4,VAPA,XRCC6	36
Cell Cycle	Delay in initiation of mitosis of neuroblastoma cell lines	0.00036			FERMT2,PXN	2
Renal and Urological System Development and Function,Tissue Morphology	Density of kidney cell lines	0.00036			TJP1,YBX3	2
Dermatological Diseases and Conditions,Inflammatory Disease,Inflammatory Response,Organismal Injury and Abnormalities	Dermatitis	0.000352		0.074	ACADVL,ARFGAP3,CAPZB,CNN3,CSK,FKBP4,FKBP8,FLNA,H3-3A/H3-3B,HDAC2,IDI1,LGALS1,MAPK14,MTA2,PBK,PSMB5,PSMD2,RUVBL1,THBS1,TOP2A,TPM3,TUBA1C,UBE2I,VDAC2,XRCC6	25
Post-Translational Modification	Deubiquitination of protein	3.25e-06			HCFC1,PSMA1,PSMA2,PSMA5,PSMA6,PSMB5,PSMB6,PSMB9,PSMC4,PSMD12,PSMD2,PSMD3,PSMD9,RAD23A,RUVBL1,SNX3,USP7	17
Cancer,Organismal Injury and Abnormalities	Development of adenocarcinoma	7.39e-08		1.032	ABCF1,ACAT1,ACIN1,ACTR1A,ACTR2,AHCYL1,AK5,AKR1C1/AKR1C2,ANKRD17,ANP32A,ANP32B,ANP32E,AP3D1,ARF1,ARFIP1,ASNS,ATXN2,BAG6,BASP1,BCAT1,BZW2,C1QBP,CAP2,CAPRIN1,CAV1,CCDC50,CCT5,CCT7,CDC42EP3,CEMIP,CEP170,CNDP2,CNOT1,COL1A1,COL6A2,COL6A3,COMT,CORO1C,COX5B,CPSF7,CRIM1,CRYZ,CS,CSDE1,CSPG4,CTNNA1,CTNND1,CUL2,CUTA,DCTN3,DDX17,DDX39A,DDX3X,DIS3,DLD,DLST,DNAJA1,ECHS1,EEF2,EIF1AX,EIF2S1,EIF4A1,EIF4A3,EIF4G1,E…	235
Cancer,Organismal Injury and Abnormalities	Development of carcinoma	1e-14		0.399	ABCF1,ACADVL,ACAT1,ACIN1,ACP1,ACTR1A,ACTR2,ADK,AHCYL1,AK5,AKR1C1/AKR1C2,AKR7A2,ANKRD17,ANP32A,ANP32B,ANP32E,AP3D1,API5,ARF1,ARFGAP3,ARFIP1,ASNS,ATG3,ATP5F1B,ATP5F1C,ATP5PF,ATP5PO,ATP6V1E1,ATXN2,BAG6,BASP1,BCAT1,BZW2,C1QBP,CAB39,CAP2,CAPRIN1,CAV1,CCDC50,CCT5,CCT7,CCT8,CD151,CDC42EP3,CDH13,CELF1,CEMIP,CEP170,CMAS,CNDP2,CNOT1,COL1A1,COL6A2,COL6A3,COMT,CORO1C,COX5A,COX5B,CPSF7,CRELD2,CRIM1,CRYZ,CS,CS…	337
Cancer,Gastrointestinal Disease,Organismal Injury and Abnormalities	Development of colorectal tumor	5.8e-08			ACADVL,ACAT1,ACIN1,ADK,AK5,AKR1C1/AKR1C2,AKR7A2,ANP32E,AP3D1,API5,ARFGAP3,ASNS,ATG3,ATP5F1C,ATP5PF,ATP6V1E1,ATXN2,BAG6,C1QBP,CAB39,CAPRIN1,CAV1,CCT5,CCT7,CDC42EP3,CDH13,CEMIP,CEP170,CMAS,CNOT1,COL1A1,COL6A2,COL6A3,CORO1C,COX5A,CRELD2,CRIM1,CS,CSDE1,CSPG4,CTBP1,CTBP2,CTNND1,CTSC,DDX17,DDX21,DDX39A,DDX5,DHX15,DIS3,DLST,DNAJA1,DNAJC8,ECHS1,EIF3C,EIF3J,EIF4A1,EIF4B,EIF4G1,EMILIN1,ERAP1,ETFA,FKBP15,FK…	201
Cellular Assembly and Organization	Development of cytoplasm	6.34e-07		1.446	ACTR2,ARF1,ATG3,ATXN2,CAPZB,CAV1,CCN2,CDH13,CTNND1,CTTN,CUL2,DPYSL3,DRG1,FERMT2,FIS1,FKBP4,FLNA,FN1,GNAS,GNB1,HDAC2,HSPA8,MAP1B,NUMA1,PXN,RAB1A,RND3,RPS14,RPS3,RPS6,SLIRP,THBS1,TJP1,TPM3,TUBB,WASF2,XPO1	37
Cancer,Gastrointestinal Disease,Organismal Injury and Abnormalities	Development of digestive organ tumor	6.47e-09		0.627	ABCF1,ACADVL,ACAT1,ACIN1,ACP1,ACTR1A,ADK,AK5,AKR1C1/AKR1C2,AKR7A2,ANP32E,AP3D1,API5,ARFGAP3,ASNS,ATG3,ATP5F1B,ATP5F1C,ATP5PF,ATP5PO,ATP6V1E1,ATXN2,BAG6,BCAT1,C1QBP,CAB39,CAP2,CAPRIN1,CAV1,CCT5,CCT7,CCT8,CD151,CDC42EP3,CDH13,CEMIP,CEP170,CMAS,CNOT1,COL1A1,COL6A2,COL6A3,CORO1C,COX5A,CPSF7,CRELD2,CRIM1,CS,CSDE1,CSPG4,CTBP1,CTBP2,CTNNA1,CTNND1,CTSC,CTTN,CUL2,DDX17,DDX21,DDX39A,DDX3X,DDX5,DHX15,DIS3,D…	251
Cancer,Organismal Injury and Abnormalities,Reproductive System Disease	Development of genital tumor	3.37e-06			ABCF1,ACIN1,ACTR1A,ACTR2,AHCYL1,AK5,AKR1C1/AKR1C2,AKR7A2,ANKRD17,ANP32B,ANP32E,AP2S1,AP3D1,ARF1,ARFIP1,ATXN2,BAG6,BASP1,BCAT1,BZW2,CAP2,CAV1,CCDC50,CCT5,CDC42EP3,CDH13,CELF1,CEMIP,CEP170,CNOT1,COL1A1,COL6A2,COL6A3,COMT,CORO1C,CRIM1,CS,CSDE1,CSPG4,CTNNA1,CTNND1,CTSC,CUL2,CUTA,DCTN3,DDX39A,DDX3X,DLD,DLST,DNAJA1,EEF2,EIF1AX,EIF2S1,EIF4A3,EIF4G1,EMILIN1,ERAP1,ETFB,EXOSC4,FERMT2,FIS1,FKBP8,FLNA,FN1,FS…	211
Cancer,Organismal Injury and Abnormalities	Development of malignant tumor	1.26e-14		0.147	ABCF1,ACADVL,ACAT1,ACIN1,ACP1,ACTR1A,ACTR2,ADK,AHCYL1,AK5,AKR1C1/AKR1C2,AKR7A2,ANKRD17,ANP32A,ANP32B,ANP32E,AP3D1,API5,ARF1,ARFGAP3,ARFIP1,ASNS,ATG3,ATP5F1B,ATP5F1C,ATP5PF,ATP5PO,ATP6V1E1,ATXN2,BAG6,BASP1,BCAT1,BZW2,C1QBP,CAB39,CAP2,CAPRIN1,CAV1,CCDC50,CCT5,CCT7,CCT8,CD151,CDC42EP3,CDH13,CELF1,CEMIP,CEP170,CMAS,CNDP2,CNOT1,COL1A1,COL6A2,COL6A3,COMT,CORO1C,COX5A,COX5B,CPSF7,CRELD2,CRIM1,CRYZ,CS,CS…	339
Cellular Development,Cellular Growth and Proliferation	Development of tumor cell lines	0.000135		0.954	CAV1,CNDP2,CTNND1,DDX3X,EIF4A1,FLNA,FN1,G3BP2,HDGF,HMGA1,HNRNPA2B1,IFI16,LMNA,MAPK14,PARP1,PBK,PDHA1,PEA15,PKM,PRKCSH,PRKDC,RELA,RPL23A,SART1,SOD2,STAT2,STRAP	27
Cardiovascular System Development and Function	Development of vasculature	7.98e-05		1.526	ACP1,ANKRD17,ATP5F1B,CAV1,CCN2,CD151,CD81,CDH13,COL1A1,COMT,CSK,CSPG4,CTBP2,CTTN,CYCS,DDX3X,EIF4A3,EMILIN1,ERAP1,ERO1A,FERMT2,FLNA,FN1,FSTL1,HMGB2,HMOX1,HSPD1,HSPG2,IFI16,IGF2R,LGALS1,LMNA,LOXL2,LRPAP1,LUZP1,MAPK14,MYDGF,MYO1E,NQO1,PARP1,PKM,PML,PRKDC,PTX3,PXN,RDX,RELA,RND3,RNH1,S100A4,SLC9A3R2,STX7,THBS1,TJP1,TPT1,TUBA1C,TUBB6,TXN,UBR4,WASF2	60
Cellular Development,Cellular Growth and Proliferation,Hematological System Development and Function,Hematopoiesis,Tissue Development	Differentiation of hematopoietic cells	3.64e-06		0.404	ACTR2,CTBP1,EEF2,FN1,H3-3A/H3-3B,H4C8,HDAC2,HMGA1,HMGB2,MAPK14,PRKDC,PRRC2C,PSMA1,PSMA2,PSMA5,PSMA6,PSMB5,PSMB6,PSMB9,PSMC4,PSMD12,PSMD2,PSMD3,PSMD9,RPS14,THBS1,TOP2A,UBE2I,UFL1,WASF2	30
Cellular Development,Cellular Growth and Proliferation,Hematological System Development and Function,Hematopoiesis,Tissue Development	Differentiation of hematopoietic progenitor cells	6.97e-06		0.715	ACTR2,CTBP1,EEF2,FN1,H3-3A/H3-3B,H4C8,HDAC2,HMGA1,HMGB2,MAPK14,PRKDC,PRRC2C,PSMA1,PSMA2,PSMA5,PSMA6,PSMB5,PSMB6,PSMB9,PSMC4,PSMD12,PSMD2,PSMD3,PSMD9,RPS14,THBS1,TOP2A,UFL1,WASF2	29
Cellular Development	Differentiation of stem cells	0.000224		0.628	ACTR2,CAV1,CTBP1,EEF2,FN1,H3-3A/H3-3B,H4C8,HDAC2,HMGA1,HMGB2,HNRNPU,LMNA,MAPK14,PRKDC,PRRC2C,PSMA1,PSMA2,PSMA5,PSMA6,PSMB5,PSMB6,PSMB9,PSMC4,PSMD12,PSMD2,PSMD3,PSMD9,RCN2,RELA,RPS14,THBS1,TOP2A,UFL1,WASF2	34
Cancer,Gastrointestinal Disease,Organismal Injury and Abnormalities	Digestive organ tumor	1.47e-20		0.591	ABCF1,ACADVL,ACAT1,ACIN1,ACP1,ACTR1A,ACTR2,ADK,AHCYL1,AK5,AKR1C1/AKR1C2,AKR7A2,ANKRD17,ANP32A,ANP32B,ANP32E,AP3D1,API5,APMAP,ARF1,ARF5,ARFGAP3,ARFIP1,ASNS,ATG3,ATP5F1B,ATP5F1C,ATP5PF,ATP5PO,ATP6V0D1,ATP6V1E1,ATXN2,BAG6,BASP1,BCAT1,BTF3,BZW2,C11orf58,C1QBP,CAB39,CALU,CAP1,CAP2,CAPRIN1,CAPZB,CAV1,CCDC50,CCN2,CCT5,CCT7,CCT8,CD151,CD81,CDC42EP3,CDH13,CELF1,CEMIP,CEP170,CMAS,CNBP,CNDP2,CNOT1,COL1A1,CO…	405
Cancer,Gastrointestinal Disease,Organismal Injury and Abnormalities	Digestive system cancer	1.24e-17		0.697	ABCF1,ACADVL,ACAT1,ACIN1,ACP1,ACTR1A,ADK,AHCYL1,AK5,AKR1C1/AKR1C2,AKR7A2,ANKRD17,ANP32A,ANP32B,ANP32E,AP3D1,API5,APMAP,ARF1,ARF5,ARFGAP3,ARFIP1,ASNS,ATG3,ATP5F1B,ATP5F1C,ATP5PF,ATP5PO,ATP6V0D1,ATP6V1E1,ATXN2,BAG6,BASP1,BCAT1,BTF3,BZW2,C11orf58,C1QBP,CAB39,CALU,CAP1,CAP2,CAPRIN1,CAPZB,CAV1,CCDC50,CCN2,CCT5,CCT7,CCT8,CD151,CD81,CDC42EP3,CDH13,CELF1,CEMIP,CEP170,CMAS,CNBP,CNDP2,CNOT1,COL1A1,COL6A2,C…	394
Neurological Disease,Organismal Injury and Abnormalities,Psychological Disorders	Disorder of basal ganglia	3.09e-12			ACAT1,ACP1,AHCYL1,ATP5F1C,ATP5PF,ATP5PO,ATP6V1E1,ATXN2,BASP1,CAB39,CAPZB,CAV1,CCN2,COMT,COX5B,CRIM1,CTIF,CYCS,DNAJA1,DPYSL3,DYNLT1,EIF4G1,ETFB,FKBP4,GIGYF2,GNAS,GNB1,H3-3A/H3-3B,HADHB,HMGB2,HMGN1,HMOX1,HNRNPDL,HNRNPU,HSPA8,ISG15,LDHB,MAP1B,PARP1,PKM,PSAT1,PSMB6,PSMB9,RAB6A,RANBP1,RELA,RPL13A,RPS3A,SLC25A6,SLIRP,SOD2,STOM,TPM3,TPT1,TUBA1B,TUBA1C,TUFM,TXN,UQCRC1,VPS35,XK,XRCC6	62
Cell Cycle,DNA Replication, Recombination, and Repair	DNA recombination	1.13e-08		1.961	BANF1,HMGA1,HMGB2,HMGN1,HNRNPC,MSH2,MSH6,PABPC1,PARP1,PRKDC,RBMX,RECQL,RUVBL1,RUVBL2,SART1,SF3B1,SF3B2,SF3B5,SNU13,XRCC6	20
Developmental Disorder,Hereditary Disorder,Organismal Injury and Abnormalities,Skeletal and Muscular Disorders	Duchenne muscular dystrophy	0.000106			CAP1,CCN2,CNN3,COL1A1,COL6A2,COL6A3,CYCS,EMILIN1,LOXL2,MYL1,SDCBP	11
Cancer,Organismal Injury and Abnormalities,Reproductive System Disease	Ductal breast carcinoma	0.00056			CAB39,CDC42EP3,COL1A1,COL6A3,CTBP2,CTNNA1,CUL2,EIF1AX,EIF4A1,EIF4G1,FERMT2,FLNA,FN1,GNAS,HCFC1,HDAC2,IGF2R,LGALS1,MCM3,MGLL,MSH2,MSH6,NEFM,NEK9,NID2,PARP1,PBK,PML,PRKDC,PYCR1,RBM39,RBX1,RELA,RPS6,SF3B1,SLIRP,TOP2A,TUBA1C,UQCRC2,XPO1	40
Cancer,Organismal Injury and Abnormalities	Ductal carcinoma	0.000335			ANKRD17,ANP32A,ANP32E,AP3D1,API5,ATP6V0D1,BTF3,CAB39,CCDC50,CCN2,CDC42EP3,CEP170,CNOT1,COL1A1,COL6A2,COL6A3,CRIM1,CSDE1,CSPG4,CTBP1,CTBP2,CTNNA1,CTNND1,CTTN,CUL2,DCTN4,DDX3X,DIS3,DLD,DLST,EIF1AX,EIF4A1,EIF4G1,FERMT2,FLNA,FN1,GATD3A/GATD3B,GIGYF2,GNAS,HCFC1,HDAC2,HNRNPU,HSPBP1,HSPD1,IAH1,IDI1,IGF2R,IMMT,LGALS1,LMAN1,LUZP1,MAP1B,MAP4,MAP7D1,MCM3,MESD,MGLL,MSH2,MSH6,MYL1,NAT10,NEFM,NEK9,NID2,NOMO1 (…	118
Neurological Disease	Dyskinesia	2.26e-07			ACAT1,ACP1,AHCYL1,ATP5F1C,ATP5PF,ATP5PO,BASP1,CAB39,CAV1,CCN2,COX5B,CRIM1,CYCS,DNAJA1,DPYSL3,DYNLT1,ETFB,FKBP4,GNB1,HADHB,HMGB2,HMGN1,HMOX1,HNRNPDL,HNRNPU,HSPA8,LDHB,PARP1,PKM,PSAT1,PSMB6,PSMB9,RAB6A,RANBP1,SLIRP,STOM,TPM3,TUFM,TXN,UQCRC1,XK,XRCC6	42
Cancer,Organismal Injury and Abnormalities	Embryonal tumor	9.35e-05		0	AK5,ATP6V1E1,ATXN2,CAP2,CAV1,CELF1,COL1A1,CSPG4,CYCS,DDX3X,FLNA,FN1,GNAS,GOT1,H1-2,H3-3A/H3-3B,HNRNPA2B1,HSPG2,MAP4,MARCKS,MCM3,MGLL,MSH2,MSH6,NAA15,PARP1,PKM,PML,PREP,PTX3,RELA,S100A4,SERPINB2,SF3B1,SF3B2,SHMT2,STAT2,TOP2A,TUBA1C	39
Cancer,Endocrine System Disorders,Organismal Injury and Abnormalities	Endocrine carcinoma	1.11e-27			ABCF1,ACADVL,ACAT1,ACIN1,ACP1,ACTR1A,ACTR2,AHCYL1,AK5,AKR7A2,ANKRD17,ANP32B,ANP32E,AP2S1,AP3D1,APMAP,APRT,ARF5,ARFGAP3,ARFIP1,ASNS,ATP5F1B,ATP5F1C,ATP5PO,ATP6V0D1,ATP6V1E1,ATXN2,BAG6,BASP1,BCAT1,BRIX1,BTF3,BZW2,C11orf58,C1QBP,CAB39,CALU,CAP1,CAP2,CAPRIN1,CAPZA1,CAPZB,CAV1,CCDC50,CCN2,CCT5,CCT7,CCT8,CD151,CD81,CDC42EP3,CDH13,CELF1,CEMIP,CEP170,CMAS,CNDP2,CNN3,CNOT1,COL1A1,COL6A2,COL6A3,COMT,COPS3,…	383
Cancer,Endocrine System Disorders,Organismal Injury and Abnormalities	Endocrine gland tumor	2.82e-26		1.109	ABCF1,ACADVL,ACAT1,ACIN1,ACP1,ACTR1A,ACTR2,AHCYL1,AK5,AKR7A2,ANKRD17,ANP32B,ANP32E,AP2S1,AP3D1,APMAP,APRT,ARF5,ARFGAP3,ARFIP1,ASNS,ATP5F1B,ATP5F1C,ATP5PO,ATP6V0D1,ATP6V1E1,ATXN2,BAG6,BASP1,BCAT1,BRIX1,BTF3,BZW2,C11orf58,C1QBP,CAB39,CALU,CAP1,CAP2,CAPRIN1,CAPZA1,CAPZB,CAV1,CCDC50,CCN2,CCT5,CCT7,CCT8,CD151,CD81,CDC42EP3,CDH13,CELF1,CEMIP,CEP170,CMAS,CNDP2,CNN3,CNOT1,COL1A1,COL6A2,COL6A3,COMT,COPS3,…	384
Cellular Function and Maintenance	Endocytosis	6.57e-08		0.815	ABCF1,ACTR2,AP2S1,ARF1,ATP5F1B,ATP6V0D1,ATP6V1E1,CAP1,CAV1,CD151,CDH13,CMAS,CORO1C,CSK,CTNND1,CTTN,DDX3X,EHD2,ERAP1,FLNA,HMOX1,HSPA8,HSPG2,IGF2R,ISG15,LRPAP1,MAP1B,MAPK14,MTA2,MYO1E,NHLRC2,NUMA1,PICALM,PKM,PTX3,PXN,RAB1A,RAB5C,RPS21,RUVBL2,SART1,SYNE1,THBS1,UBQLN2,WASF2	45
Cellular Function and Maintenance	Endocytosis by eukaryotic cells	1.79e-05		0.517	ABCF1,ACTR2,ATP6V0D1,ATP6V1E1,CAV1,CMAS,CSK,CTNND1,CTTN,DDX3X,ERAP1,FLNA,HMOX1,ISG15,LRPAP1,MAP1B,MAPK14,MTA2,NHLRC2,NUMA1,PKM,PTX3,PXN,RPS21,RUVBL2,SART1,THBS1,WASF2	28
Cancer,Organismal Injury and Abnormalities,Reproductive System Disease	Endometrial cancer	0.000194			ACIN1,ACTR1A,AHCYL1,AK5,AKR1C1/AKR1C2,ANKRD17,ANP32B,ANP32E,AP3D1,ARF1,ARFIP1,ATXN2,BAG6,BASP1,BCAT1,BZW2,CAP2,CAV1,CCDC50,CCT5,CDH13,CELF1,CEMIP,CEP170,CNOT1,COL1A1,COL6A2,COL6A3,CORO1C,CRIM1,CSDE1,CSPG4,CTNNA1,CTNND1,CUL2,DCTN3,DDX39A,DDX3X,DLD,DLST,EEF2,EIF1AX,EIF2S1,EIF4A3,EIF4G1,EMILIN1,ERAP1,FERMT2,FIS1,FKBP8,FLNA,FN1,FYCO1,G3BP2,GIGYF2,GLS,GNAS,GNB1,GOLGA3,GOT1,H1-2,HADHB,HCFC1,HDGF,HDLBP,…	169
Cancer,Organismal Injury and Abnormalities	Endometrioid carcinoma	9.14e-05			ACIN1,ACTR1A,ACTR2,AHCYL1,AK5,AKR1C1/AKR1C2,ANKRD17,ANP32B,ANP32E,AP3D1,ARF1,ARFIP1,ATXN2,BAG6,BASP1,BCAT1,BZW2,CAP2,CCDC50,CCT5,CEMIP,CEP170,CNOT1,COL1A1,COL6A2,COL6A3,COMT,CORO1C,CRIM1,CS,CSDE1,CSPG4,CTNNA1,CTNND1,CUL2,CUTA,DCTN3,DDX39A,DDX3X,DLD,EEF2,EIF1AX,EIF2S1,EIF4A3,EIF4G1,EMILIN1,ERAP1,ETFB,FERMT2,FIS1,FKBP8,FLNA,FN1,FYCO1,G3BP2,GATD3A/GATD3B,GIGYF2,GLS,GNAS,GNB1,GOLGA3,GOT1,HADHB,HCFC1,…	170
Cancer,Organismal Injury and Abnormalities,Reproductive System Disease	Endometrioid endometrial adenocarcinoma	0.000362			ACIN1,ACTR1A,AHCYL1,AK5,AKR1C1/AKR1C2,ANKRD17,ANP32B,ANP32E,AP3D1,ARF1,ARFIP1,ATXN2,BAG6,BASP1,BCAT1,BZW2,CAP2,CCDC50,CCT5,CEMIP,CEP170,CNOT1,COL1A1,COL6A2,COL6A3,CORO1C,CRIM1,CSDE1,CSPG4,CTNNA1,CTNND1,CUL2,DCTN3,DDX39A,DDX3X,DLD,EEF2,EIF1AX,EIF2S1,EIF4A3,EIF4G1,EMILIN1,ERAP1,FERMT2,FIS1,FKBP8,FLNA,FN1,FYCO1,G3BP2,GIGYF2,GLS,GNAS,GNB1,GOLGA3,GOT1,HADHB,HCFC1,HDGF,HDLBP,HNRNPF,HNRNPU,HP1BP3,HSPD1,…	152
Cancer,Organismal Injury and Abnormalities,Reproductive System Disease	Endometrium tumor	0.00014			ACIN1,ACTR1A,AHCYL1,AK5,AKR1C1/AKR1C2,ANKRD17,ANP32B,ANP32E,AP3D1,ARF1,ARFIP1,ATXN2,BAG6,BASP1,BCAT1,BZW2,CAP2,CAV1,CCDC50,CCT5,CDH13,CELF1,CEMIP,CEP170,CNOT1,COL1A1,COL6A2,COL6A3,CORO1C,CRIM1,CSDE1,CSPG4,CTNNA1,CTNND1,CUL2,DCTN3,DDX39A,DDX3X,DLD,DLST,EEF2,EIF1AX,EIF2S1,EIF4A3,EIF4G1,EMILIN1,ERAP1,FERMT2,FIS1,FKBP8,FLNA,FN1,FYCO1,G3BP2,GIGYF2,GLS,GNAS,GNB1,GOLGA3,GOT1,H1-2,HADHB,HCFC1,HDAC2,HDGF,…	170
Cellular Function and Maintenance	Engulfment of cells	1.46e-08		1.043	ABCF1,ACTR2,AP2S1,ARF1,ATG3,ATP6V0D1,ATP6V1E1,CAV1,CD151,CDH13,CMAS,CORO1C,CSK,CTNND1,CTTN,D-erythro-C16-ceramide,DDX3X,EHD2,ERAP1,FLNA,FN1,HMOX1,HSPA8,ISG15,LRPAP1,MAP1B,MAPK14,MESD,MTA2,NHLRC2,NUMA1,PICALM,PKM,PTX3,PXN,RAB5C,RPS21,RUVBL2,SART1,SNX3,THBS1,WASF2	42
Cellular Function and Maintenance	Engulfment of tumor cell lines	9.03e-05		-0.084	ACTR2,ATP6V0D1,ATP6V1E1,CAV1,CSK,ERAP1,HMOX1,LRPAP1,MTA2,NHLRC2,PKM,PTX3,PXN,RPS21,RUVBL2,SART1,WASF2	17
Cancer,Hematological Disease,Immunological Disease,Organismal Injury and Abnormalities	Enteropathy-associated T-cell lymphoma	0.000471			GNAS,HDAC2,PSMB5,PSMD2,TOP2A,TUBA1C,YLPM1	7
Cancer,Organismal Injury and Abnormalities	Epithelial neoplasm	1.41e-32		0.008	ABCF1,ACADVL,ACAT1,ACIN1,ACP1,ACTR1A,ACTR2,ADK,AHCYL1,AK5,AKR1C1/AKR1C2,AKR7A2,ANKRD17,ANP32A,ANP32B,ANP32E,AP2S1,AP3D1,API5,APMAP,APRT,ARF1,ARF5,ARFGAP3,ARFIP1,ASNS,ATG3,ATP5F1B,ATP5F1C,ATP5PF,ATP5PO,ATP6V0D1,ATP6V1E1,ATXN2,BAG6,BASP1,BCAT1,BRIX1,BTF3,BZW2,C11orf58,C1QBP,CAB39,CALU,CAP1,CAP2,CAPRIN1,CAPZA1,CAPZB,CAV1,CCDC50,CCN2,CCT5,CCT7,CCT8,CD151,CD81,CDC42EP3,CDH13,CELF1,CEMIP,CEP170,CMAS,CN…	449
Gene Expression	Expression of mRNA	1.06e-08		-0.493	ABCF1,CAPRIN1,CNOT1,CTIF,DDX3X,DDX5,EIF2S1,EIF3C,EIF3G,EIF4A3,EIF4B,EIF4G1,GIGYF2,GTF2F1,HMGN1,RPL10A,RPL13A,RPL19,RPL38,RPS14,RPS23,RPS3,RPS3A,RRBP1,SYNCRIP	25
Protein Synthesis	Expression of protein	2.26e-14		0.878	ABCF1,CAPRIN1,CAV1,CNBP,CNOT1,CSDE1,CTIF,DDX3X,EIF1AX,EIF2S1,EIF3C,EIF3G,EIF3J,EIF4A1,EIF4A3,EIF4B,EIF4G1,FN1,GIGYF2,PABPC1,PPM1G,RNH1,RPL10A,RPL13A,RPL14,RPL19,RPL23A,RPL26,RPL38,RPL9,RPS12,RPS14,RPS20,RPS21,RPS23,RPS3,RPS3A,RPS6,RPS7,RRBP1,SOD2,SUMO1,SYNCRIP,THBS1,UPF1	45
Gene Expression	Expression of RNA	2.87e-09		1.659	ABCF1,ACTR2,ANP32A,AP3D1,BASP1,BTF3,C1QBP,CAPRIN1,CAV1,CCN2,CD81,CDH13,CELF1,CNBP,CNOT1,COL1A1,CTBP1,CTBP2,CTIF,DDX17,DDX21,DDX3X,DDX5,DRG1,EIF2S1,EIF3C,EIF3G,EIF4A3,EIF4B,EIF4G1,ELOB,ELOC,EMILIN1,FKBP8,FLNA,FN1,GIGYF2,GNAS,GNB1,GTF2F1,H1-2,H1-5,HCFC1,HDAC2,HDGF,HEXB,HMGA1,HMGB2,HMGN1,HNRNPA2B1,HNRNPC,HNRNPD,HNRNPU,HP1BP3,HSPA8,HSPD1,IFI16,KARS1,LANCL2,LGALS1,LMNA,LOXL2,MAPK14,MSH2,MTA2,MYDGF,NAA…	117
Cancer,Organismal Injury and Abnormalities	Extraadrenal retroperitoneal tumor	5.55e-06		-0.611	ABCF1,ACAT1,ACIN1,AKR1C1/AKR1C2,ANP32A,ANP32E,AP3D1,API5,ASNS,ATP6V0D1,BASP1,BTF3,C1QBP,CALU,CAP1,CAV1,CCDC50,CCN2,CDC42EP3,CEMIP,CEP170,CNOT1,COL1A1,COL6A3,COX5B,CRIM1,CSDE1,CSPG4,CTBP1,CTNND1,CTTN,DCTN4,DDX3X,DDX5,DIS3,DLD,DLST,ECHS1,EIF1AX,ELOC,ETHE1,FKBP4,FLNA,FN1,GIGYF2,GLS,GNAS,GNB1,GSTM2,H1-2,HADHB,HDAC2,HMOX1,HNRNPC,HNRNPM,HNRNPU,HSPBP1,HSPG2,HYPK,IDI1,IFI16,IGF2R,KHSRP,LGALS1,LMNA,LOXL2,…	147
Cancer,Organismal Injury and Abnormalities	Extracranial solid tumor	2.52e-30		-0.454	ABCF1,ACADVL,ACAT1,ACIN1,ACP1,ACTR1A,ACTR2,ADK,AHCYL1,AK5,AKR1C1/AKR1C2,AKR7A2,ANKRD17,ANP32A,ANP32B,ANP32E,AP2S1,AP3D1,API5,APMAP,APRT,ARF1,ARF5,ARFGAP3,ARFIP1,ASNS,ATG3,ATP5F1B,ATP5F1C,ATP5PF,ATP5PO,ATP6V0D1,ATP6V1E1,ATXN2,BAG6,BASP1,BCAT1,BRIX1,BTF3,BZW2,C11orf58,C1QBP,CAB39,CALU,CAP1,CAP2,CAPRIN1,CAPZA1,CAPZB,CAV1,CCDC50,CCN2,CCT5,CCT7,CCT8,CD151,CD81,CDC42EP3,CDH13,CELF1,CEMIP,CEP170,CLTA,CM…	454
Hereditary Disorder,Neurological Disease,Organismal Injury and Abnormalities	Familial encephalopathy	3.51e-13			ACAT1,ACP1,ADK,AHCYL1,ARF1,ASNS,ATP5F1C,ATP5PF,ATP5PO,ATXN2,BASP1,CAB39,CAV1,CCN2,CCT5,CNOT1,COL1A1,COX5B,CRIM1,CTNNA1,CYCS,DDX3X,DLD,DNAJA1,DPYSL3,DYNLT1,ECHS1,EEF2,EIF2S1,EIF3C,EIF4G1,ERAP1,ETFB,ETHE1,FKBP4,FLNA,GIGYF2,GLS,GMPPA,GNB1,GOLPH3,GOT2,HADHB,HCFC1,HK1,HMGB2,HMGN1,HMOX1,HNRNPA2B1,HNRNPDL,HNRNPU,HSD17B10,HSPA8,HSPD1,ISG15,LDHB,MAP1B,MDH2,MSH2,NAA15,NHLRC2,PARP1,PDHA1,PDHB,PKM,PSAT1,PSMB…	100
Connective Tissue Disorders,Hereditary Disorder,Metabolic Disease,Organismal Injury and Abnormalities	Familial partial lipodystrophy	0.000318			CAV1,CCN2,FN1,LMNA	4
Connective Tissue Disorders,Hereditary Disorder,Metabolic Disease,Organismal Injury and Abnormalities,Skeletal and Muscular Disorders	Familial partial lipodystrophy type 2	0.000225			CCN2,FN1,LMNA	3
Developmental Disorder,Hereditary Disorder,Neurological Disease,Organismal Injury and Abnormalities	Familial periventricular nodular heterotopia	0.00013			ARF1,FLNA,MAP1B	3
Cancer,Hereditary Disorder,Organismal Injury and Abnormalities,Renal and Urological Disease	Familial renal cell carcinoma	0.000138			ELOC,MSH2,PARP1,SF3B1,SF3B2	5
Cancer,Organismal Injury and Abnormalities,Reproductive System Disease	Female genital neoplasm	7.72e-07			ABCF1,ACIN1,ACTR1A,ACTR2,ADK,AHCYL1,AK5,AKR1C1/AKR1C2,AKR7A2,ANKRD17,ANP32B,ANP32E,AP2S1,AP3D1,ARF1,ARFIP1,ATXN2,BAG6,BASP1,BCAT1,BZW2,CAP2,CAV1,CCDC50,CCN2,CCT5,CDC42EP3,CDH13,CELF1,CEMIP,CEP170,CNOT1,COL1A1,COL6A2,COL6A3,COMT,CORO1C,COX5A,CRIM1,CS,CSDE1,CSPG4,CTNNA1,CTNND1,CTSC,CUL2,CUTA,DCTN3,DDX39A,DDX3X,DLD,DLST,DNAJA1,EEF2,EIF1AX,EIF2S1,EIF4A3,EIF4G1,EMILIN1,ERAP1,ERO1A,ETFB,EXOSC4,FERMT2,F…	219
Cancer,Organismal Injury and Abnormalities,Reproductive System Disease	Female genital tract adenocarcinoma	0.000179			ACIN1,ACTR1A,ACTR2,AHCYL1,AK5,AKR1C1/AKR1C2,ANKRD17,ANP32B,ANP32E,AP3D1,ARF1,ARFIP1,ATXN2,BAG6,BASP1,BCAT1,BZW2,CAP2,CCDC50,CCT5,CDH13,CEMIP,CEP170,CNOT1,COL1A1,COL6A2,COL6A3,COMT,CORO1C,CRIM1,CS,CSDE1,CSPG4,CTNNA1,CTNND1,CUL2,CUTA,DCTN3,DDX39A,DDX3X,DLD,DNAJA1,EEF2,EIF1AX,EIF2S1,EIF4A3,EIF4G1,EMILIN1,ERAP1,ETFB,EXOSC4,FERMT2,FIS1,FKBP8,FLNA,FN1,FYCO1,G3BP2,GATD3A/GATD3B,GIGYF2,GLS,GNAS,GNB1,GOLG…	182
Cancer,Organismal Injury and Abnormalities,Reproductive System Disease	Female genital tract cancer	5.46e-06			ABCF1,ACIN1,ACTR1A,ACTR2,AHCYL1,AK5,AKR1C1/AKR1C2,AKR7A2,ANKRD17,ANP32B,ANP32E,AP3D1,ARF1,ARFIP1,ATXN2,BAG6,BASP1,BCAT1,BZW2,CAP2,CAV1,CCDC50,CCN2,CCT5,CDH13,CELF1,CEMIP,CEP170,CNOT1,COL1A1,COL6A2,COL6A3,COMT,CORO1C,COX5A,CRIM1,CS,CSDE1,CSPG4,CTNNA1,CTNND1,CTSC,CUL2,CUTA,DCTN3,DDX39A,DDX3X,DLD,DLST,DNAJA1,EEF2,EIF1AX,EIF2S1,EIF4A3,EIF4G1,EMILIN1,ERAP1,ERO1A,ETFB,EXOSC4,FERMT2,FIS1,FKBP8,FLNA,FN1,…	211
Cellular Assembly and Organization,Tissue Development	Fibrogenesis	5.3e-05		1.045	ACTR2,ARF1,ATXN2,CAPZB,CAV1,CCN2,CDH13,COL6A3,CTNND1,CTTN,CUL2,DPYSL3,DRG1,FERMT2,FKBP4,FN1,GNB1,MAP1B,MAPK14,NEFM,NUMA1,PXN,RND3,RPS3,THBS1,TJP1,TNS1,TPM3,TUBB,TXN,WASF2	31
Infectious Diseases	Flu	0.000426			FN1,PML,RPL23A,RPL38,RPS20,RPS23,TUBB,XK	8
Post-Translational Modification,Protein Folding	Folding of protein	1.16e-10		1.961	CCT5,CCT7,CCT8,DNAJA1,ERO1A,FKBP4,FKBP8,GNB1,HSPA8,HSPBP1,HSPD1,LMAN1,MESD,P3H1,PRKCSH,RUVBL2,TCP1,TXN	18
Organ Morphology,Organismal Development,Organismal Injury and Abnormalities,Renal and Urological Disease,Renal and Urological System Development and Function	Formation of cast in kidney	4.87e-05			APRT,CD151,HMOX1,MYO1E,TNS1	5
Cellular Assembly and Organization,DNA Replication, Recombination, and Repair	Formation of chromosome components	0.000548			BAG6,H1-5,H3-3A/H3-3B,HDAC2,HMGN1,MTA2,NUCKS1,P3H4,PARP1,RELA	10
Cellular Assembly and Organization	Formation of cytoskeleton	4.32e-05		0.785	ACTR2,ARF1,ATXN2,CAPZB,CAV1,CCN2,CDH13,CTNND1,CTTN,CUL2,DPYSL3,DRG1,FERMT2,FKBP4,FLNA,FN1,GNB1,MAP1B,NUMA1,PXN,RND3,RPS3,THBS1,TJP1,TPM3,TUBB,WASF2	27
Cellular Assembly and Organization,Tissue Development	Formation of filaments	4.36e-05		1.143	ACTR2,ARF1,ATXN2,CAPZB,CAV1,CCN2,CDH13,COL6A3,CTNND1,CTTN,CUL2,DPYSL3,DRG1,FERMT2,FKBP4,FN1,GNB1,MAP1B,NEFM,NUMA1,PXN,RND3,RPS3,THBS1,TJP1,TNS1,TPM3,TUBB,WASF2	29
Cell-To-Cell Signaling and Interaction,Cellular Assembly and Organization,Cellular Function and Maintenance	Formation of focal adhesions	0.000194		0.706	CAV1,CCN2,CD81,CORO1C,CSK,CTNND1,CTTN,FERMT2,FN1,GNB1,PXN,RND3,THBS1	13
Cellular Assembly and Organization,Cellular Function and Maintenance,Tissue Development	Formation of microtubules	0.000514		0.614	CAPZB,CAV1,DPYSL3,DRG1,FKBP4,MAP1B,NUMA1,RPS3,TUBB	9
Cellular Assembly and Organization	Formation of mitochondrial cristae	0.00037			ATP5F1B,ATP5F1C,ATP5PF,ATP5PO,IMMT	5
Cellular Assembly and Organization,DNA Replication, Recombination, and Repair	Formation of nuclear foci	7.27e-05		-0.594	FLNA,HMOX1,MSH2,MSH6,NUCKS1,PARP1,PRKDC,RUVBL2,SF3B2,SUMO1,TPT1	11
Cellular Assembly and Organization	Formation of nucleus	2.48e-05		1.709	FLNA,FN1,G3BP2,LMNA,NUMA1,NUP153,PARP1,RBM14,RSL1D1,TMPO	10
Organismal Injury and Abnormalities,Renal and Urological Disease	Formation of renal lesion	3.64e-06			ABCF1,ACAT1,ACIN1,ASNS,BASP1,CDC42EP3,CNOT1,COX5B,CSPG4,DLST,ECHS1,ELOC,FLNA,FN1,GNAS,GSTM2,H1-2,HADHB,HNRNPM,HYPK,IFI16,KHSRP,LMNA,LUC7L2,MAPK14,MSH2,MSH6,NASP,NEFM,NUMA1,NUP153,PARP1,PDHB,PKM,PREP,PRRC2C,PSMD2,PSPC1,RAI14,RBM14,RELA,RPL14,SART1,SERPINB2,SF3B1,SF3B2,SLC25A5,SOD2,SYNE1,TDP2,THBS1,TJP1,TNS1,TOP2A,TUBB,TUBB6,UBR4,UPF1,UQCRC2,UQCRFS1,VPS26C,XK,YBX3,YLPM1	64
Cancer,Organismal Injury and Abnormalities	Formation of solid tumor	1.79e-20		-0.332	ABCF1,ACADVL,ACAT1,ACIN1,ACP1,ACTR1A,ACTR2,ADK,AHCYL1,AK5,AKR1C1/AKR1C2,AKR7A2,ANKRD17,ANP32A,ANP32B,ANP32E,AP2S1,AP3D1,API5,APMAP,APRT,ARF1,ARF5,ARFGAP3,ARFIP1,ASNS,ATG3,ATP5F1B,ATP5F1C,ATP5PF,ATP5PO,ATP6V1E1,ATXN2,BAG6,BASP1,BCAT1,BZW2,C1QBP,CAB39,CAP1,CAP2,CAPRIN1,CAV1,CCDC50,CCT5,CCT7,CCT8,CD151,CDC42EP3,CDH13,CELF1,CEMIP,CEP170,CMAS,CNDP2,CNN3,CNOT1,COL1A1,COL6A2,COL6A3,COMT,COPS3,CORO1C,COX…	393
Cellular Assembly and Organization	Formation of stress granule	1.83e-05		0.555	ATXN2,DDX3X,G3BP2,RNH1,RPS14,RPS6	6
Cancer,Organismal Injury and Abnormalities	Frequency of tumor	1.08e-15		-0.29	ABCF1,ACADVL,ACAT1,ACIN1,ACP1,ACTR1A,ACTR2,ADK,AHCYL1,AK5,AKR1C1/AKR1C2,AKR7A2,ANKRD17,ANP32A,ANP32B,ANP32E,AP3D1,API5,ARF1,ARFGAP3,ARFIP1,ASNS,ATG3,ATP5F1B,ATP5F1C,ATP5PF,ATP5PO,ATP6V1E1,ATXN2,BAG6,BASP1,BCAT1,BZW2,C1QBP,CAB39,CAP2,CAPRIN1,CAV1,CCDC50,CCT5,CCT7,CCT8,CD151,CDC42EP3,CDH13,CELF1,CEMIP,CEP170,CMAS,CNDP2,CNOT1,COL1A1,COL6A2,COL6A3,COMT,CORO1C,COX5A,COX5B,CPSF7,CRELD2,CRIM1,CRYZ,CS,CS…	345
Cancer,Gastrointestinal Disease,Organismal Injury and Abnormalities	Gastric adenocarcinoma	0.000436			ABCF1,ACAT1,ACP1,ACTR1A,AKR1C1/AKR1C2,ATP5F1B,BCAT1,C1QBP,CAP2,CCT8,CEP170,CNOT1,COL1A1,COL6A2,COL6A3,CRELD2,CSPG4,CTBP2,CTNND1,CUL2,DDX17,DDX3X,DPYSL3,EEF2,EHD2,FLNA,FN1,FYCO1,GIGYF2,GLS,GNAS,GOLGA3,HDAC2,HDLBP,HMGB2,HNRNPC,HNRNPDL,HP1BP3,HSPG2,IFI16,IGF2R,LMAN1,MAP7D1,MARCKS,MSH2,MSH6,MYL1,NCAPD2,NEFM,NID2,NOMO1 (includes others),NQO1,NUP153,P3H3,PARP1,PKM,PPM1G,PPP1R14B,PRKDC,PRRC2C,PSMC4,RALY…	87
Cancer,Gastrointestinal Disease,Organismal Injury and Abnormalities	Gastric carcinoma	0.00031			ABCF1,ACAT1,ACIN1,ACP1,ACTR1A,ADK,AKR1C1/AKR1C2,ATG3,ATP5F1B,ATP5PO,ATXN2,BAG6,BCAT1,C1QBP,CAP2,CAPRIN1,CCT7,CCT8,CD151,CEP170,CNOT1,COL1A1,COL6A2,COL6A3,CPSF7,CRELD2,CRIM1,CSPG4,CTBP2,CTNND1,CTTN,CUL2,DDX17,DDX3X,DPYSL3,EEF2,EHD2,EIF3G,EIF3J,FKBP15,FKBP8,FLNA,FN1,FYCO1,GATD3A/GATD3B,GIGYF2,GLS,GNAS,GOLGA3,GTF2F1,HDAC2,HDLBP,HMGB2,HNRNPC,HNRNPDL,HP1BP3,HSPG2,IFI16,IGF2R,KHSRP,KPNA4,LMAN1,LOXL2,MA…	137
Cancer,Gastrointestinal Disease,Organismal Injury and Abnormalities	Gastro-esophageal carcinoma	0.000249			ABCF1,ACAT1,ACIN1,ACP1,ACTR1A,ADK,AKR1C1/AKR1C2,ATG3,ATP5F1B,ATP5PO,ATXN2,BAG6,BCAT1,C1QBP,CAP2,CAPRIN1,CAV1,CCT7,CCT8,CD151,CEP170,CNOT1,COL1A1,COL6A2,COL6A3,CPSF7,CRELD2,CRIM1,CSPG4,CTBP2,CTNND1,CTSC,CTTN,CUL2,DDX17,DDX3X,DPYSL3,EEF2,EHD2,EIF3G,EIF3J,ETFB,FKBP15,FKBP8,FLNA,FN1,FYCO1,GATD3A/GATD3B,GIGYF2,GLS,GNAS,GOLGA3,GTF2F1,HDAC2,HDLBP,HMGB2,HNRNPC,HNRNPDL,HP1BP3,HSPG2,IFI16,IGF2R,KHSRP,KPNA4…	146
Cancer,Gastrointestinal Disease,Organismal Injury and Abnormalities	Gastrointestinal adenocarcinoma	7.31e-13			ABCF1,ACADVL,ACAT1,ACIN1,ACP1,ACTR1A,ADK,AHCYL1,AK5,AKR1C1/AKR1C2,AKR7A2,ANKRD17,ANP32E,AP3D1,API5,APMAP,ARF5,ARFGAP3,ARFIP1,ASNS,ATG3,ATP5F1B,ATP5F1C,ATP5PF,ATP6V0D1,ATP6V1E1,ATXN2,BAG6,BASP1,BCAT1,BZW2,C11orf58,C1QBP,CAB39,CALU,CAP1,CAP2,CAPRIN1,CAPZB,CAV1,CCDC50,CCT5,CCT7,CCT8,CD81,CDC42EP3,CDH13,CELF1,CEMIP,CEP170,CMAS,CNDP2,CNOT1,COL1A1,COL6A2,COL6A3,CORO1C,COTL1,COX5A,CPSF7,CRELD2,CRIM1,CS,…	337
Cancer,Gastrointestinal Disease,Organismal Injury and Abnormalities	Gastrointestinal carcinoma	2.1e-13		0.97	ABCF1,ACADVL,ACAT1,ACIN1,ACP1,ACTR1A,ADK,AHCYL1,AK5,AKR1C1/AKR1C2,AKR7A2,ANKRD17,ANP32E,AP3D1,API5,APMAP,ARF5,ARFGAP3,ARFIP1,ASNS,ATG3,ATP5F1B,ATP5F1C,ATP5PF,ATP5PO,ATP6V0D1,ATP6V1E1,ATXN2,BAG6,BASP1,BCAT1,BZW2,C11orf58,C1QBP,CAB39,CALU,CAP1,CAP2,CAPRIN1,CAPZB,CAV1,CCDC50,CCN2,CCT5,CCT7,CCT8,CD151,CD81,CDC42EP3,CDH13,CELF1,CEMIP,CEP170,CMAS,CNBP,CNDP2,CNOT1,COL1A1,COL6A2,COL6A3,CORO1C,COTL1,COX5A…	351
Cancer,Gastrointestinal Disease,Organismal Injury and Abnormalities	Gastrointestinal tract cancer	3.09e-13		0.57	ABCF1,ACADVL,ACAT1,ACIN1,ACP1,ACTR1A,ADK,AHCYL1,AK5,AKR1C1/AKR1C2,AKR7A2,ANKRD17,ANP32E,AP3D1,API5,APMAP,ARF5,ARFGAP3,ARFIP1,ASNS,ATG3,ATP5F1B,ATP5F1C,ATP5PF,ATP5PO,ATP6V0D1,ATP6V1E1,ATXN2,BAG6,BASP1,BCAT1,BZW2,C11orf58,C1QBP,CAB39,CALU,CAP1,CAP2,CAPRIN1,CAPZB,CAV1,CCDC50,CCN2,CCT5,CCT7,CCT8,CD151,CD81,CDC42EP3,CDH13,CELF1,CEMIP,CEP170,CMAS,CNBP,CNDP2,CNOT1,COL1A1,COL6A2,COL6A3,CORO1C,COTL1,COX5A…	361
Cancer,Gastrointestinal Disease,Organismal Injury and Abnormalities	Gastrointestinal tumor	7.63e-14		0.562	ABCF1,ACADVL,ACAT1,ACIN1,ACP1,ACTR1A,ADK,AHCYL1,AK5,AKR1C1/AKR1C2,AKR7A2,ANKRD17,ANP32E,AP3D1,API5,APMAP,ARF5,ARFGAP3,ARFIP1,ASNS,ATG3,ATP5F1B,ATP5F1C,ATP5PF,ATP5PO,ATP6V0D1,ATP6V1E1,ATXN2,BAG6,BASP1,BCAT1,BZW2,C11orf58,C1QBP,CAB39,CALU,CAP1,CAP2,CAPRIN1,CAPZB,CAV1,CCDC50,CCN2,CCT5,CCT7,CCT8,CD151,CD81,CDC42EP3,CDH13,CELF1,CEMIP,CEP170,CMAS,CNBP,CNDP2,CNOT1,COL1A1,COL6A2,COL6A3,CORO1C,COTL1,COX5A…	364
Cancer,Organismal Injury and Abnormalities,Reproductive System Disease	Genital tract cancer	4.5e-06			ABCF1,ACADVL,ACIN1,ACTR1A,ACTR2,AHCYL1,AK5,AKR1C1/AKR1C2,AKR7A2,ANKRD17,ANP32B,ANP32E,AP3D1,API5,APMAP,ARF1,ARF5,ARFGAP3,ARFIP1,ASNS,ATXN2,BAG6,BASP1,BCAT1,BZW2,CALU,CAP2,CAPZA1,CAPZB,CAV1,CCDC50,CCN2,CCT5,CDH13,CELF1,CEMIP,CEP170,CNOT1,COL1A1,COL6A2,COL6A3,COMT,CORO1C,COX5A,CPSF7,CRIM1,CS,CSDE1,CSPG4,CTNNA1,CTNND1,CTSC,CUL2,CUTA,DCTN3,DDX17,DDX39A,DDX3X,DIS3,DLD,DLST,DNAJA1,EEF2,EIF1AX,EIF2S1,EI…	257
Cancer,Organismal Injury and Abnormalities,Reproductive System Disease	Genital tumor	1.8e-07		-0.126	ABCF1,ACADVL,ACIN1,ACTR1A,ACTR2,ADK,AHCYL1,AK5,AKR1C1/AKR1C2,AKR7A2,ANKRD17,ANP32B,ANP32E,AP2S1,AP3D1,API5,APMAP,ARF1,ARF5,ARFGAP3,ARFIP1,ASNS,ATXN2,BAG6,BASP1,BCAT1,BZW2,CALU,CAP2,CAPZA1,CAPZB,CAV1,CCDC50,CCN2,CCT5,CDC42EP3,CDH13,CELF1,CEMIP,CEP170,CNOT1,COL1A1,COL6A2,COL6A3,COMT,CORO1C,COX5A,CPSF7,CRIM1,CS,CSDE1,CSPG4,CTNNA1,CTNND1,CTSC,CUL2,CUTA,DCTN3,DDX17,DDX39A,DDX3X,DIS3,DLD,DLST,DNAJA1,DP…	267
Cancer,Organismal Injury and Abnormalities	Genitourinary adenocarcinoma	1.01e-06			ABCF1,ACADVL,ACAT1,ACIN1,ACTR1A,ACTR2,AHCYL1,AK5,AKR1C1/AKR1C2,ANKRD17,ANP32B,ANP32E,AP3D1,API5,ARF1,ARF5,ARFGAP3,ARFIP1,ASNS,ATXN2,BAG6,BASP1,BCAT1,BZW2,CAB39,CALU,CAP2,CAPZA1,CAPZB,CCDC50,CCT5,CDC42EP3,CDH13,CEMIP,CEP170,CNOT1,COL1A1,COL6A2,COL6A3,COMT,CORO1C,COX5B,CRIM1,CS,CSDE1,CSPG4,CTBP2,CTNNA1,CTNND1,CTSC,CUL2,CUTA,DCTN3,DDX17,DDX39A,DDX3X,DIS3,DLD,DLST,DNAJA1,ECHS1,EEF2,EIF1AX,EIF2S1,EIF4…	254
Cancer,Organismal Injury and Abnormalities	Genitourinary carcinoma	5.47e-10			ABCF1,ACADVL,ACAT1,ACIN1,ACTR1A,ACTR2,AHCYL1,AK5,AKR1C1/AKR1C2,ANKRD17,ANP32B,ANP32E,AP3D1,API5,ARF1,ARF5,ARFGAP3,ARFIP1,ASNS,ATP5PF,ATXN2,BAG6,BASP1,BCAT1,BTF3,BZW2,C1QBP,CAB39,CALU,CAP1,CAP2,CAPZA1,CAPZB,CAV1,CCDC50,CCT5,CDC42EP3,CDH13,CELF1,CEMIP,CEP170,CMAS,CNOT1,COL1A1,COL6A2,COL6A3,COMT,COPS3,CORO1C,COX5A,COX5B,CRIM1,CS,CSDE1,CSK,CSPG4,CTBP2,CTIF,CTNNA1,CTNND1,CTSC,CUL2,CUTA,DCTN3,DDX17,DDX…	298
Cancer,Organismal Injury and Abnormalities	Genitourinary tumor	3.37e-17		-0.535	ABCF1,ACADVL,ACAT1,ACIN1,ACTR1A,ACTR2,ADK,AHCYL1,AK5,AKR1C1/AKR1C2,AKR7A2,ANKRD17,ANP32B,ANP32E,AP2S1,AP3D1,API5,APMAP,ARF1,ARF5,ARFGAP3,ARFIP1,ASNS,ATP5F1C,ATP5PF,ATXN2,BAG6,BASP1,BCAT1,BTF3,BZW2,C1QBP,CAB39,CALU,CAP1,CAP2,CAPZA1,CAPZB,CAV1,CCDC50,CCN2,CCT5,CD151,CDC42EP3,CDH13,CELF1,CEMIP,CEP170,CMAS,CNDP2,CNOT1,COL1A1,COL6A2,COL6A3,COMT,COPS3,CORO1C,COX5A,COX5B,CPSF7,CRIM1,CS,CSDE1,CSK,CSPG4,C…	339
Cancer,Neurological Disease,Organismal Injury and Abnormalities	Glioblastoma	0.000535			AK5,ATP6V1E1,CAP2,CAV1,COL1A1,CSPG4,CYCS,FLNA,FN1,GOT1,H1-2,H3-3A/H3-3B,HNRNPA2B1,MARCKS,MGLL,MSH2,MSH6,PARP1,PKM,PTX3,S100A4,SF3B1,SF3B2,SHMT2,TUBA1C	25
Cancer,Neurological Disease,Organismal Injury and Abnormalities	Glioma	1.16e-05			ABCF1,ACADVL,ACAT1,ACIN1,ACTR1A,AHCYL1,AK5,AKR1C1/AKR1C2,ANKRD17,ANP32B,ANP32E,AP3D1,APMAP,APRT,ARF5,ARFGAP3,ATP5F1B,ATP5F1C,ATP6V1E1,ATXN2,BAG6,BCAT1,CAP1,CAP2,CAV1,CCDC50,CCT5,CCT7,CDC42EP3,CDH13,CELF1,CEMIP,CMAS,CNDP2,CNN3,COL1A1,COL6A2,COL6A3,COPS3,COX5B,CRIM1,CS,CSDE1,CSK,CSPG4,CTBP2,CTIF,CTNNA1,CTNND1,CTTN,CYCS,DDX17,DDX39A,DDX3X,DDX5,DHX15,DIS3,DLD,DLST,DYNLT1,EHD2,EIF1AX,EIF3G,EIF4A3,EIF4…	245
Cancer,Neurological Disease,Organismal Injury and Abnormalities	Glioma cancer	3.48e-05			ABCF1,ACADVL,ACAT1,ACIN1,ACTR1A,AHCYL1,AK5,AKR1C1/AKR1C2,ANKRD17,ANP32B,ANP32E,AP3D1,APMAP,APRT,ARF5,ARFGAP3,ATP5F1B,ATP5F1C,ATP6V1E1,ATXN2,BAG6,BCAT1,CAP1,CAP2,CAV1,CCDC50,CCT5,CCT7,CDC42EP3,CDH13,CELF1,CEMIP,CNDP2,CNN3,COL1A1,COL6A2,COL6A3,COPS3,COX5B,CRIM1,CS,CSDE1,CSK,CSPG4,CTBP2,CTIF,CTNNA1,CTNND1,CTTN,CYCS,DDX17,DDX39A,DDX3X,DDX5,DHX15,DIS3,DLD,DLST,DYNLT1,EHD2,EIF1AX,EIF3G,EIF4A3,EIF4B,EIF…	238
Cancer,Endocrine System Disorders,Organismal Injury and Abnormalities,Reproductive System Disease	Gonadal tumor	0.000503			ACTR2,ADK,AKR1C1/AKR1C2,ARFIP1,BAG6,CCN2,CCT5,CNOT1,COL6A2,COL6A3,COMT,COX5A,CS,CSPG4,CUL2,CUTA,DDX39A,DDX3X,DNAJA1,EIF1AX,EIF3C,EIF4G1,ERO1A,ETFB,EXOSC4,FN1,GATD3A/GATD3B,GNAS,GOT2,GSTM2,H1-2,HCFC1,HDAC2,HK1,HMGA1,HNRNPA2B1,HNRNPM,HP1BP3,HS1BP3,IGF2R,LASP1,LMNA,LUZP1,MAP4,MAT2B,MSH2,MSH6,NASP,NEFM,NUP153,PARP1,PCYOX1,PDAP1,PEA15,PKM,POLDIP3,PSAT1,PSMB9,RBM39,RDX,RRBP1,RSL1D1,SART1,SEC24C,SHMT2,S…	82
Organismal Development,Skeletal and Muscular System Development and Function	Grip strength of hindlimb	0.00036			LMNA,UBQLN2	2
Developmental Disorder	Growth Failure	0.000528	Decreased	-3.049	ANKRD17,C1QBP,COPS3,CSDE1,CYCS,DDX3X,DLD,DNAJA1,ETHE1,FKBP4,FN1,GNAS,H1-2,H3-3A/H3-3B,HEXB,HMOX1,HNRNPD,LMNA,MAPK14,PDHA1,PICALM,RANBP1,RBM39,RELA,RNH1,SNX1,SOD2,SRSF10,SUMO2,SYNE1,TPT1,WASF2	32
Developmental Disorder	Growth failure or short stature	0.000524	Decreased	-3.431	ANKRD17,C1QBP,CCN2,COL1A1,COPS3,CSDE1,CYCS,DDX3X,DLD,DNAJA1,ETHE1,FKBP4,FLNA,FN1,GNAS,H1-2,H3-3A/H3-3B,HEXB,HMOX1,HNRNPD,HSPG2,LMNA,MAPK14,PDHA1,PICALM,RANBP1,RBM39,RELA,RNH1,SNX1,SOD2,SRSF10,SUMO2,SYNE1,TPT1,WASF2,XRCC6	37
Cellular Development,Cellular Growth and Proliferation,Nervous System Development and Function,Tissue Development	Growth of neurites	0.000351	Increased	2.785	ANP32A,BASP1,CAP1,CAPZB,CAV1,COTL1,DPYSL3,FKBP4,FN1,GNAS,HSPA8,LGALS1,MAP1B,MARCKS,PARP1,PXN,RELA,RPS14,RPS6,S100A4,SLC25A5,SNX1,SNX3,STRAP,STX7,THBS1,TXN,VAPA	28
Cellular Growth and Proliferation,Organismal Development	Growth of yeast	7.43e-06		0.68	ATXN2,DHX15,DLD,EIF4A1,MAPK14,PARP1,RANBP1,SLC25A5,SLC25A6,TIMM8A,UBE2I	11
Cancer,Organismal Injury and Abnormalities	Head and neck cancer	2.04e-28			ABCF1,ACADVL,ACAT1,ACIN1,ACP1,ACTR1A,ACTR2,AHCYL1,AK5,AKR7A2,ANKRD17,ANP32A,ANP32B,ANP32E,AP2S1,AP3D1,APMAP,APRT,ARF5,ARFGAP3,ARFIP1,ASNS,ATP5F1B,ATP5F1C,ATP5PF,ATP5PO,ATP6V0D1,ATP6V1E1,ATXN2,BAG6,BASP1,BCAT1,BRIX1,BTF3,BZW2,C11orf58,C1QBP,CAB39,CALU,CAP1,CAP2,CAPRIN1,CAPZA1,CAPZB,CAV1,CCDC50,CCN2,CCT5,CCT7,CCT8,CD81,CDC42EP3,CDH13,CELF1,CEMIP,CEP170,CMAS,CNBP,CNDP2,CNN3,CNOT1,COL1A1,COL6A2,COL6A…	397
Cancer,Organismal Injury and Abnormalities	Head and neck carcinoma	7.66e-27			ABCF1,ACADVL,ACAT1,ACIN1,ACP1,ACTR1A,ACTR2,AHCYL1,AK5,AKR7A2,ANKRD17,ANP32A,ANP32B,ANP32E,AP2S1,AP3D1,APMAP,APRT,ARF5,ARFGAP3,ARFIP1,ASNS,ATP5F1B,ATP5F1C,ATP5PF,ATP5PO,ATP6V0D1,ATP6V1E1,ATXN2,BAG6,BASP1,BCAT1,BRIX1,BTF3,BZW2,C11orf58,C1QBP,CAB39,CALU,CAP1,CAP2,CAPRIN1,CAPZA1,CAPZB,CAV1,CCDC50,CCN2,CCT5,CCT7,CCT8,CD81,CDC42EP3,CDH13,CELF1,CEMIP,CEP170,CMAS,CNBP,CNDP2,CNN3,CNOT1,COL1A1,COL6A2,COL6A…	385
Cancer,Organismal Injury and Abnormalities	Head and neck tumor	9.52e-27		0.277	ABCF1,ACADVL,ACAT1,ACIN1,ACP1,ACTR1A,ACTR2,AHCYL1,AK5,AKR1C1/AKR1C2,AKR7A2,ANKRD17,ANP32A,ANP32B,ANP32E,AP2S1,AP3D1,APMAP,APRT,ARF5,ARFGAP3,ARFIP1,ASNS,ATP5F1B,ATP5F1C,ATP5PF,ATP5PO,ATP6V0D1,ATP6V1E1,ATXN2,BAG6,BASP1,BCAT1,BRIX1,BTF3,BZW2,C11orf58,C1QBP,CAB39,CALU,CAP1,CAP2,CAPRIN1,CAPZA1,CAPZB,CAV1,CCDC50,CCN2,CCT5,CCT7,CCT8,CD81,CDC42EP3,CDH13,CELF1,CEMIP,CEP170,CMAS,CNBP,CNDP2,CNN3,CNOT1,COL1A…	410
Cancer,Hematological Disease,Organismal Injury and Abnormalities	Hematologic cancer	4.25e-13		0.376	ADK,ATP6V1E1,ATXN2,BASP1,BCAT1,BZW2,CAV1,CCT7,CD151,CDC42EP3,CEMIP,COL1A1,COL6A2,COL6A3,COMT,CPSF7,CSDE1,CSK,CSPG4,CTBP1,CTBP2,CTSC,CTTN,CUL2,CYCS,DCTN3,DDX39A,DDX3X,DHX15,DIS3,ECHS1,EIF1AX,EIF3C,EIF4A1,EIF4G1,ELOC,ETFA,FERMT2,FKBP8,FLNA,FN1,FYCO1,GLS,GMPPA,GNAS,GNB1,GOLGA3,GOT2,GSTM2,H1-2,HDAC2,HMGA1,HMGB2,HMOX1,HNRNPA2B1,HNRNPD,HNRNPM,HNRNPU,HSPA8,HSPD1,HSPG2,HYPK,IGF2R,ISG15,LANCL2,LDHB,LGALS1…	171
Cancer,Hematological Disease,Organismal Injury and Abnormalities	Hematologic cancer of cells	7.75e-07		0.462	BASP1,BCAT1,BZW2,CAV1,CCT7,CD151,CDC42EP3,CEMIP,COL1A1,COL6A2,COL6A3,COMT,CPSF7,CSDE1,CSK,CTBP1,CTBP2,CTTN,CUL2,DDX39A,DDX3X,DIS3,EIF4A1,ELOC,FERMT2,FN1,GMPPA,GNAS,GNB1,GOT2,GSTM2,H1-2,HDAC2,HMGA1,HMGB2,HMOX1,HNRNPA2B1,HNRNPM,HNRNPU,HSPA8,IGF2R,ISG15,LANCL2,LGALS1,MAP1B,MCM3,MGLL,MSH2,MSH6,MYL1,NAP1L1,NASP,NCAPD2,NCAPH,NQO1,PARP1,PARP4,PBK,PCOLCE,PML,PRKDC,PRPS1,PSMB5,PSMB6,PSMB9,PSMD2,RALY,RANBP…	105
Cancer,Hematological Disease,Organismal Injury and Abnormalities	Hematopoietic neoplasm	4.65e-13		0.276	ADK,ATP6V1E1,ATXN2,BASP1,BCAT1,BZW2,CAV1,CCT7,CD151,CDC42EP3,CEMIP,COL1A1,COL6A2,COL6A3,COMT,CPSF7,CSDE1,CSK,CSPG4,CTBP1,CTBP2,CTNND1,CTSC,CTTN,CUL2,CYCS,DCTN3,DDX39A,DDX3X,DHX15,DIS3,ECHS1,EIF1AX,EIF3C,EIF4A1,EIF4G1,ELOC,ETFA,FERMT2,FKBP8,FLNA,FN1,FYCO1,GLS,GMPPA,GNAS,GNB1,GOLGA3,GOT2,GSTM2,H1-2,HDAC2,HMGA1,HMGB2,HMOX1,HNRNPA2B1,HNRNPD,HNRNPM,HNRNPU,HSPA8,HSPD1,HSPG2,HYPK,IGF2R,ISG15,LANCL2,LDHB…	173
Cancer,Gastrointestinal Disease,Hepatic System Disease,Organismal Injury and Abnormalities	Hepatitis B surface antigen-negative hepatitis C virus negative hepatocellular carcinoma	2.23e-05			DLD,EEF2,GLUD1,HSPA8,HSPD1,TPM3	6
Cancer,Gastrointestinal Disease,Hepatic System Disease,Organismal Injury and Abnormalities	Hepatitis B virus-related hepatocellular carcinoma	3.67e-05			ECHS1,EEF2,HSPA8,HSPD1,RRBP1,TUBB,UQCRC1	7
Cancer,Gastrointestinal Disease,Hepatic System Disease,Organismal Injury and Abnormalities	Hepatitis C virus-related hepatocellular carcinoma	1.84e-08			ECHS1,EEF2,GLUD1,HSPA8,HSPD1,RRBP1,TUBB,UQCRC1	8
Cancer,Gastrointestinal Disease,Organismal Injury and Abnormalities	Hepatobiliary carcinoma	1.35e-06		1.067	ACADVL,ACP1,ACTR1A,ADK,AKR1C1/AKR1C2,ANKRD17,ANP32B,ANP32E,AP3D1,API5,ARF1,ARFIP1,ATP5F1B,ATP5PF,ATP6V1E1,ATXN2,BAG6,BCAT1,CALU,CAP2,CCT8,CDC42EP3,CDH13,CELF1,CNDP2,CNOT1,COL1A1,COL6A2,COMT,COTL1,CRELD2,CS,CSDE1,CTBP2,CTNNA1,CTNND1,CTSC,CTTN,CUL2,CUTA,DCTN4,DDX17,DECR1,DIS3,DLD,DLST,DNAJA1,DPYSL3,ECHS1,EEF2,EIF4A1,EIF4B,EMILIN1,ERAP1,EXOSC4,FARSA,FKBP15,FKBP8,FLNA,FN1,GATD3A/GATD3B,GIGYF2,GLUD1,G…	188
Cancer,Gastrointestinal Disease,Hepatic System Disease,Organismal Injury and Abnormalities	Hepatobiliary system cancer	5.87e-08		1.195	ACADVL,ACP1,ACTR1A,ADK,AKR1C1/AKR1C2,ANKRD17,ANP32B,ANP32E,AP3D1,API5,ARF1,ARFIP1,ATP5F1B,ATP5PF,ATP6V1E1,ATXN2,BAG6,BCAT1,CALU,CAP2,CCT8,CDC42EP3,CDH13,CELF1,CNDP2,CNOT1,COL1A1,COL6A2,COMT,COTL1,CRELD2,CS,CSDE1,CTBP2,CTNNA1,CTNND1,CTSC,CTTN,CUL2,CUTA,DCTN4,DDX17,DDX3X,DECR1,DIS3,DLD,DLST,DNAJA1,DPYSL3,ECHS1,EEF2,EIF1AX,EIF4A1,EIF4B,EMILIN1,ERAP1,EXOSC4,FARSA,FKBP15,FKBP8,FLNA,FN1,GATD3A/GATD3B,G…	199
Hereditary Disorder,Organismal Injury and Abnormalities,Skeletal and Muscular Disorders	Hereditary myopathy	3.1e-06			ACADVL,ARF1,CAP1,CCN2,CCT5,CNBP,CNN3,COL1A1,COL6A2,COL6A3,COMT,CYCS,DDX5,DLD,ECHS1,EMILIN1,FN1,GOLPH3,HADHB,HK1,HNRNPA2B1,HNRNPDL,HSPD1,KARS1,LMNA,LOXL2,MAP1B,MYL1,NEK9,PRPS1,PSMA2,PSMB5,SDCBP,SUCLG1,SYNE1,TFG,TMPO,TPM3,TUBB6,ZFR	40
Hereditary Disorder,Neurological Disease,Organismal Injury and Abnormalities	Hereditary neuropathy	8.88e-05			ARF1,ATXN2,CAV1,CCT5,EIF4G1,GIGYF2,HADHB,HK1,HSPD1,KARS1,LMNA,MAP1B,PRPS1,SCP2,SYNE1,TFG,TUBB6,UBQLN2,UPF1,VPS35,ZFR	21
Cancer,Hereditary Disorder,Organismal Injury and Abnormalities,Renal and Urological Disease	Hereditary renal cancer	0.000427			DIS3,ELOC,MSH2,SF3B1,SF3B2	5
Cancer,Hereditary Disorder,Organismal Injury and Abnormalities,Renal and Urological Disease	Hereditary urinary system neoplasm	8.71e-05			DIS3,ELOC,MSH2,PARP1,SF3B1,SF3B2	6
Cancer,Neurological Disease,Organismal Injury and Abnormalities	High grade astrocytoma	0.000273			ABCF1,ACADVL,ACAT1,ACIN1,ACTR1A,AHCYL1,AK5,AKR1C1/AKR1C2,ANKRD17,ANP32B,ANP32E,AP3D1,APMAP,APRT,ARF5,ARFGAP3,ATP5F1B,ATP6V1E1,ATXN2,BAG6,BCAT1,CAP1,CAP2,CAV1,CCT5,CCT7,CDH13,CELF1,CNDP2,COL1A1,COL6A2,COL6A3,COX5B,CS,CSDE1,CSK,CSPG4,CTBP2,CTIF,CTNNA1,CTNND1,CYCS,DDX17,DDX3X,DHX15,DLD,DLST,EHD2,EIF1AX,EIF3G,EIF4A3,EMILIN1,FARSA,FERMT2,FKBP8,FLNA,FN1,G3BP2,GCLM,GIGYF2,GLS,GLUD1,GNAS,GOLGA3,GOLPH3,GO…	185
Infectious Diseases	HIV infection	6.06e-14	Increased	3.612	ADK,ARF1,ATP5F1B,ATXN2,BAG6,CDC42EP3,CLTA,CRIM1,CYCS,DDX3X,DHX15,DLST,ELOC,ETHE1,FN1,GOLPH3,H3-3A/H3-3B,HDAC2,HNRNPDL,HNRNPF,HNRNPU,KARS1,KPNA4,MAP4,MAT2A,NEK9,NRBP1,NUP153,PSMA1,PSMA2,PSMA5,PSMB6,PSMC4,PSMD12,RAB6A,RAD23A,RANBP1,RBM25,RELA,RNH1,RPL10A,RSL1D1,SCFD1,SDF4,SF3B1,SF3B2,SFXN3,SNRPC,SRSF2,SUMO2,TIMM8A,TM9SF2,TOP2A,TPT1,TUBA1C,UMPS,UQCRC1,UQCRFS1,XPO1	59
Cell Cycle,DNA Replication, Recombination, and Repair	Homologous recombination	5.49e-05	Increased	2.111	HNRNPC,PABPC1,PARP1,PRKDC,RBMX,RUVBL1,RUVBL2,SART1,SF3B1,SF3B2,SF3B5,SNU13	12
Cell Cycle,DNA Replication, Recombination, and Repair	Homologous recombination of cells	5.16e-05		1.897	HNRNPC,PABPC1,RBMX,RUVBL1,RUVBL2,SART1,SF3B1,SF3B2,SF3B5,SNU13	10
Hereditary Disorder,Neurological Disease,Organismal Injury and Abnormalities,Psychological Disorders,Skeletal and Muscular Disorders	Huntington Disease	1.09e-07			ACAT1,ACP1,AHCYL1,ATP5F1C,ATP5PF,ATP5PO,BASP1,CAB39,CCN2,COX5B,CRIM1,CYCS,DNAJA1,DPYSL3,DYNLT1,ETFB,FKBP4,GNB1,HADHB,HMGB2,HMGN1,HMOX1,HNRNPDL,HNRNPU,HSPA8,LDHB,PARP1,PKM,PSAT1,PSMB6,PSMB9,RAB6A,RANBP1,SLIRP,STOM,TPM3,TUFM,TXN,UQCRC1,XRCC6	40
Dermatological Diseases and Conditions,Developmental Disorder,Hereditary Disorder,Metabolic Disease,Organismal Injury and Abnormalities	Hutchinson-Gilford progeria syndrome	0.000455			BANF1,CDC42EP3,FYCO1,HMOX1,LMNA,NID2,PRKDC,PTX3,TMPO	9
DNA Replication, Recombination, and Repair,Nucleic Acid Metabolism,Small Molecule Biochemistry	Hydrolysis of nucleotide	0.000162		1.066	CCT5,EIF4B,GNAS,GNB1,HSPD1,RANBP1,RND3,RUVBL1,RUVBL2,TOP2A,XPO1	11
Molecular Transport,Protein Trafficking	Import of protein	8.82e-05			DDX5,DNAJA1,FIS1,FLNA,HSPA8,KPNA4,LMNA,MAPK14,PML,SLC25A6,TIMM8A,XPO1	12
Developmental Disorder,Hereditary Disorder,Metabolic Disease,Organismal Injury and Abnormalities	Inborn error of lipid metabolism	0.000542			ACADVL,DECR1,ETFA,ETFB,HADHB,HSD17B10	6
Cancer,Hematological Disease,Immunological Disease,Organismal Injury and Abnormalities	Incidence of lymphoma	0.000116		0.121	HMGA1,MCM3,MSH2,MSH6,NQO1,PARP1,PML,PRKDC,PSMB9,S100A4,SOD2,THBS1,WASF2,XRCC6	14
Cancer,Organismal Injury and Abnormalities	Incidence of tumor	2.78e-16		-0.08	ABCF1,ACADVL,ACAT1,ACIN1,ACP1,ACTR1A,ACTR2,ADK,AHCYL1,AK5,AKR1C1/AKR1C2,AKR7A2,ANKRD17,ANP32A,ANP32B,ANP32E,AP2S1,AP3D1,API5,ARF1,ARFGAP3,ARFIP1,ASNS,ATG3,ATP5F1B,ATP5F1C,ATP5PF,ATP5PO,ATP6V1E1,ATXN2,BAG6,BASP1,BCAT1,BZW2,C1QBP,CAB39,CAP2,CAPRIN1,CAV1,CCDC50,CCT5,CCT7,CCT8,CD151,CDC42EP3,CDH13,CELF1,CEMIP,CEP170,CMAS,CNDP2,CNOT1,COL1A1,COL6A2,COL6A3,COMT,CORO1C,COX5A,COX5B,CPSF7,CRELD2,CRIM1,CRYZ…	352
Infectious Diseases	Infection by HIV-1	1.02e-16	Increased	3.506	ARF1,ATP5F1B,ATXN2,BAG6,CDC42EP3,CLTA,CRIM1,CYCS,DDX3X,DHX15,DLST,ELOC,ETHE1,GOLPH3,H3-3A/H3-3B,HDAC2,HNRNPDL,HNRNPF,HNRNPU,KARS1,KPNA4,MAP4,MAT2A,NEK9,NRBP1,NUP153,PSMA1,PSMA2,PSMA5,PSMB6,PSMC4,PSMD12,RAB6A,RAD23A,RANBP1,RBM25,RELA,RNH1,RPL10A,RSL1D1,SCFD1,SDF4,SF3B1,SF3B2,SFXN3,SNRPC,SRSF2,SUMO2,TIMM8A,TM9SF2,TOP2A,TPT1,TUBA1C,UMPS,UQCRC1,UQCRFS1,XPO1	57
Infectious Diseases	Infection by Rhabdoviridae	0.000123		1	ARF1,ATP6V0D1,DDX3X,EIF3G,MAT2A,RAB5C,SDF4,SNU13,STAT2,UQCRC1	10
Infectious Diseases	Infection by RNA virus	1.62e-19	Increased	4.344	ACTR2,ADK,ARF1,ATP5F1B,ATP5PO,ATP6V0D1,ATXN2,BAG6,CD81,CDC42EP3,CLTA,CMAS,CRIM1,CTBP1,CTTN,CYCS,DDX3X,DDX5,DHX15,DLST,EEF2,EIF3G,EIF4B,ELOC,ETHE1,FLNA,FN1,GOLPH3,H3-3A/H3-3B,HDAC2,HNRNPDL,HNRNPF,HNRNPU,ISG15,KARS1,KPNA4,LGALS1,MAP4,MARCKS,MAT2A,MGLL,NEK9,NRBP1,NUP153,PABPC1,PCYOX1,PICALM,PKM,PML,PSMA1,PSMA2,PSMA5,PSMB6,PSMB9,PSMC4,PSMD12,PTX3,RAB5C,RAB6A,RAD23A,RANBP1,RBM25,RELA,RNH1,RPL10A,RPS6,…	92
Infectious Diseases	Infection of cells	2.7e-21	Increased	4.349	ACTR2,ARF1,ATP5F1B,ATP5PO,ATP6V0D1,ATXN2,BAG6,C1QBP,CAV1,CD81,CDC42EP3,CLTA,CMAS,CRIM1,CTBP1,CTTN,CYCS,DDX3X,DHX15,DLST,EIF3G,ELOC,ETHE1,FN1,GOLPH3,H3-3A/H3-3B,HNRNPDL,HNRNPF,HNRNPU,IGF2R,ISG15,KARS1,KPNA4,MAP4,MAT2A,MGLL,NEK9,NRBP1,NUP153,PICALM,PML,PSMA1,PSMA2,PSMA5,PSMB6,PSMC4,PSMD12,RAB5C,RAB6A,RAD23A,RANBP1,RBM25,RELA,RNH1,RPL10A,RPS6,RSL1D1,SCFD1,SDF4,SF3B1,SF3B2,SFXN3,SNRPC,SNU13,SRSF2,STA…	76
Infectious Diseases	Infection of cervical cancer cell lines	1.08e-11	Increased	2.507	ACTR2,ARF1,ATP5F1B,ATP6V0D1,BAG6,CRIM1,CTBP1,CYCS,DDX3X,DLST,EIF3G,ETHE1,GOLPH3,H3-3A/H3-3B,HNRNPF,HNRNPU,KPNA4,MAP4,MAT2A,NEK9,NRBP1,NUP153,RAB5C,RAB6A,RAD23A,RANBP1,RELA,RSL1D1,SCFD1,SDF4,SNU13,SRSF2,SUMO1,SUMO2,TIMM8A,TM9SF2,TPT1,UQCRC1,XPO1	39
Infectious Diseases,Organismal Injury and Abnormalities	Infection of embryonic cell lines	7.86e-14	Increased	3.491	ATP5F1B,ATP5PO,ATXN2,CDC42EP3,CLTA,CTBP1,CTTN,DHX15,ELOC,HNRNPDL,KARS1,MAP4,MAT2A,NUP153,PSMA1,PSMA2,PSMA5,PSMB6,PSMC4,PSMD12,RBM25,RELA,RNH1,RPL10A,RPS6,SDF4,SF3B1,SF3B2,SFXN3,SNRPC,SUMO2,UMPS,UQCRFS1	33
Infectious Diseases	Infection of epithelial cell lines	2.97e-14	Increased	3.491	ATP5F1B,ATP5PO,ATXN2,CDC42EP3,CLTA,CTBP1,CTTN,DHX15,ELOC,HNRNPDL,KARS1,MAP4,MAT2A,NUP153,PSMA1,PSMA2,PSMA5,PSMB6,PSMC4,PSMD12,RBM25,RELA,RNH1,RPL10A,RPS6,SDF4,SF3B1,SF3B2,SFXN3,SNRPC,SUMO2,UMPS,UQCRFS1	33
Infectious Diseases	Infection of kidney cell lines	1.25e-14	Increased	3.327	ATP5F1B,ATP5PO,ATXN2,CDC42EP3,CLTA,CTBP1,CTTN,DHX15,ELOC,HNRNPDL,KARS1,MAP4,MAT2A,NUP153,PML,PSMA1,PSMA2,PSMA5,PSMB6,PSMC4,PSMD12,RBM25,RELA,RNH1,RPL10A,RPS6,SDF4,SF3B1,SF3B2,SFXN3,SNRPC,SUMO2,UMPS,UQCRFS1	34
Infectious Diseases	Infection of tumor cell lines	1.53e-12	Increased	2.893	ACTR2,ARF1,ATP5F1B,ATP6V0D1,BAG6,CD81,CMAS,CRIM1,CTBP1,CYCS,DDX3X,DLST,EIF3G,ETHE1,GOLPH3,H3-3A/H3-3B,HNRNPF,HNRNPU,IGF2R,ISG15,KPNA4,MAP4,MAT2A,NEK9,NRBP1,NUP153,PICALM,RAB5C,RAB6A,RAD23A,RANBP1,RELA,RSL1D1,SCFD1,SDF4,SNU13,SRSF2,STAT2,SUMO1,SUMO2,TIMM8A,TM9SF2,TPT1,UQCRC1,WASF2,XPO1	46
Gene Expression,Protein Synthesis	Initiation of translation of mRNA	5.44e-05			CTIF,DDX3X,EIF3C,EIF3G,EIF4B,EIF4G1,RPS3A	7
Protein Synthesis	Initiation of translation of protein	2.2e-21			ABCF1,CTIF,DDX3X,EIF1AX,EIF2S1,EIF3C,EIF3G,EIF3J,EIF4A1,EIF4B,EIF4G1,PABPC1,RPL10A,RPL13A,RPL14,RPL19,RPL23A,RPL26,RPL38,RPL9,RPS12,RPS14,RPS20,RPS21,RPS23,RPS3,RPS3A,RPS6,RPS7	29
Cell Cycle,DNA Replication, Recombination, and Repair	Integration of DNA	5.63e-07			BANF1,HMGA1,PARP1,PRKDC,XRCC6	5
Cell Signaling	Integration of lentivirus	0.000195			SUMO1,SUMO2,TXN,UBE2I	4
Protein Trafficking	Interaction of protein	1.09e-05		0.842	CAV1,CPSF7,CRYZ,CYCS,FARSA,FIS1,FN1,GLS,HMGA1,HSPG2,IGF2R,ISG15,NUDT21,PARP1,PML,RELA,SHMT2,SOD2	18
Cardiovascular Disease,Organismal Injury and Abnormalities	Intermediate disease stage peripheral arterial disease	6.44e-06			CEMIP,CTSC,ERAP1,GLS,KTN1,MARCKS,PSMA2,RCN2,RPL9,RUVBL2,SCP2,TGOLN2,THBS1,TPP1	14
Molecular Transport,Protein Trafficking	Internalization of protein	2.63e-05			CAP1,DDX5,DNAJA1,FIS1,FLNA,HSPA8,HSPG2,KPNA4,LMNA,MAPK14,PML,SLC25A6,TIMM8A,XPO1	14
Cell Cycle	Interphase	8.59e-05		-0.634	ACIN1,ACTR1A,BCAT1,CAV1,CDH13,CNDP2,CTNND1,CUL2,DCTN3,DDX3X,FLNA,FN1,HDAC2,HMGA1,HMGN1,HMOX1,IFI16,LGALS1,LMNA,MAPK14,MCM3,MSH2,NASP,NAT10,NEK9,PARP1,PEA15,PKM,PML,PRKDC,RBM14,RBX1,RELA,RPL23A,RPS6,SF3B2,SOD2,SRSF2,TCP1,TMPO,TOP2A,TUBB,UBQLN2	43
Cancer,Gastrointestinal Disease,Organismal Injury and Abnormalities	Intestinal tumor	3.32e-14		0.337	ABCF1,ACADVL,ACAT1,ACIN1,ACTR1A,ADK,AHCYL1,AK5,AKR1C1/AKR1C2,AKR7A2,ANKRD17,ANP32E,AP3D1,API5,APMAP,ARF5,ARFGAP3,ARFIP1,ASNS,ATG3,ATP5F1C,ATP5PF,ATP6V0D1,ATP6V1E1,ATXN2,BAG6,BASP1,BZW2,C11orf58,C1QBP,CAB39,CALU,CAP1,CAP2,CAPRIN1,CAPZB,CAV1,CCDC50,CCN2,CCT5,CCT7,CCT8,CD81,CDC42EP3,CDH13,CELF1,CEMIP,CEP170,CMAS,CNDP2,CNOT1,COL1A1,COL6A2,COL6A3,CORO1C,COTL1,COX5A,CPSF7,CRELD2,CRIM1,CRYZ,CS,CSDE1,CSK…	348
Cancer,Organismal Injury and Abnormalities	Intraabdominal organ tumor	4.13e-24		-0.09	ABCF1,ACADVL,ACAT1,ACIN1,ACP1,ACTR1A,ACTR2,ADK,AHCYL1,AK5,AKR1C1/AKR1C2,AKR7A2,ANKRD17,ANP32A,ANP32B,ANP32E,AP2S1,AP3D1,API5,APMAP,ARF1,ARF5,ARFGAP3,ARFIP1,ASNS,ATG3,ATP5F1B,ATP5F1C,ATP5PF,ATP5PO,ATP6V0D1,ATP6V1E1,ATXN2,BAG6,BASP1,BCAT1,BTF3,BZW2,C11orf58,C1QBP,CAB39,CALU,CAP1,CAP2,CAPRIN1,CAPZB,CAV1,CCDC50,CCN2,CCT5,CCT7,CCT8,CD151,CD81,CDC42EP3,CDH13,CELF1,CEMIP,CEP170,CMAS,CNDP2,CNOT1,COL1A1,C…	422
Cellular Movement	Invasion of cells	1.01e-06		1.709	ACAT1,BCAT1,C1QBP,CAP1,CAV1,CCN2,CD151,CD81,CDH13,cholesteryl oleate,CNDP2,CSK,CSPG4,CTBP1,CTBP2,CTNND1,CTTN,DPYSL3,EIF4A1,FERMT2,FLNA,FN1,FSTL1,GNAS,GOLPH3,HDGF,HDLBP,HMGA1,HMOX1,HNRNPA2B1,LASP1,LGALS1,LIMA1,LMNA,LOXL2,LRPAP1,MAP4,MAPK14,MARCKS,NAA15,NQO1,PBK,PEA15,PKM,PML,PTX3,PXN,RELA,RND3,RNH1,RUVBL1,S100A4,SDCBP,SEC24D,SOD2,THBS1,TJP1,TMPO,TMSB10/TMSB4X,TNS1,UFL1,UPF1,VPS35,WASF2	64
Cellular Movement	Invasion of fibroblast cell lines	2.82e-05		0	ACAT1,CAV1,cholesteryl oleate,CTNND1,CTTN,FSTL1,LASP1,MAPK14,RND3	9
Cancer,Cellular Movement,Organismal Injury and Abnormalities,Reproductive System Disease,Tumor Morphology	Invasion of mammary tumor cells	0.000542		-0.594	CTBP2,CTTN,FLNA,FN1,HDLBP,PXN	6
Cancer,Organismal Injury and Abnormalities,Tumor Morphology	Invasion of tumor	0.00038		-0.341	CAV1,CCN2,CD151,CTBP2,CTNND1,CTTN,FERMT2,FLNA,FN1,G3BP2,HDLBP,HMOX1,LGALS1,LOXL2,PXN,THBS1	16
Cellular Movement	Invasion of tumor cell lines	4.86e-06		1.699	ACAT1,CAP1,CAV1,CCN2,CD151,CD81,CDH13,CNDP2,CSK,CSPG4,CTBP1,CTBP2,CTNND1,CTTN,DPYSL3,EIF4A1,FN1,FSTL1,GNAS,GOLPH3,HDGF,HMGA1,HMOX1,HNRNPA2B1,LASP1,LGALS1,LIMA1,LMNA,LOXL2,MAP4,MAPK14,MARCKS,NAA15,PBK,PEA15,PKM,PML,PXN,RELA,RND3,RUVBL1,S100A4,SDCBP,SEC24D,SOD2,TJP1,TMPO,TMSB10/TMSB4X,TNS1,UFL1,UPF1,VPS35,WASF2	53
Cancer,Organismal Injury and Abnormalities	Invasive tumor	9.3e-08		1.21	AKR1C1/AKR1C2,C1QBP,CALU,CAV1,CCN2,CD151,CD81,CDC42EP3,CEMIP,COL6A3,CRYZ,CTNNA1,CTNND1,CTTN,DPYSL3,EIF4A1,FERMT2,FKBP8,FLNA,FN1,G3BP2,GNAS,HDAC2,HMGA1,HMGB2,HMGN1,HMOX1,HNRNPM,KPNA4,LGALS1,LIMA1,LOXL2,LUC7L2,MAP4,MCM3,MGLL,MSH2,MSH6,NID2,NQO1,PARP1,PBK,PCOLCE,PDHA1,PEA15,PKM,PML,PSMB5,PSMD2,PTX3,PXN,PYCR1,RBM39,RELA,RNH1,RPS6,S100A4,SDCBP,SERPINB2,SF3B1,SLC9A3R2,SMC4,SOD2,SRSF2,SYNE1,THBS1,TMSB10…	73
Dermatological Diseases and Conditions,Inflammatory Disease,Inflammatory Response,Organismal Injury and Abnormalities,Skeletal and Muscular Disorders	Juvenile dermatomyositis	1.16e-05			CAP1,CNN3,COL1A1,COL6A2,COL6A3,EMILIN1,LOXL2,SDCBP	8
Cancer,Organismal Injury and Abnormalities,Renal and Urological Disease	Kidney adenocarcinoma	6.1e-06			ABCF1,ACAT1,ACIN1,ASNS,BASP1,CDC42EP3,CNOT1,COX5B,CSPG4,DLST,ECHS1,ELOC,FLNA,FN1,GNAS,GSTM2,H1-2,HADHB,HNRNPM,HYPK,IFI16,KHSRP,LMNA,LUC7L2,MAPK14,MSH2,MSH6,NASP,NEFM,NUMA1,NUP153,PARP1,PDHB,PKM,PREP,PRRC2C,PSMD2,PSPC1,RAI14,RBM14,RELA,RPL14,SART1,SERPINB2,SF3B1,SF3B2,SLC25A5,SOD2,SYNE1,TDP2,THBS1,TJP1,TOP2A,TUBB,TUBB6,UBR4,UPF1,UQCRC2,UQCRFS1,VPS26C,XK,YBX3,YLPM1	63
Cancer,Organismal Injury and Abnormalities,Renal and Urological Disease	Kidney carcinoma	2.28e-06			ABCF1,ACAT1,ACIN1,ASNS,BASP1,CAV1,CDC42EP3,CNOT1,COX5B,CSPG4,DLST,ECHS1,ELOC,FLNA,FN1,GNAS,GSTM2,H1-2,HADHB,HNRNPM,HYPK,IFI16,KHSRP,LMNA,LUC7L2,MAPK14,MSH2,MSH6,NASP,NEFM,NUMA1,NUP153,PARP1,PDHB,PKM,PREP,PRRC2C,PSMD2,PSPC1,RAI14,RBM14,RELA,RPL14,SART1,SERPINB2,SF3B1,SF3B2,SLC25A5,SOD2,SYNE1,TDP2,THBS1,TJP1,TOP2A,TUBA1C,TUBB,TUBB6,UBR4,UPF1,UQCRC2,UQCRFS1,VPS26C,XK,YBX3,YLPM1	65
Connective Tissue Disorders,Developmental Disorder,Embryonic Development,Organismal Development,Organismal Injury and Abnormalities,Skeletal and Muscular Disorders,Skeletal and Muscular System Development and Function,Tissue Morphology	Lack of notochord	5.63e-05			CSK,FKBP8,FN1,PXN	4
Skeletal and Muscular Disorders	Laminopathy	8.52e-06			CAP1,CCN2,CNN3,COL1A1,COL6A2,COL6A3,EMILIN1,FN1,LMNA,LOXL2,SDCBP,SYNE1	12
Cancer,Gastrointestinal Disease,Organismal Injury and Abnormalities	Large intestine adenocarcinoma	9.16e-13			ABCF1,ACADVL,ACAT1,ACIN1,ACTR1A,ADK,AHCYL1,AK5,AKR1C1/AKR1C2,AKR7A2,ANKRD17,ANP32E,AP3D1,API5,APMAP,ARF5,ARFGAP3,ARFIP1,ASNS,ATG3,ATP5F1C,ATP5PF,ATP6V0D1,ATP6V1E1,ATXN2,BAG6,BASP1,BZW2,C11orf58,C1QBP,CAB39,CALU,CAP1,CAP2,CAPRIN1,CAPZB,CCDC50,CCT5,CCT7,CCT8,CD81,CDC42EP3,CDH13,CELF1,CEMIP,CEP170,CMAS,CNDP2,CNOT1,COL1A1,COL6A2,COL6A3,CORO1C,COTL1,COX5A,CPSF7,CRELD2,CRIM1,CS,CSDE1,CSK,CSPG4,CTBP1,CT…	328
Cancer,Gastrointestinal Disease,Organismal Injury and Abnormalities	Large intestine carcinoma	5.08e-14			ABCF1,ACADVL,ACAT1,ACIN1,ACTR1A,ADK,AHCYL1,AK5,AKR1C1/AKR1C2,AKR7A2,ANKRD17,ANP32E,AP3D1,API5,APMAP,ARF5,ARFGAP3,ARFIP1,ASNS,ATG3,ATP5F1C,ATP5PF,ATP6V0D1,ATP6V1E1,ATXN2,BAG6,BASP1,BZW2,C11orf58,C1QBP,CAB39,CALU,CAP1,CAP2,CAPRIN1,CAPZB,CAV1,CCDC50,CCT5,CCT7,CCT8,CD81,CDC42EP3,CDH13,CELF1,CEMIP,CEP170,CMAS,CNDP2,CNOT1,COL1A1,COL6A2,COL6A3,CORO1C,COTL1,COX5A,CPSF7,CRELD2,CRIM1,CS,CSDE1,CSK,CSPG4,CTB…	334
Cancer,Gastrointestinal Disease,Organismal Injury and Abnormalities	Large intestine neoplasm	1.05e-13		0.65	ABCF1,ACADVL,ACAT1,ACIN1,ACTR1A,ADK,AHCYL1,AK5,AKR1C1/AKR1C2,AKR7A2,ANKRD17,ANP32E,AP3D1,API5,APMAP,ARF5,ARFGAP3,ARFIP1,ASNS,ATG3,ATP5F1C,ATP5PF,ATP6V0D1,ATP6V1E1,ATXN2,BAG6,BASP1,BZW2,C11orf58,C1QBP,CAB39,CALU,CAP1,CAP2,CAPRIN1,CAPZB,CAV1,CCDC50,CCN2,CCT5,CCT7,CCT8,CD81,CDC42EP3,CDH13,CELF1,CEMIP,CEP170,CMAS,CNDP2,CNOT1,COL1A1,COL6A2,COL6A3,CORO1C,COTL1,COX5A,CPSF7,CRELD2,CRIM1,CRYZ,CS,CSDE1,CSK…	346
Cancer,Organismal Injury and Abnormalities,Skeletal and Muscular Disorders	Leiomyoma	0.000562			AHCYL1,AP2S1,CDC42EP3,COL1A1,COL6A3,CTNND1,CTSC,FERMT2,HSD17B10,PRRC2C,PSMA6,PTGR1,RELA,RPE,RPL19,RPL9,SOD2,TINAGL1	18
Cancer,Hematological Disease,Immunological Disease,Organismal Injury and Abnormalities	Leukemia	2.85e-06		-0.059	BCAT1,CDC42EP3,CEMIP,COL1A1,COL6A3,CSK,CSPG4,CTBP2,CTTN,CUL2,CYCS,DCTN3,DDX3X,DHX15,EIF3C,EIF4A1,EIF4G1,ETFA,FKBP8,FLNA,FYCO1,GLS,GMPPA,GNAS,GNB1,GSTM2,HDAC2,HNRNPA2B1,HNRNPD,HSPA8,HSPD1,HSPG2,HYPK,IGF2R,LDHB,LGALS1,LIMA1,LMNA,LUC7L2,MAPK14,MESD,MGLL,MGST3,MSH2,MSH6,MYL1,MYO1E,NASP,NCAPH,NFU1,NOMO1 (includes others),NQO1,NUMA1,NUP153,PABPC1,PARP1,PARP4,PBK,PDHA1,PICALM,PML,PPP1R14B,PRKDC,PRPS1,PS…	104
Cancer,Gastrointestinal Disease,Hepatic System Disease,Organismal Injury and Abnormalities	Liver cancer	2.96e-05		1.195	ACADVL,ACP1,ACTR1A,ADK,AKR1C1/AKR1C2,ANKRD17,ANP32B,ANP32E,AP3D1,API5,ARF1,ARFIP1,ATP5F1B,ATP5PF,ATP6V1E1,ATXN2,BAG6,BCAT1,CALU,CAP2,CCT8,CDC42EP3,CDH13,CELF1,CNDP2,CNOT1,COL1A1,COL6A2,COMT,COTL1,CRELD2,CSDE1,CTNNA1,CTSC,CTTN,CUTA,DCTN4,DDX17,DDX3X,DECR1,DIS3,DLD,DNAJA1,DPYSL3,ECHS1,EEF2,EIF1AX,EIF4A1,EIF4B,EMILIN1,ERAP1,EXOSC4,FARSA,FKBP15,FKBP8,FLNA,FN1,GIGYF2,GLUD1,GNAS,GOLGA3,GOLPH3,GOT1,HCFC…	177
Cancer,Gastrointestinal Disease,Hepatic System Disease,Organismal Injury and Abnormalities	Liver carcinoma	0.000329		1.067	ACADVL,ACP1,ACTR1A,ADK,AKR1C1/AKR1C2,ANKRD17,ANP32B,ANP32E,AP3D1,API5,ARF1,ARFIP1,ATP5F1B,ATP5PF,ATP6V1E1,ATXN2,BAG6,BCAT1,CALU,CAP2,CCT8,CDC42EP3,CDH13,CELF1,CNDP2,CNOT1,COL1A1,COL6A2,COMT,COTL1,CRELD2,CSDE1,CTNNA1,CTSC,CTTN,CUTA,DCTN4,DDX17,DECR1,DIS3,DLD,DNAJA1,DPYSL3,ECHS1,EEF2,EIF4A1,EIF4B,EMILIN1,ERAP1,EXOSC4,FARSA,FKBP15,FKBP8,FLNA,FN1,GIGYF2,GLUD1,GNAS,GOLGA3,GOLPH3,HCFC1,HDAC2,HDGF,HDLBP…	166
Gastrointestinal Disease,Hepatic System Disease,Organismal Injury and Abnormalities	Liver lesion	9.22e-07		-1.376	ACADVL,ACIN1,ACP1,ACTR1A,ACTR2,ADK,AKR1C1/AKR1C2,ANKRD17,ANP32B,ANP32E,AP3D1,API5,ARF1,ARFIP1,ASNS,ATP5F1B,ATP5PF,ATP6V1E1,ATXN2,BAG6,BCAT1,CALU,CAP2,CCN2,CCT8,CD81,CDC42EP3,CDH13,CELF1,CNDP2,CNOT1,COL1A1,COL6A2,COL6A3,COMT,COTL1,CRELD2,CSDE1,CSPG4,CTBP2,CTNNA1,CTSC,CTTN,CUTA,CYCS,DCTN4,DDX17,DDX3X,DDX5,DECR1,DIS3,DLD,DNAJA1,DNAJC8,DPYSL3,ECHS1,EEF2,EIF1AX,EIF4A1,EIF4B,EMILIN1,ERAP1,EXOSC4,FARSA,…	216
Cancer,Gastrointestinal Disease,Hepatic System Disease,Organismal Injury and Abnormalities	Liver tumor	3.15e-07		1.23	ACADVL,ACIN1,ACP1,ACTR1A,ACTR2,ADK,AKR1C1/AKR1C2,ANKRD17,ANP32B,ANP32E,AP3D1,API5,ARF1,ARFIP1,ASNS,ATP5F1B,ATP5PF,ATP6V1E1,ATXN2,BAG6,BCAT1,CALU,CAP2,CCT8,CDC42EP3,CDH13,CELF1,CNDP2,CNOT1,COL1A1,COL6A2,COL6A3,COMT,COTL1,CRELD2,CSDE1,CSPG4,CTBP2,CTNNA1,CTSC,CTTN,CUTA,CYCS,DCTN4,DDX17,DDX3X,DECR1,DIS3,DLD,DNAJA1,DNAJC8,DPYSL3,ECHS1,EEF2,EIF1AX,EIF4A1,EIF4B,EMILIN1,ERAP1,EXOSC4,FARSA,FKBP15,FKBP8,FL…	210
Cancer,Hematological Disease,Immunological Disease,Organismal Injury and Abnormalities	Low-grade lymphoma	3.22e-08			BCAT1,BZW2,CAV1,COMT,CPSF7,CSDE1,CTBP1,CTBP2,DDX39A,DDX3X,DIS3,ELOC,FN1,GNB1,HDAC2,HMOX1,HNRNPU,IGF2R,MAP1B,MGLL,MYL1,PARP1,PARP4,PSMB5,PSMB6,PSMB9,PSMD2,RALY,RBM14,RDX,RND3,RPL19,RPS20,S100A4,SF3B1,SNX1,SRP54,SYNE1,TNS1,TOLLIP,TOP2A,TUBA1C,TUBB,XPO1,XRCC6	45
Cancer,Organismal Injury and Abnormalities,Respiratory Disease	Lung metastasis by tumor	0.000133		-0.509	CD151,CTNND1,DPYSL3,G3BP2,LGALS1,NID2	6
Cancer,Organismal Injury and Abnormalities	Lymphatic system tumor	1.64e-09		0.727	ATP6V1E1,ATXN2,BASP1,BCAT1,BZW2,CAV1,CCT7,CD151,CDC42EP3,CEMIP,COL1A1,COL6A2,COL6A3,COMT,CPSF7,CSDE1,CSK,CSPG4,CTBP1,CTBP2,CTNND1,CTSC,CTTN,CUL2,DDX39A,DDX3X,DHX15,DIS3,ECHS1,EIF1AX,EIF4A1,ELOC,FERMT2,FLNA,FN1,GMPPA,GNAS,GNB1,GOLGA3,GOT2,GSTM2,H1-2,HDAC2,HMGA1,HMGB2,HMOX1,HNRNPA2B1,HNRNPM,HNRNPU,HSPA8,IGF2R,ISG15,LANCL2,LGALS1,MAP1B,MAP4,MCM3,MGLL,MSH2,MSH6,MYL1,NAP1L1,NASP,NCAPD2,NCAPH,NQO1,PARP…	126
Cancer,Hematological Disease,Immunological Disease,Organismal Injury and Abnormalities	Lymphocytic cancer	2.63e-08		0.462	ATP6V1E1,ATXN2,BASP1,BCAT1,BZW2,CAV1,CCT7,CD151,CDC42EP3,CEMIP,COL1A1,COL6A2,COL6A3,COMT,CPSF7,CSDE1,CSK,CSPG4,CTBP1,CTBP2,CTSC,CTTN,CUL2,DDX39A,DDX3X,DIS3,ECHS1,EIF1AX,EIF4A1,ELOC,FERMT2,FLNA,FN1,GMPPA,GNAS,GNB1,GOLGA3,GOT2,GSTM2,H1-2,HDAC2,HMGA1,HMGB2,HMOX1,HNRNPA2B1,HNRNPM,HNRNPU,HSPA8,IGF2R,ISG15,LANCL2,LGALS1,MAP1B,MCM3,MGLL,MSH2,MSH6,MYL1,NAP1L1,NASP,NCAPD2,NCAPH,NQO1,PARP1,PARP4,PBK,PCOLCE…	120
Cancer,Hematological Disease,Organismal Injury and Abnormalities	Lymphocytic neoplasm	1.5e-08		0.462	ATP6V1E1,ATXN2,BASP1,BCAT1,BZW2,CAV1,CCT7,CD151,CDC42EP3,CEMIP,COL1A1,COL6A2,COL6A3,COMT,CPSF7,CSDE1,CSK,CSPG4,CTBP1,CTBP2,CTSC,CTTN,CUL2,DDX39A,DDX3X,DIS3,ECHS1,EIF1AX,EIF4A1,ELOC,FERMT2,FLNA,FN1,GMPPA,GNAS,GNB1,GOLGA3,GOT2,GSTM2,H1-2,HDAC2,HMGA1,HMGB2,HMOX1,HNRNPA2B1,HNRNPM,HNRNPU,HSPA8,IGF2R,ISG15,LANCL2,LGALS1,MAP1B,MCM3,MGLL,MSH2,MSH6,MYL1,NAP1L1,NASP,NCAPD2,NCAPH,NQO1,PARP1,PARP4,PBK,PCOLCE…	121
Cancer,Organismal Injury and Abnormalities	Lymphohematopoietic cancer	3.04e-13		0.567	ADK,ATP6V1E1,ATXN2,BASP1,BCAT1,BZW2,CAV1,CCT7,CD151,CDC42EP3,CEMIP,COL1A1,COL6A2,COL6A3,COMT,CPSF7,CSDE1,CSK,CSPG4,CTBP1,CTBP2,CTNND1,CTSC,CTTN,CUL2,CYCS,DCTN3,DDX39A,DDX3X,DHX15,DIS3,ECHS1,EIF1AX,EIF3C,EIF4A1,EIF4G1,ELOC,ETFA,FERMT2,FKBP8,FLNA,FN1,FYCO1,GLS,GMPPA,GNAS,GNB1,GOLGA3,GOT2,GSTM2,H1-2,HDAC2,HMGA1,HMGB2,HMOX1,HNRNPA2B1,HNRNPD,HNRNPM,HNRNPU,HSPA8,HSPD1,HSPG2,HYPK,IGF2R,ISG15,LANCL2,LDHB…	172
Cancer,Organismal Injury and Abnormalities	Lymphoid cancer	2.13e-08		0.668	ATP6V1E1,ATXN2,BASP1,BCAT1,BZW2,CAV1,CCT7,CD151,CDC42EP3,CEMIP,COL1A1,COL6A2,COL6A3,COMT,CPSF7,CSDE1,CSK,CSPG4,CTBP1,CTBP2,CTNND1,CTSC,CTTN,CUL2,DDX39A,DDX3X,DIS3,ECHS1,EIF1AX,EIF4A1,ELOC,FERMT2,FLNA,FN1,GMPPA,GNAS,GNB1,GOLGA3,GOT2,GSTM2,H1-2,HDAC2,HMGA1,HMGB2,HMOX1,HNRNPA2B1,HNRNPM,HNRNPU,HSPA8,IGF2R,ISG15,LANCL2,LGALS1,MAP1B,MCM3,MGLL,MSH2,MSH6,MYL1,NAP1L1,NASP,NCAPD2,NCAPH,NQO1,PARP1,PARP4,PBK…	121
Cancer,Hematological Disease,Immunological Disease,Organismal Injury and Abnormalities	Lymphoma	1.34e-10		0.448	BASP1,BCAT1,BZW2,CAV1,CCT7,CD151,COL1A1,COL6A2,COL6A3,COMT,CPSF7,CSDE1,CTBP1,CTBP2,DDX39A,DDX3X,DIS3,EIF4A1,ELOC,FERMT2,FN1,GNAS,GNB1,GOT2,H1-2,HDAC2,HMGA1,HMGB2,HMOX1,HNRNPA2B1,HNRNPM,HNRNPU,IGF2R,ISG15,LANCL2,LGALS1,MAP1B,MCM3,MGLL,MSH2,MSH6,MYL1,NAP1L1,NASP,NCAPD2,NCAPH,NQO1,PARP1,PARP4,PBK,PCOLCE,PML,PRKDC,PRPS1,PSMB5,PSMB6,PSMB9,PSMD2,RALY,RANBP1,RBM14,RDX,RELA,RND3,RPL19,RPS20,RRAGC,S100A4,…	90
Hematological Disease,Immunological Disease	Lymphoproliferative disorder	1.81e-08		0.462	ATP6V1E1,ATXN2,BASP1,BCAT1,BZW2,CAV1,CCT7,CD151,CDC42EP3,CEMIP,COL1A1,COL6A2,COL6A3,COMT,CPSF7,CSDE1,CSK,CSPG4,CTBP1,CTBP2,CTSC,CTTN,CUL2,DDX39A,DDX3X,DIS3,ECHS1,EIF1AX,EIF4A1,ELOC,FERMT2,FLNA,FN1,GMPPA,GNAS,GNB1,GOLGA3,GOT2,GSTM2,H1-2,HDAC2,HMGA1,HMGB2,HMOX1,HNRNPA2B1,HNRNPM,HNRNPU,HSPA8,IGF2R,ISG15,LANCL2,LGALS1,MAP1B,MCM3,MGLL,MSH2,MSH6,MYL1,NAP1L1,NASP,NCAPD2,NCAPH,NQO1,PARP1,PARP4,PBK,PCOLCE…	121
Cancer,Organismal Injury and Abnormalities	Lymphoreticular neoplasm	1.37e-14		0.375	ATP6V1E1,BASP1,BCAT1,BZW2,CAV1,CCT7,CD151,CDC42EP3,COL1A1,COL6A2,COL6A3,COMT,CPSF7,CSDE1,CSK,CSPG4,CTBP1,CTBP2,CYCS,DCTN3,DDX39A,DDX3X,DHX15,DIS3,EIF3C,EIF4A1,EIF4G1,ELOC,ETFA,FERMT2,FKBP8,FLNA,FN1,FYCO1,GLS,GNAS,GNB1,GOT2,H1-2,HDAC2,HMGA1,HMGB2,HMOX1,HNRNPA2B1,HNRNPD,HNRNPM,HNRNPU,HSPD1,HSPG2,HYPK,IGF2R,ISG15,LANCL2,LDHB,LGALS1,LIMA1,LUC7L2,MAP1B,MAPK14,MCM3,MESD,MGLL,MGST3,MSH2,MSH6,MYL1,MYO1E,…	149
Cancer,Organismal Injury and Abnormalities	Malignant genitourinary solid tumor	1.91e-15		-0.493	ABCF1,ACADVL,ACAT1,ACIN1,ACTR1A,ACTR2,ADK,AHCYL1,AK5,AKR1C1/AKR1C2,AKR7A2,ANKRD17,ANP32B,ANP32E,AP3D1,API5,APMAP,ARF1,ARF5,ARFGAP3,ARFIP1,ASNS,ATP5F1C,ATP5PF,ATXN2,BAG6,BASP1,BCAT1,BTF3,BZW2,C1QBP,CAB39,CALU,CAP1,CAP2,CAPZA1,CAPZB,CAV1,CCDC50,CCN2,CCT5,CDC42EP3,CDH13,CELF1,CEMIP,CEP170,CMAS,CNDP2,CNOT1,COL1A1,COL6A2,COL6A3,COMT,COPS3,CORO1C,COX5A,COX5B,CPSF7,CRIM1,CS,CSDE1,CSK,CSPG4,CTBP2,CTIF,CT…	330
Cancer,Hematological Disease,Organismal Injury and Abnormalities	Malignant myeloid neoplasm	9.35e-10			ATP6V1E1,BCAT1,CDC42EP3,COL6A3,CSK,CSPG4,CTBP2,CYCS,DCTN3,DDX3X,DHX15,EIF3C,EIF4A1,EIF4G1,ETFA,FKBP8,FLNA,FYCO1,GLS,GNAS,GNB1,HDAC2,HNRNPD,HSPD1,HSPG2,HYPK,IGF2R,LDHB,LIMA1,LUC7L2,MAPK14,MESD,MGLL,MGST3,MSH2,MYO1E,NASP,NCAPH,NFU1,NOMO1 (includes others),NQO1,NUMA1,NUP153,PABPC1,PARP1,PARP4,PBK,PDHA1,PICALM,PML,PPP1R14B,PRKDC,PSMB5,PSMB9,PSMD2,PSMD9,RAD23A,RAI14,RBMX,RELA,RPL13A,RPS12,RPS14,RPS20,…	90
Cancer,Gastrointestinal Disease,Organismal Injury and Abnormalities	Malignant neoplasm of large intestine	1.05e-13		0	ABCF1,ACADVL,ACAT1,ACIN1,ACTR1A,ADK,AHCYL1,AK5,AKR1C1/AKR1C2,AKR7A2,ANKRD17,ANP32E,AP3D1,API5,APMAP,ARF5,ARFGAP3,ARFIP1,ASNS,ATG3,ATP5F1C,ATP5PF,ATP6V0D1,ATP6V1E1,ATXN2,BAG6,BASP1,BZW2,C11orf58,C1QBP,CAB39,CALU,CAP1,CAP2,CAPRIN1,CAPZB,CAV1,CCDC50,CCN2,CCT5,CCT7,CCT8,CD81,CDC42EP3,CDH13,CELF1,CEMIP,CEP170,CMAS,CNDP2,CNOT1,COL1A1,COL6A2,COL6A3,CORO1C,COTL1,COX5A,CPSF7,CRELD2,CRIM1,CRYZ,CS,CSDE1,CSK…	345
Cancer,Organismal Injury and Abnormalities	Malignant neoplasm of retroperitoneum	4.6e-06		-1.219	ABCF1,ACAT1,ACIN1,AKR1C1/AKR1C2,ANP32A,ANP32E,AP3D1,API5,ASNS,ATP6V0D1,BASP1,BTF3,C1QBP,CALU,CAP1,CAV1,CCDC50,CCN2,CDC42EP3,CEMIP,CEP170,CNOT1,COL1A1,COL6A3,COX5B,CRIM1,CSDE1,CSPG4,CTBP1,CTNND1,CTTN,DCTN4,DDX3X,DDX5,DIS3,DLD,DLST,ECHS1,ELOC,ETHE1,FKBP4,FLNA,FN1,GIGYF2,GLS,GNAS,GNB1,GSTM2,H1-2,HADHB,HDAC2,HMOX1,HNRNPM,HNRNPU,HSPBP1,HYPK,IDI1,IFI16,IGF2R,KHSRP,LGALS1,LMNA,LOXL2,LUC7L2,LUZP1,MAP1B,M…	136
Cancer,Organismal Injury and Abnormalities	Malignant solid tumor	6.43e-30		0.57	ABCF1,ACADVL,ACAT1,ACIN1,ACP1,ACTR1A,ACTR2,ADK,AHCYL1,AK5,AKR1C1/AKR1C2,AKR7A2,ANKRD17,ANP32A,ANP32B,ANP32E,AP2S1,AP3D1,API5,APMAP,APRT,ARF1,ARF5,ARFGAP3,ARFIP1,ASNS,ATG3,ATP5F1B,ATP5F1C,ATP5PF,ATP5PO,ATP6V0D1,ATP6V1E1,ATXN2,BAG6,BASP1,BCAT1,BRIX1,BTF3,BZW2,C11orf58,C1QBP,CAB39,CALU,CAP1,CAP2,CAPRIN1,CAPZA1,CAPZB,CAV1,CCDC50,CCN2,CCT5,CCT7,CCT8,CD151,CD81,CDC42EP3,CDH13,CELF1,CEMIP,CEP170,CLTA,CM…	454
Cancer,Organismal Injury and Abnormalities,Reproductive System Disease	Mammary tumor	2.54e-10		0.132	ACADVL,ACIN1,ADK,AKR1C1/AKR1C2,AKR7A2,ANP32B,ATP5F1C,ATP5PF,ATXN2,BCAT1,BTF3,C1QBP,CAB39,CAPZB,CAV1,CCN2,CD151,CDC42EP3,CMAS,CNDP2,COL1A1,COL6A3,COMT,COPS3,CSDE1,CSPG4,CTBP2,CTIF,CTNNA1,CTNND1,CTSC,CTTN,CUL2,CYCS,DDX17,DDX5,DECR1,EIF1AX,EIF3C,EIF4A1,EIF4B,EIF4G1,ELOC,EMILIN1,ETFA,FERMT2,FIS1,FKBP8,FLNA,FN1,G3BP2,GATD3A/GATD3B,GLS,GLUD1,GNAS,GSTM2,H1-2,H3-3A/H3-3B,HCFC1,HDAC2,HDLBP,HMOX1,HNRNPM,HS…	144
Cancer,Hematological Disease,Immunological Disease,Organismal Injury and Abnormalities	Mature B cell malignant tumor	2.61e-06			ATP6V1E1,ATXN2,BCAT1,BZW2,CAV1,COMT,CPSF7,CSDE1,CSK,CTBP1,CTBP2,CTSC,DDX39A,DDX3X,DIS3,EIF1AX,EIF4A1,ELOC,FLNA,FN1,GNB1,HDAC2,HMOX1,HNRNPM,HNRNPU,IGF2R,MAP1B,MGLL,MYL1,PARP1,PARP4,PRPS1,PSMA2,PSMB5,PSMB6,PSMB9,PSMD2,RALY,RBM14,RBM25,RDX,RELA,RND3,RPL19,RPS20,RPS6,RRAGC,S100A4,SF3B1,SLC25A5,SNX1,SOD2,SRP54,SYNE1,TNS1,TOLLIP,TOP2A,TUBA1C,TUBB,TUBB6,UBE2M,USP7,XPO1,XRCC6	64
Cancer,Hematological Disease,Immunological Disease,Organismal Injury and Abnormalities	Mature B-cell lymphoma	4.05e-06			BCAT1,CAV1,COMT,CTBP1,CTBP2,DDX39A,DDX3X,EIF4A1,ELOC,FN1,GNB1,HDAC2,HMOX1,HNRNPM,HNRNPU,IGF2R,MGLL,PARP1,PRPS1,PSMB5,PSMB9,PSMD2,RALY,RDX,RELA,RRAGC,SNX1,SRP54,SYNE1,TNS1,TOP2A,TUBA1C,TUBB,TUBB6,USP7,XPO1,XRCC6	37
Cancer,Hematological Disease,Immunological Disease,Organismal Injury and Abnormalities	Mature B-cell neoplasm	2.64e-05			ATP6V1E1,ATXN2,BCAT1,BZW2,CAV1,CDC42EP3,CEMIP,COL1A1,COMT,CPSF7,CSDE1,CSK,CTBP1,CTBP2,CTSC,CTTN,DDX39A,DDX3X,DIS3,EIF1AX,EIF4A1,ELOC,FLNA,FN1,GNB1,HDAC2,HMOX1,HNRNPM,HNRNPU,IGF2R,MAP1B,MGLL,MYL1,PARP1,PARP4,PRPS1,PSMA2,PSMB5,PSMB6,PSMB9,PSMD2,RALY,RBM14,RBM25,RDX,RELA,RND3,RPL19,RPS20,RPS6,RRAGC,S100A4,SEC24D,SF3B1,SF3B2,SLC25A5,SNX1,SOD2,SRP54,SUCLG1,SYNE1,TNS1,TOLLIP,TOP2A,TUBA1C,TUBB,TUBB6,UBE…	71
Cancer,Hematological Disease,Organismal Injury and Abnormalities	Mature lymphocytic neoplasm	1.81e-06			ATP6V1E1,ATXN2,BASP1,BCAT1,BZW2,CAV1,CD151,CDC42EP3,CEMIP,COL1A1,COL6A2,COMT,CPSF7,CSDE1,CSK,CTBP1,CTBP2,CTSC,CTTN,DDX39A,DDX3X,DIS3,EIF1AX,EIF4A1,ELOC,FERMT2,FLNA,FN1,GNAS,GNB1,HDAC2,HMOX1,HNRNPA2B1,HNRNPM,HNRNPU,IGF2R,ISG15,MAP1B,MGLL,MYL1,PARP1,PARP4,PCOLCE,PREP,PRPS1,PSMA2,PSMB5,PSMB6,PSMB9,PSMD2,RALY,RBM14,RBM25,RDX,RELA,RND3,RPL19,RPS20,RPS6,RRAGC,S100A4,SEC24D,SF3B1,SF3B2,SLC25A5,SNX1,SOD2…	85
Developmental Disorder,Neurological Disease,Organismal Injury and Abnormalities	Mental retardation	0.000421			ADK,ANKRD17,CCN2,CNOT1,COL1A1,COL6A3,COMT,CTBP1,DDX3X,DLD,FKBP8,FLNA,GMPPA,GNAS,GNB1,HCFC1,HDLBP,HEXB,HK1,HNRNPU,HSD17B10,NAA15,PDHA1,PDHB,PICALM,PSMD12,PYCR1,RBMX,SYNCRIP,SYNE1,TPP1,TUBB,UPF1,ZFR	34
Amino Acid Metabolism,Small Molecule Biochemistry	Metabolism of acidic amino acid	9.38e-05			ADSS2,GCLM,GLUD1,GOT1,GOT2	5
Amino Acid Metabolism,Small Molecule Biochemistry	Metabolism of amino acids	2.34e-07		-0.437	ACAT1,ADSS2,ASNS,BCAT1,CNDP2,COMT,CS,DLD,DLST,GCLM,GLS,GLUD1,GOT1,GOT2,HSD17B10,OAT,PCYOX1,PKM,PSAT1,PYCR1,SHMT2	21
Small Molecule Biochemistry	Metabolism of dicarboxylic acid	2.07e-05			CS,DLD,DLST,GOT1,GOT2,MDH2,SUCLG1	7
DNA Replication, Recombination, and Repair	Metabolism of DNA	0.000283		0.229	ACIN1,ANKRD17,BANF1,CAV1,DDX5,HMGA1,HMGB2,HMGN1,HSD17B10,MCM3,MSH2,NAP1L1,NUCKS1,PARP1,PEA15,PML,PXN,RELA,REXO2,S100A4,SOD2,TMPO,TOP2A,UPF1,XRCC6	25
Amino Acid Metabolism,Small Molecule Biochemistry	Metabolism of L-amino acid	1.47e-05			ADSS2,DLD,DLST,GCLM,GLUD1,GOT1,GOT2,PCYOX1,PKM,PSAT1,SHMT2	11
Amino Acid Metabolism,Small Molecule Biochemistry	Metabolism of L-aspartic acid	0.000225			ADSS2,GOT1,GOT2	3
Nucleic Acid Metabolism	Metabolism of nucleic acid component or derivative	5.95e-07		1.821	ACAT1,ADK,ADSS2,AK5,APRT,ATP5F1B,ATP5F1C,ATP5PF,ATP5PO,CAV1,CMAS,COMT,CS,CYCS,DLST,FERMT2,FSTL1,GNAS,GNB1,HMOX1,HSPA8,HSPD1,LDHB,MDH2,NQO1,PARP1,PDHA1,PKM,PML,PPA1,PRPS1,REXO2,SCP2,SLC25A5,SNX1,SOD2,SUCLG1,TALDO1,TMSB10/TMSB4X,UMPS	40
Nucleic Acid Metabolism,Small Molecule Biochemistry	Metabolism of nucleoside triphosphate	3.26e-06		1.726	ADK,AK5,ATP5F1B,ATP5F1C,ATP5PF,ATP5PO,CAV1,CYCS,FSTL1,HSPA8,HSPD1,PARP1,PDHA1,PKM,PML,SLC25A5,SOD2,TMSB10/TMSB4X	18
Nucleic Acid Metabolism,Small Molecule Biochemistry	Metabolism of nucleotide	5.11e-06		1.884	ACAT1,ADK,ADSS2,AK5,ATP5F1B,ATP5F1C,ATP5PF,ATP5PO,CAV1,CYCS,DLST,FERMT2,FSTL1,GNAS,GNB1,HMOX1,HSPA8,HSPD1,LDHB,MDH2,NQO1,PARP1,PDHA1,PKM,PML,PPA1,PRPS1,REXO2,SLC25A5,SNX1,SOD2,TALDO1,TMSB10/TMSB4X,UMPS	34
Small Molecule Biochemistry	Metabolism of oxalacetic acid	2.46e-05			CS,GOT1,GOT2,MDH2	4
Protein Synthesis	Metabolism of peptide	0.000508			BAG6,CAB39,CAV1,CNDP2,ERAP1,ETHE1,GCLM,GSTM2,HK1,MAPK14,PBK,PRKDC,SOD2,TPP1	14
Protein Synthesis	Metabolism of protein	1.18e-24	Increased	2.966	ABCF1,BAG6,CALU,CAPRIN1,CAV1,CCT5,CCT7,CCT8,CD81,CNBP,CNDP2,CNOT1,CSDE1,CSPG4,CTIF,CTNND1,CTSC,CUL2,DDX3X,DLD,EEF2,EIF1AX,EIF2S1,EIF3C,EIF3G,EIF3J,EIF4A1,EIF4A3,EIF4B,EIF4G1,ERAP1,FLNA,FN1,FSTL1,FYCO1,GIGYF2,GOLPH3,H1-5,H3-3A/H3-3B,H4C8,HCFC1,HDAC2,HEXB,HNRNPD,HSPA8,HSPD1,HSPG2,HYPK,ISG15,KTN1,LGALS1,LMNA,NAA15,NAT10,P3H1,PABPC1,PCOLCE,PCYOX1,POLDIP3,PPM1G,PREP,PRKCSH,PRKDC,PSMB5,PSMC4,PSMD2,RAD2…	108
Nucleic Acid Metabolism,Small Molecule Biochemistry	Metabolism of purine nucleotide	5.84e-05			ACAT1,ADK,ADSS2,ATP5F1B,ATP5F1C,ATP5PF,ATP5PO,DLST,FERMT2,HSPA8,LDHB,MDH2	12
Nucleic Acid Metabolism,Small Molecule Biochemistry	Metabolism of ribonucleotide	0.000128			ADK,ADSS2,ATP5F1B,ATP5F1C,ATP5PF,ATP5PO,FERMT2,HSPA8	8
RNA Damage and Repair	Metabolism of RNA	7.56e-07			DIS3,GTF2F1,HNRNPA2B1,HNRNPA3,HNRNPC,HNRNPD,HNRNPDL,HNRNPF,HNRNPM,HNRNPU,KHSRP,RBMX	12
Cancer,Organismal Injury and Abnormalities	Metastasis	5.94e-08		1.21	AKR1C1/AKR1C2,C1QBP,CALU,CAV1,CCN2,CD151,CD81,CEMIP,COL6A3,CRYZ,CTNNA1,CTNND1,CTTN,DPYSL3,EIF4A1,FKBP8,FLNA,FN1,G3BP2,GNAS,HDAC2,HMGA1,HMGB2,HMGN1,HMOX1,HNRNPM,KPNA4,LGALS1,LOXL2,LUC7L2,MAP4,MCM3,MSH2,MSH6,NID2,NQO1,PARP1,PBK,PCOLCE,PDHA1,PKM,PML,PSMB5,PSMD2,PTX3,PXN,RELA,RNH1,RPS6,S100A4,SDCBP,SERPINB2,SF3B1,SLC9A3R2,SMC4,SOD2,SRSF2,THBS1,TMSB10/TMSB4X,TOP2A,TPT1,TUBA1C,TUBB,UMPS,XPO1	65
Cancer,Organismal Injury and Abnormalities	Metastatic solid tumor	2.41e-06		0.064	AKR1C1/AKR1C2,CALU,CAV1,CCN2,CD151,CEMIP,COL6A3,CRYZ,CTNND1,DPYSL3,EIF4A1,FLNA,FN1,G3BP2,GNAS,HDAC2,HMGB2,HMOX1,LGALS1,MAP4,MSH2,MSH6,NID2,NQO1,PARP1,PBK,PCOLCE,PML,PTX3,RELA,RNH1,RPS6,S100A4,SOD2,THBS1,TMSB10/TMSB4X,TOP2A,TPT1,TUBA1C,TUBB,UMPS,XPO1	42
Cellular Assembly and Organization,Cellular Function and Maintenance	Microtubule dynamics	8.86e-07		1.698	ACP1,ACTR2,ANP32A,ATXN2,BASP1,C1QBP,CALU,CAP1,CAPRIN1,CAPZB,CAV1,CCN2,CD81,CDH13,CEP170,COL1A1,COMT,CTNND1,CTTN,DPYSL3,DRG1,DYNLT1,FKBP4,FLNA,FN1,GNAS,GOLPH3,HDAC2,HDGF,HMGB2,KTN1,LASP1,LIMA1,LRPAP1,LUZP1,MAP1B,MAP4,MARCKS,MGLL,NEFM,NQO1,NUMA1,PARP1,PICALM,PKM,PRKCSH,PXN,RANBP1,RDX,RO60,RPS14,RPS3,RPS6,RRBP1,S100A4,SLC9A3R2,SNX1,SUMO1,SYNE1,THBS1,TPM3,TUBB,UBA6,UBE2I,UBQLN2,VAMP3,VAPA,WASF2,XPO1,…	70
Cellular Movement	Migration of cells	0.000105		1.254	ACP1,ARF1,ARFGAP3,ASNS,ATG3,ATP5F1B,BCAT1,C1QBP,CALU,CAP1,CAV1,CCN2,CD151,CD81,CDH13,CEMIP,CNDP2,CNN3,COL1A1,CORO1C,CSK,CSPG4,CTBP1,CTBP2,CTNNA1,CTNND1,CTSC,CTTN,D-erythro-C16-ceramide,DDT,DDX3X,DPYSL3,EIF4A3,ERAP1,FERMT2,FKBP4,FLNA,FN1,FSTL1,GNAS,GOLPH3,HDGF,HMOX1,HNRNPA2B1,HSPA8,HSPD1,HSPG2,IFI16,IGF2R,KARS1,KPNA4,LASP1,LGALS1,LIMA1,LMNA,LOXL2,LRPAP1,MAP1B,MAP4,MAPK14,MARCKS,MCM3,MGLL,MTA2,MYO1…	101
Cellular Movement	Migration of connective tissue cells	5.75e-05		0.748	CAV1,CCN2,COL1A1,CORO1C,FN1,HSPG2,LGALS1,LIMA1,LRPAP1,MAPK14,MTA2,PML,PXN,RND3,THBS1,TNS1	16
Cardiovascular System Development and Function,Cellular Movement	Migration of endothelial cells	0.000388		1.246	ACP1,ATP5F1B,CAV1,CCN2,CD151,CD81,CDH13,EIF4A3,ERAP1,FLNA,FN1,FSTL1,IGF2R,LGALS1,LOXL2,MAPK14,MARCKS,PKM,PML,PXN,THBS1,TJP1,TMSB10/TMSB4X	23
Cellular Movement,Connective Tissue Development and Function	Migration of fibroblast cell lines	0.000231		0.399	ACP1,ATG3,CNN3,CSK,DDX3X,FN1,IFI16,LIMA1,LRPAP1,MAPK14,PXN,RELA	12
Cellular Movement	Migration of fibrosarcoma cell lines	0.000356		0.714	CTTN,FLNA,FN1,SLC9A3R2,SOD2,TPM3	6
Cellular Movement	Migration of tumor cell lines	0.000528		0.3	ARF1,ASNS,C1QBP,CALU,CAV1,CCN2,CD151,CD81,CDH13,CNDP2,CSK,CTBP1,CTBP2,CTNND1,CTTN,DPYSL3,FLNA,FN1,FSTL1,GNAS,GOLPH3,HDGF,HMOX1,HNRNPA2B1,KARS1,KPNA4,LASP1,LGALS1,LMNA,MAP4,MAPK14,PBK,PKM,PML,PXN,RELA,RUVBL1,RUVBL2,S100A4,SDCBP,SLC9A3R2,SOD2,TMPO,TNS1,TPM3,TXN,UBE2I,WASF2	48
Metabolic Disease,Organismal Injury and Abnormalities	Mitochondrial disorder	0.000387			ACADVL,C1QBP,DLD,ECHS1,ETFA,ETFB,GOLPH3,NFU1,PDHA1,PDHB,SUCLG1,TUFM,UQCRC2,UQCRFS1	14
Cancer,Organismal Injury and Abnormalities	Mixed cell carcinoma	0.000505			ACTR2,AKR1C1/AKR1C2,BAG6,COL6A3,COMT,CS,CSPG4,CUL2,CUTA,DDX3X,EIF1AX,EIF4G1,ETFB,GATD3A/GATD3B,GNAS,HCFC1,HK1,HNRNPA2B1,HNRNPM,HP1BP3,HS1BP3,IGF2R,LASP1,LUZP1,MAT2B,NEFM,PARP1,PCYOX1,PSMB9,RBM39,RRBP1,RSL1D1,SEC24C,SPART,STOM,SYNE1,THBS1,TJP2,TOP2A,TUBA1C,TUBB,UBQLN2,UMPS,UPF1,XPO1,YLPM1	46
Cellular Movement,Connective Tissue Development and Function	Mobility of fibroblast cell lines	0.000355			ACP1,COL1A1,FN1	3
Free Radical Scavenging	Modification of reactive oxygen species	6.13e-05	Increased	2.186	CYCS,NQO1,PRDX3,SOD2,TXN	5
RNA Post-Transcriptional Modification	Modification of rRNA	1.38e-06			DDX5,DIS3,EMG1,EXOSC4,NAT10,NOP58,RPL14,RPL26,RPS14,RPS6,RPS7,SNU13	12
Free Radical Scavenging	Modification of superoxide	2.68e-05			CYCS,NQO1,SOD2	3
Cell Morphology,Cellular Assembly and Organization	Morphology of nucleus	0.000453			EEF2,H2AZ2,H3-3A/H3-3B,LMNA,MAP4,NCAPD2,PARP1,PML,RECQL,RSL1D1,SLC25A5,TDP2,TMPO,XRCC6	14
Neurological Disease	Movement Disorders	2.58e-11		-1.673	ACAT1,ACP1,AHCYL1,ARF1,ARF5,ATP5F1C,ATP5PF,ATP5PO,ATP6V1E1,ATXN2,BASP1,CAB39,CAPZB,CAV1,CCN2,COL6A3,COMT,COX5B,CRIM1,CTIF,CYCS,DECR1,DNAJA1,DPYSL3,DYNLT1,EEF2,EIF4G1,ETFB,ETHE1,FKBP4,GIGYF2,GLS,GNAS,GNB1,H3-3A/H3-3B,HADHB,HEXB,HMGB2,HMGN1,HMOX1,HNRNPDL,HNRNPU,HSPA8,IGF2R,LDHB,LMNA,MAP1B,MAPK14,NQO1,PARP1,PKM,PSAT1,PSMB6,PSMB9,RAB6A,RANBP1,RELA,RPL13A,RPS3A,SCP2,SLC25A6,SLIRP,SOD2,STOM,SYNE1,TDP2,…	78
Cancer,Organismal Injury and Abnormalities	Multiple cancers	4.38e-12			ACADVL,ACIN1,ACTR2,ADK,AKR1C1/AKR1C2,AKR7A2,ANP32B,ARFIP1,ATP5F1C,ATP5PF,ATP6V1E1,ATXN2,BAG6,BCAT1,BTF3,C1QBP,CAB39,CAPZB,CAV1,CCN2,CCT5,CDC42EP3,CMAS,CNDP2,CNOT1,COL1A1,COL6A2,COL6A3,COMT,COPS3,COX5A,CS,CSDE1,CSPG4,CTBP2,CTIF,CTNNA1,CTNND1,CTSC,CUL2,CUTA,CYCS,DDX17,DDX39A,DDX3X,DDX5,DIS3,DNAJA1,EIF1AX,EIF3C,EIF4A1,EIF4B,EIF4G1,ELOC,EMILIN1,ERO1A,ETFA,ETFB,EXOSC4,FERMT2,FIS1,FKBP8,FLNA,FN1,G3BP2,…	187
Cancer,Organismal Injury and Abnormalities,Skeletal and Muscular Disorders	Muscle tumor	1.76e-06			AHCYL1,AP2S1,BTF3,CCT8,CDC42EP3,CEMIP,COL1A1,COL6A3,CORO1C,CSPG4,CTNND1,CTSC,DCTN3,EIF4G1,FERMT2,FN1,HCFC1,HMGA1,HMOX1,HSD17B10,HSPG2,MAP4,MSH2,MSH6,PBK,PRKDC,PRRC2C,PSMA6,PSMB9,PTGR1,RBMX,RELA,RPE,RPL19,RPL9,SF3A2,SOD2,SYNE1,TINAGL1,TJP1,TOP2A,TUBA1C,YLPM1	43
Cancer,Hematological Disease,Organismal Injury and Abnormalities	Myelodysplastic syndrome or leukemia	9.05e-07		-0.059	ATP6V1E1,BCAT1,CDC42EP3,CEMIP,COL1A1,COL6A3,CSK,CSPG4,CTBP2,CTTN,CUL2,CYCS,DCTN3,DDX3X,DHX15,EIF3C,EIF4A1,EIF4G1,ETFA,FKBP8,FLNA,FYCO1,GLS,GMPPA,GNAS,GNB1,GSTM2,HDAC2,HNRNPA2B1,HNRNPD,HSPA8,HSPD1,HSPG2,HYPK,IGF2R,LDHB,LGALS1,LIMA1,LMNA,LUC7L2,MAPK14,MESD,MGLL,MGST3,MSH2,MSH6,MYL1,MYO1E,NASP,NCAPH,NFU1,NOMO1 (includes others),NQO1,NUMA1,NUP153,PABPC1,PARP1,PARP4,PBK,PDHA1,PICALM,PML,PPP1R14B,PRKDC…	109
Cancer,Hematological Disease,Organismal Injury and Abnormalities	Myeloid or lymphoid neoplasm	1.83e-12		0.388	ATP6V1E1,ATXN2,BASP1,BCAT1,BZW2,CAV1,CCT7,CD151,CDC42EP3,CEMIP,COL1A1,COL6A2,COL6A3,COMT,CPSF7,CSDE1,CSK,CSPG4,CTBP1,CTBP2,CTSC,CTTN,CUL2,CYCS,DCTN3,DDX39A,DDX3X,DHX15,DIS3,ECHS1,EIF1AX,EIF3C,EIF4A1,EIF4G1,ELOC,ETFA,FERMT2,FKBP8,FLNA,FN1,FYCO1,GLS,GMPPA,GNAS,GNB1,GOLGA3,GOT2,GSTM2,H1-2,HDAC2,HMGA1,HMGB2,HMOX1,HNRNPA2B1,HNRNPD,HNRNPM,HNRNPU,HSPA8,HSPD1,HSPG2,HYPK,IGF2R,ISG15,LANCL2,LDHB,LGALS1,LIM…	170
Cell Death and Survival	Necrosis	5.16e-22	Decreased	-2.265	ACAT1,ACP1,ANP32A,API5,APMAP,APRT,ASNS,ATG3,ATXN2,BAG6,CAPRIN1,CAV1,CCN2,CCT5,CCT7,CCT8,CD151,CD81,CDC42EP3,CELF1,cholesterol linoleate,CNBP,COL1A1,COMT,COX5A,CS,CSK,CSPG4,CTBP1,CTBP2,CTNNA1,CTNND1,CTTN,CUL2,CYCS,D-erythro-C16-ceramide,DCTN3,DDX17,DDX3X,DECR1,DLST,DPYSL3,EEF2,EIF1AX,EIF2S1,EIF3C,EIF3G,EIF4A1,EIF4B,EIF4G1,ELOC,EMG1,ETHE1,FIS1,FKBP4,FKBP8,FLNA,FN1,FSTL1,GCLM,GLS,GLUD1,GNAS,GNB1,GOT…	180
Cancer,Cell Death and Survival,Organismal Injury and Abnormalities,Tumor Morphology	Necrosis of tumor	3.25e-08		-1.377	ATXN2,CAV1,CYCS,EIF3C,EIF3G,HDAC2,HMOX1,LGALS1,MAPK14,PABPC1,PARP1,PRKDC,PSMA5,PSMA6,PSMB5,PSMC4,PSMD12,RBM39,RELA,RND3,RPL13A,RPL19,RPL38,RPL9,RPS12,RPS14,RPS21,RPS3,RPS3A,RPS7,SF3B1,SF3B2,sphingomyelin,THBS1,TXN,UBE2I,VDAC2	37
Cancer,Hematological Disease,Organismal Injury and Abnormalities	Neoplasia of blood cells	6.98e-12		0.494	ATP6V1E1,ATXN2,BASP1,BCAT1,BZW2,CAV1,CCT7,CD151,CDC42EP3,CEMIP,COL1A1,COL6A2,COL6A3,COMT,CPSF7,CSDE1,CSK,CSPG4,CTBP1,CTBP2,CTSC,CTTN,CUL2,CYCS,DCTN3,DDX39A,DDX3X,DHX15,DIS3,EIF1AX,EIF3C,EIF4A1,EIF4G1,ELOC,ETFA,FERMT2,FKBP8,FLNA,FN1,FYCO1,GLS,GMPPA,GNAS,GNB1,GOT2,GSTM2,H1-2,HDAC2,HMGA1,HMGB2,HMOX1,HNRNPA2B1,HNRNPD,HNRNPM,HNRNPU,HSPA8,HSPD1,HSPG2,HYPK,IGF2R,ISG15,LANCL2,LDHB,LGALS1,LIMA1,LUC7L2,MAP…	166
Cancer,Organismal Injury and Abnormalities	Neoplasia of cells	2.04e-07		1.772	ABCF1,ACIN1,AK5,ANKRD17,ANP32A,AP3D1,ASNS,ATG3,ATP6V1E1,ATXN2,BAG6,BASP1,BCAT1,BZW2,CAP1,CAP2,CAV1,CCDC50,CCN2,CCT7,CD151,CD81,CDC42EP3,CDH13,CEMIP,CNBP,CNDP2,CNOT1,COL1A1,COL6A2,COL6A3,COMT,COTL1,CPSF7,CSDE1,CSK,CSPG4,CTBP1,CTBP2,CTNNA1,CTNND1,CTSC,CTTN,CUL2,CYCS,DCTN3,DDX39A,DDX3X,DDX5,DHX15,DIS3,DPYSL3,EIF1AX,EIF3C,EIF4A1,EIF4G1,ELOC,EMILIN1,ETFA,ETFB,FERMT2,FKBP15,FKBP8,FLNA,FN1,FSTL1,FYCO1,G…	231
Cancer,Hematological Disease,Immunological Disease,Organismal Injury and Abnormalities	Neoplasia of leukocytes	8.17e-08		0.573	ATP6V1E1,ATXN2,BASP1,BCAT1,BZW2,CAV1,CCT7,CD151,CDC42EP3,CEMIP,COL1A1,COL6A2,COL6A3,COMT,CPSF7,CSDE1,CSK,CTBP1,CTBP2,CTSC,CTTN,CUL2,DDX39A,DDX3X,DIS3,EIF1AX,EIF4A1,ELOC,FERMT2,FLNA,FN1,GMPPA,GNAS,GNB1,GOT2,GSTM2,H1-2,HDAC2,HMGA1,HMGB2,HMOX1,HNRNPA2B1,HNRNPM,HNRNPU,HSPA8,IGF2R,ISG15,LANCL2,LGALS1,MAP1B,MCM3,MGLL,MSH2,MSH6,MYL1,NAP1L1,NASP,NCAPD2,NCAPH,NQO1,PARP1,PARP4,PBK,PCOLCE,PML,PREP,PRKDC,PRP…	116
Cancer,Dermatological Diseases and Conditions,Organismal Injury and Abnormalities	Neoplasia of melanoma cells	0.000355			NID2,PARP1,RNH1	3
Cancer,Neurological Disease,Organismal Injury and Abnormalities	Nerve sheath tumor	4.23e-05			ACAT1,FKBP4,H4C8,HNRNPD,MCM3,RANBP1,RUVBL1,RUVBL2,SYNCRIP,TOP2A,XRCC6	11
Cancer,Neurological Disease,Organismal Injury and Abnormalities	Nervous system neoplasm	4.52e-07		0.923	ABCF1,ACADVL,ACAT1,ACIN1,ACTR1A,AHCYL1,AK5,AKR1C1/AKR1C2,ANKRD17,ANP32B,ANP32E,AP3D1,APMAP,APRT,ARF5,ARFGAP3,ATP5F1B,ATP5F1C,ATP6V1E1,ATXN2,BAG6,BCAT1,CAP1,CAP2,CAV1,CCDC50,CCT5,CCT7,CDC42EP3,CDH13,CELF1,CEMIP,CMAS,CNDP2,CNN3,COL1A1,COL6A2,COL6A3,COPS3,COX5B,CRIM1,CS,CSDE1,CSK,CSPG4,CTBP2,CTIF,CTNNA1,CTNND1,CTTN,CYCS,DDX17,DDX39A,DDX3X,DDX5,DHX15,DIS3,DLD,DLST,DYNLT1,EHD2,EIF1AX,EIF3G,EIF4A3,EIF4…	258
Cancer,Neurological Disease,Organismal Injury and Abnormalities	Neurogenic tumor	5.93e-06			ACAT1,FKBP4,GNAS,H4C8,HMGN1,HNRNPD,MCM3,MDH2,MSH2,RANBP1,RUVBL1,RUVBL2,SYNCRIP,TOP2A,TUBA1C,XRCC6	16
Neurological Disease	Neurological signs	2.63e-06			ACAT1,ACP1,AHCYL1,ARF1,ATP5F1C,ATP5PF,ATP5PO,BASP1,CAB39,CAV1,CCN2,COMT,COX5B,CRIM1,CYCS,DNAJA1,DPYSL3,DYNLT1,ETFB,FKBP4,GNB1,HADHB,HMGB2,HMGN1,HMOX1,HNRNPA2B1,HNRNPDL,HNRNPU,HSPA8,LDHB,PARP1,PKM,PSAT1,PSMB6,PSMB9,RAB6A,RANBP1,SLIRP,STOM,TPM3,TUFM,TXN,UQCRC1,XK,XRCC6	45
Neurological Disease,Skeletal and Muscular Disorders	Neuromuscular disease	1.04e-13			ACAT1,ACP1,AHCYL1,AK5,ATP5F1C,ATP5PF,ATP5PO,ATP6V1E1,ATXN2,BAG6,BASP1,C18 dihydroceramide,CAB39,CAPZB,CCN2,COMT,COX5B,CRIM1,CTIF,CYCS,D-erythro-C16-ceramide,d18:0/24:0 dihydroceramide,DNAJA1,DPYSL3,DYNLT1,EIF4G1,ETFB,FKBP4,GIGYF2,GNAS,GNB1,H3-3A/H3-3B,HADHB,HMGB2,HMGN1,HMOX1,HNRNPDL,HNRNPU,HSPA8,ISG15,LDHB,LMNA,MAP1B,PARP1,PKM,PSAT1,PSMA2,PSMB5,PSMB6,PSMB9,RAB6A,RANBP1,RELA,RPL13A,RPS3A,RPS6,SLC2…	73
Cell Death and Survival	Neuronal cell death	0.000109		0.318	ANP32A,ATXN2,BAG6,CAPRIN1,CCN2,CYCS,DPYSL3,EIF2S1,EIF4G1,FIS1,FN1,GCLM,GLUD1,HDGF,HMGB2,HMOX1,HSD17B10,HSPD1,LGALS1,LRPAP1,MAP1B,MAPK14,MSH2,NEFM,NQO1,PARP1,PEA15,PICALM,PRDX3,RELA,RPS3,SOD2,sphingomyelin,SUMO1,TCP1,THBS1,UBE2M,UBQLN2,UPF1,VAPA,VPS35,XRCC6	42
Cancer,Gastrointestinal Disease,Organismal Injury and Abnormalities	Non-colon gastrointestinal cancer	9.5e-05			ABCF1,ACAT1,ACIN1,ACP1,ACTR1A,ADK,AKR1C1/AKR1C2,ANKRD17,ASNS,ATG3,ATP5F1B,ATP5F1C,ATP5PF,ATP5PO,ATP6V1E1,ATXN2,BAG6,BCAT1,C1QBP,CAP2,CAPRIN1,CAV1,CCN2,CCT7,CCT8,CD151,CDH13,CEMIP,CEP170,CNBP,CNOT1,COL1A1,COL6A2,COL6A3,CPSF7,CRELD2,CRIM1,CSPG4,CTBP2,CTNNA1,CTNND1,CTSC,CTTN,CUL2,DDX17,DDX3X,DDX5,DHX15,DIS3,DPYSL3,EEF2,EHD2,EIF3G,EIF3J,ERAP1,ETFB,FKBP15,FKBP8,FLNA,FN1,FYCO1,G3BP2,GATD3A/GATD3B,GIGYF…	184
Cancer,Organismal Injury and Abnormalities	Nonhematologic malignant neoplasm	2.88e-32		1.266	ABCF1,ACADVL,ACAT1,ACIN1,ACP1,ACTR1A,ACTR2,ADK,AHCYL1,AK5,AKR1C1/AKR1C2,AKR7A2,ANKRD17,ANP32A,ANP32B,ANP32E,AP2S1,AP3D1,API5,APMAP,APRT,ARF1,ARF5,ARFGAP3,ARFIP1,ASNS,ATG3,ATP5F1B,ATP5F1C,ATP5PF,ATP5PO,ATP6V0D1,ATP6V1E1,ATXN2,BAG6,BASP1,BCAT1,BRIX1,BTF3,BZW2,C11orf58,C1QBP,CAB39,CALU,CAP1,CAP2,CAPRIN1,CAPZA1,CAPZB,CAV1,CCDC50,CCN2,CCT5,CCT7,CCT8,CD151,CD81,CDC42EP3,CDH13,CELF1,CEMIP,CEP170,CLTA,CM…	452
Cancer,Organismal Injury and Abnormalities	Non-hematological solid tumor	5.37e-33		0.182	ABCF1,ACADVL,ACAT1,ACIN1,ACP1,ACTR1A,ACTR2,ADK,AHCYL1,AK5,AKR1C1/AKR1C2,AKR7A2,ANKRD17,ANP32A,ANP32B,ANP32E,AP2S1,AP3D1,API5,APMAP,APRT,ARF1,ARF5,ARFGAP3,ARFIP1,ASNS,ATG3,ATP5F1B,ATP5F1C,ATP5PF,ATP5PO,ATP6V0D1,ATP6V1E1,ATXN2,BAG6,BASP1,BCAT1,BRIX1,BTF3,BZW2,C11orf58,C1QBP,CAB39,CALU,CAP1,CAP2,CAPRIN1,CAPZA1,CAPZB,CAV1,CCDC50,CCN2,CCT5,CCT7,CCT8,CD151,CD81,CDC42EP3,CDH13,CELF1,CEMIP,CEP170,CLTA,CM…	454
Cancer,Hematological Disease,Immunological Disease,Organismal Injury and Abnormalities	Non-Hodgkin lymphoma	7.6e-07		0.305	BASP1,BCAT1,BZW2,CAV1,CD151,COL1A1,COL6A2,COMT,CPSF7,CSDE1,CTBP1,CTBP2,DDX39A,DDX3X,DIS3,EIF4A1,ELOC,FERMT2,FN1,GNAS,GNB1,H1-2,HDAC2,HMOX1,HNRNPA2B1,HNRNPM,HNRNPU,IGF2R,ISG15,MAP1B,MGLL,MSH2,MYL1,PARP1,PARP4,PCOLCE,PRKDC,PRPS1,PSMB5,PSMB6,PSMB9,PSMD2,RALY,RBM14,RDX,RELA,RND3,RPL19,RPS20,RRAGC,S100A4,SF3B1,SNX1,SRP54,STAT2,SYNCRIP,SYNE1,TJP1,TNS1,TOLLIP,TOP2A,TUBA1C,TUBB,TUBB6,USP7,XPO1,XRCC6,YLPM1	68
Cancer,Organismal Injury and Abnormalities	Non-melanoma solid tumor	6.92e-32		0.351	ABCF1,ACADVL,ACAT1,ACIN1,ACP1,ACTR1A,ACTR2,ADK,AHCYL1,AK5,AKR1C1/AKR1C2,AKR7A2,ANKRD17,ANP32A,ANP32B,ANP32E,AP2S1,AP3D1,API5,APMAP,APRT,ARF1,ARF5,ARFGAP3,ARFIP1,ASNS,ATG3,ATP5F1B,ATP5F1C,ATP5PF,ATP5PO,ATP6V0D1,ATP6V1E1,ATXN2,BAG6,BASP1,BCAT1,BRIX1,BTF3,BZW2,C11orf58,C1QBP,CAB39,CALU,CAP1,CAP2,CAPRIN1,CAPZA1,CAPZB,CAV1,CCDC50,CCN2,CCT5,CCT7,CCT8,CD151,CD81,CDC42EP3,CDH13,CELF1,CEMIP,CEP170,CMAS,CN…	451
Cancer,Endocrine System Disorders,Organismal Injury and Abnormalities	Nonpituitary endocrine tumor	2.15e-28			ABCF1,ACADVL,ACAT1,ACIN1,ACP1,ACTR1A,ACTR2,AHCYL1,AK5,AKR7A2,ANKRD17,ANP32B,ANP32E,AP2S1,AP3D1,APMAP,APRT,ARF5,ARFGAP3,ARFIP1,ASNS,ATP5F1B,ATP5F1C,ATP5PO,ATP6V0D1,ATP6V1E1,ATXN2,BAG6,BASP1,BCAT1,BRIX1,BTF3,BZW2,C11orf58,C1QBP,CAB39,CALU,CAP1,CAP2,CAPRIN1,CAPZA1,CAPZB,CAV1,CCDC50,CCN2,CCT5,CCT7,CCT8,CD81,CDC42EP3,CDH13,CELF1,CEMIP,CEP170,CMAS,CNDP2,CNN3,CNOT1,COL1A1,COL6A2,COL6A3,COMT,COPS3,COX5A,…	379
RNA Damage and Repair	Nonsense-mediated mRNA decay	1.65e-16			CTIF,EIF4A3,EIF4G1,PABPC1,RPL10A,RPL13A,RPL14,RPL19,RPL23A,RPL26,RPL38,RPL9,RPS12,RPS14,RPS20,RPS21,RPS23,RPS3,RPS3A,RPS6,RPS7,UPF1	22
Molecular Transport	Nuclear export of molecule	1.75e-07			AHCYL1,DDX39A,EIF4A3,HNRNPA2B1,NUP153,POLDIP3,SARNP,SEC13,SRSF2,SRSF5,SRSF7,SRSF9,UPF1,XPO1	14
Molecular Transport,RNA Trafficking	Nuclear export of mRNA	4.39e-08			DDX39A,EIF4A3,HNRNPA2B1,NUP153,POLDIP3,SARNP,SEC13,SRSF2,SRSF5,SRSF7,SRSF9,UPF1,XPO1	13
Metabolic Disease,Organismal Injury and Abnormalities,Renal and Urological Disease	Organic aciduria	2.47e-05			DLD,ETFA,ETFB,HCFC1,OAT,SOD2,SUCLG1,UMPS	8
Organismal Survival	Organismal death	1.72e-07	Decreased	-4.257	ACADVL,ADK,ANKRD17,APRT,ARF1,ARF5,ATG3,ATXN2,BAG6,BCAT1,C1QBP,CAP1,CAP2,CAPRIN1,CAPZB,CAV1,CCN2,CD151,CELF1,CNN3,COL6A2,COPS3,CRIM1,CSDE1,CSK,CTBP1,CTNND1,CTTN,CYCS,DDX17,DDX3X,DDX5,DLD,ECHS1,EIF2S1,EIF4A1,ERO1A,ETHE1,FERMT2,FKBP4,FKBP8,FLNA,FN1,FSTL1,GCLM,GNAS,GNB1,H1-2,H3-3A/H3-3B,HDAC2,HEXB,HMGN1,HMOX1,HNRNPC,HNRNPD,HSPG2,IGF2R,ISG15,LIMA1,LMNA,LRPAP1,MAP1B,MAP4,MAPK14,MCM3,MSH2,MSH6,MTA2,NASP…	123
Cellular Assembly and Organization	Organization of cellular membrane	0.000107			ACTR2,AP2S1,CAPZB,CAV1,CDH13,CLTA,CTNNA1,CTNND1,CTTN,FLNA,HSPA8,IGF2R,LIMA1,LMNA,PICALM,TGOLN2,TUBB,VAMP3,YWHAH	19
Cellular Assembly and Organization,Cellular Function and Maintenance	Organization of cytoplasm	6.09e-12		1.359	ACP1,ACTR2,ANP32A,ARF1,ATP5F1B,ATXN2,BASP1,C1QBP,CALU,CAP1,CAP2,CAPRIN1,CAPZB,CAV1,CCN2,CD81,CDH13,CEP170,COL1A1,COMT,CORO1C,CSK,CTNND1,CTTN,CYCS,DPYSL3,DRG1,DYNLT1,EHD2,FIS1,FKBP4,FLNA,FN1,GNAS,GOLPH3,HCFC1,HDAC2,HDGF,HEXB,HMGB2,HSD17B10,KTN1,LASP1,LIMA1,LMAN1,LRPAP1,LUZP1,MAP1B,MAP4,MAPK14,MARCKS,MGLL,NEFM,NQO1,NUDC,NUMA1,PARP1,PICALM,PKM,PRDX3,PRKCSH,PRKDC,PTX3,PXN,RAB1A,RAB5C,RAB6A,RANBP1,RDX…	100
Cellular Assembly and Organization,Cellular Function and Maintenance	Organization of cytoskeleton	7.26e-08		1.485	ACP1,ACTR2,ANP32A,ARF1,ATXN2,BASP1,C1QBP,CALU,CAP1,CAP2,CAPRIN1,CAPZB,CAV1,CCN2,CD81,CDH13,CEP170,COL1A1,COMT,CORO1C,CSK,CTNND1,CTTN,DPYSL3,DRG1,DYNLT1,EHD2,FKBP4,FLNA,FN1,GNAS,GOLPH3,HDAC2,HDGF,HMGB2,KTN1,LASP1,LIMA1,LRPAP1,LUZP1,MAP1B,MAP4,MAPK14,MARCKS,MGLL,NEFM,NQO1,NUDC,NUMA1,PARP1,PICALM,PKM,PRKCSH,PRKDC,PXN,RANBP1,RDX,RND3,RO60,RPS14,RPS3,RPS6,RRBP1,S100A4,SLC3A2,SLC9A3R2,SNX1,SUMO1,SYNE1,…	82
Cellular Assembly and Organization,Cellular Function and Maintenance	Organization of mitochondria	0.000123			ATP5F1B,CYCS,FIS1,GOLPH3,HCFC1,HSD17B10,PARP1,PRDX3,SOD2,VPS35	10
Cellular Assembly and Organization	Organization of organelle	5.15e-10		1.706	ARF1,ATP5F1B,CAPZB,CAV1,CDH13,CEP170,COL1A1,CSK,CTNNA1,CTNND1,CYCS,FIS1,FLNA,FN1,GOLPH3,H1-5,H3-3A/H3-3B,HCFC1,HDAC2,HEXB,HMGN1,HSD17B10,LIMA1,LMAN1,LMNA,LOXL2,MAPK14,NUCKS1,NUMA1,P3H1,P3H4,PARP1,PRDX3,RAB1A,RAB5C,RAB6A,RDX,RELA,RPS6,RRBP1,SCP2,SEC23IP,SMC4,SOD2,SYNE1,TMED9,TPP1,TUBB,VPS35	49
Metabolic Disease,Organismal Injury and Abnormalities,Renal and Urological Disease	Orotic aciduria	0.00036			OAT,UMPS	2
Cancer,Endocrine System Disorders,Organismal Injury and Abnormalities,Reproductive System Disease	Ovarian cancer	0.000303			ACTR2,AKR1C1/AKR1C2,ARFIP1,BAG6,CCN2,CCT5,CNOT1,COL6A2,COL6A3,COMT,COX5A,CS,CSPG4,CUL2,CUTA,DDX39A,DDX3X,DNAJA1,EIF1AX,EIF4G1,ERO1A,ETFB,EXOSC4,FN1,GATD3A/GATD3B,GNAS,GOT2,GSTM2,H1-2,HCFC1,HDAC2,HK1,HMGA1,HNRNPA2B1,HNRNPM,HP1BP3,HS1BP3,IGF2R,LASP1,LMNA,LUZP1,MAP4,MAT2B,MSH2,MSH6,NEFM,NUP153,PARP1,PCYOX1,PDAP1,PEA15,PKM,POLDIP3,PSAT1,PSMB9,RBM39,RDX,RRBP1,RSL1D1,SART1,SEC24C,SHMT2,SMC4,SPART,STAT2…	78
Cancer,Endocrine System Disorders,Organismal Injury and Abnormalities,Reproductive System Disease	Ovarian tumor	0.000425			ACTR2,ADK,AKR1C1/AKR1C2,ARFIP1,BAG6,CCN2,CCT5,CNOT1,COL6A2,COL6A3,COMT,COX5A,CS,CSPG4,CUL2,CUTA,DDX39A,DDX3X,DNAJA1,EIF1AX,EIF4G1,ERO1A,ETFB,EXOSC4,FN1,GATD3A/GATD3B,GNAS,GOT2,GSTM2,H1-2,HCFC1,HDAC2,HK1,HMGA1,HNRNPA2B1,HNRNPM,HP1BP3,HS1BP3,IGF2R,LASP1,LMNA,LUZP1,MAP4,MAT2B,MSH2,MSH6,NEFM,NUP153,PARP1,PCYOX1,PDAP1,PEA15,PKM,POLDIP3,PSAT1,PSMB9,RBM39,RDX,RRBP1,RSL1D1,SART1,SEC24C,SHMT2,SMC4,SPART,S…	79
Cancer,Gastrointestinal Disease,Organismal Injury and Abnormalities	Pancreatobiliary tumor	4.05e-05			ACIN1,AKR1C1/AKR1C2,ANKRD17,ANP32A,ANP32E,AP3D1,API5,ATP6V0D1,BTF3,C1QBP,CALU,CCDC50,CCN2,CEMIP,CEP170,CNOT1,COL1A1,COL6A2,COL6A3,CRIM1,CS,CSDE1,CSPG4,CTBP1,CTBP2,CTNND1,CTTN,CUL2,DCTN4,DDX3X,DIS3,DLD,DLST,EIF1AX,ETHE1,FKBP4,FLNA,FN1,GATD3A/GATD3B,GIGYF2,GNAS,HDAC2,HNRNPC,HNRNPU,HSPBP1,HSPD1,HSPG2,IAH1,IDI1,IGF2R,IMMT,LGALS1,LMAN1,LMNA,LOXL2,LUZP1,MAP1B,MAP4,MAP7D1,MESD,MSH2,MSH6,MYL1,NAT10,NEFM,…	128
Cancer,Hereditary Disorder,Organismal Injury and Abnormalities,Renal and Urological Disease	Papillary renal cell carcinoma type 1	0.000251			ELOC,MSH2,SF3B1,SF3B2	4
Neurological Disease,Organismal Injury and Abnormalities,Psychological Disorders,Skeletal and Muscular Disorders	Parkinson's disease	5.64e-05			ATP6V1E1,ATXN2,CAPZB,COMT,CTIF,EIF4G1,GIGYF2,GNAS,H3-3A/H3-3B,HNRNPDL,LDHB,MAP1B,RELA,RPL13A,RPS3A,SLC25A6,TPT1,TUBA1B,TUBA1C,VPS35	20
Cancer,Organismal Injury and Abnormalities	Pelvic adenocarcinoma	0.000533			ACADVL,ACIN1,ACTR1A,ACTR2,AHCYL1,AK5,AKR1C1/AKR1C2,ANKRD17,ANP32B,ANP32E,AP3D1,API5,ARF1,ARF5,ARFGAP3,ARFIP1,ASNS,ATXN2,BAG6,BASP1,BCAT1,BZW2,CALU,CAP2,CAPZA1,CAPZB,CCDC50,CCT5,CDH13,CEMIP,CEP170,CNOT1,COL1A1,COL6A2,COL6A3,COMT,CORO1C,CRIM1,CS,CSDE1,CSPG4,CTNNA1,CTNND1,CTSC,CUL2,CUTA,DCTN3,DDX17,DDX39A,DDX3X,DIS3,DLD,DNAJA1,EEF2,EIF1AX,EIF2S1,EIF4A3,EIF4B,EIF4G1,EMILIN1,ERAP1,ETFB,EXOSC4,FERMT2,F…	220
Cancer,Organismal Injury and Abnormalities	Pelvic cancer	3.49e-07			ABCF1,ACADVL,ACIN1,ACTR1A,ACTR2,AHCYL1,AK5,AKR1C1/AKR1C2,AKR7A2,ANKRD17,ANP32B,ANP32E,AP3D1,API5,APMAP,ARF1,ARF5,ARFGAP3,ARFIP1,ASNS,ATXN2,BAG6,BASP1,BCAT1,BZW2,CALU,CAP1,CAP2,CAPZA1,CAPZB,CAV1,CCDC50,CCN2,CCT5,CDH13,CELF1,CEMIP,CEP170,CNOT1,COL1A1,COL6A2,COL6A3,COMT,CORO1C,COX5A,CPSF7,CRIM1,CS,CSDE1,CSK,CSPG4,CTBP2,CTNNA1,CTNND1,CTSC,CUL2,CUTA,DCTN3,DDX17,DDX21,DDX39A,DDX3X,DECR1,DIS3,DLD,DLST,D…	274
Cancer,Organismal Injury and Abnormalities	Pelvic carcinoma	5.01e-06			ABCF1,ACADVL,ACIN1,ACTR1A,ACTR2,AHCYL1,AK5,AKR1C1/AKR1C2,ANKRD17,ANP32B,ANP32E,AP3D1,API5,ARF1,ARF5,ARFGAP3,ARFIP1,ASNS,ATXN2,BAG6,BASP1,BCAT1,BZW2,CALU,CAP1,CAP2,CAPZA1,CAPZB,CAV1,CCDC50,CCT5,CDH13,CELF1,CEMIP,CEP170,CNOT1,COL1A1,COL6A2,COL6A3,COMT,CORO1C,COX5A,CRIM1,CS,CSDE1,CSK,CSPG4,CTBP2,CTNNA1,CTNND1,CTSC,CUL2,CUTA,DCTN3,DDX17,DDX21,DDX39A,DDX3X,DECR1,DIS3,DLD,DLST,DNAJA1,EEF2,EIF1AX,EIF2S1…	258
Cancer,Organismal Injury and Abnormalities	Pelvic tumor	1.5e-08		-0.126	ABCF1,ACADVL,ACIN1,ACTR1A,ACTR2,ADK,AHCYL1,AK5,AKR1C1/AKR1C2,AKR7A2,ANKRD17,ANP32B,ANP32E,AP2S1,AP3D1,API5,APMAP,ARF1,ARF5,ARFGAP3,ARFIP1,ASNS,ATXN2,BAG6,BASP1,BCAT1,BZW2,CALU,CAP1,CAP2,CAPZA1,CAPZB,CAV1,CCDC50,CCN2,CCT5,CDC42EP3,CDH13,CELF1,CEMIP,CEP170,CNOT1,COL1A1,COL6A2,COL6A3,COMT,CORO1C,COX5A,CPSF7,CRIM1,CS,CSDE1,CSK,CSPG4,CTBP2,CTNNA1,CTNND1,CTSC,CUL2,CUTA,DCTN3,DDX17,DDX21,DDX39A,DDX3X,DE…	283
Cardiovascular Disease,Organismal Injury and Abnormalities	Peripheral arterial disease	1.3e-05			CEMIP,COL1A1,CTSC,DNAJA1,ERAP1,FERMT2,FKBP15,GLS,KTN1,MARCKS,PSMA2,RCN2,RPL9,RUVBL2,SCP2,TGOLN2,THBS1,TPP1,TUBA1C	19
Cancer,Hematological Disease,Immunological Disease,Organismal Injury and Abnormalities	Plasma cell dyscrasia	2.27e-06			ATP6V1E1,ATXN2,BCAT1,CAV1,COMT,CTBP1,CTBP2,DDX39A,DIS3,EIF1AX,ELOC,FLNA,FN1,HDAC2,HMOX1,IGF2R,MGLL,PARP1,PSMA2,PSMB5,PSMB9,PSMD2,RALY,RBM25,RDX,RPS6,SF3B1,SLC25A5,SNX1,SOD2,SRP54,TNS1,TOP2A,TUBA1C,TUBB,UBE2M,XPO1,XRCC6	38
Cancer,Hematological Disease,Immunological Disease,Organismal Injury and Abnormalities	Plasma cell neoplasm	3.34e-06			ATP6V1E1,ATXN2,BCAT1,CAV1,COMT,CSK,CTBP1,CTBP2,CTSC,DDX39A,DIS3,EIF1AX,ELOC,FLNA,FN1,HDAC2,HMOX1,IGF2R,MGLL,PARP1,PSMA2,PSMB5,PSMB9,PSMD2,RALY,RBM25,RDX,RPS6,SF3B1,SLC25A5,SNX1,SOD2,SRP54,TNS1,TOP2A,TUBA1C,TUBB,UBE2M,XPO1,XRCC6	40
Cancer,Cardiovascular Disease,Neurological Disease,Organismal Injury and Abnormalities	Plexiform neurofibroma	2.47e-05			H4C8,HNRNPD,MCM3,RANBP1,RUVBL1,RUVBL2,SYNCRIP,XRCC6	8
Cellular Assembly and Organization,Cellular Function and Maintenance,Tissue Development	Polymerization of microtubules	0.000166		0.186	CAPZB,CAV1,DRG1,FKBP4,MAP1B,NUMA1,RPS3,TUBB	8
Post-Translational Modification	Polyubiquitination	3.55e-05			IFI16,PSMA1,PSMA2,PSMA5,PSMA6,PSMB5,PSMB6,PSMB9,PSMC4,PSMD12,PSMD2,PSMD3,PSMD9,RBX1,SUMO2	15
Post-Translational Modification	Polyubiquitination of protein	0.000122			PSMA1,PSMA2,PSMA5,PSMA6,PSMB5,PSMB6,PSMB9,PSMC4,PSMD12,PSMD2,PSMD3,PSMD9,RBX1,SUMO2	14
RNA Post-Transcriptional Modification	Processing of mRNA	2.98e-17		-1.195	AHCYL1,C1QBP,CELF1,CPSF7,DDX17,DDX39A,DDX5,DHX15,DNAJC8,EIF4A3,GTF2F1,HCFC1,HNRNPA2B1,HNRNPA3,HNRNPC,HNRNPD,HNRNPF,HNRNPM,HNRNPU,HSPA8,NUDT21,PABPC1,RBM25,RBMX,SART1,SF3A2,SF3B1,SF3B2,SF3B5,SNRPC,SNRPF,SNU13,SRSF10,SRSF2,SRSF5,SRSF7,SRSF9	37
RNA Post-Transcriptional Modification	Processing of RNA	3.32e-21		-0.579	AHCYL1,C1QBP,CELF1,CPSF7,DDX17,DDX39A,DDX5,DHX15,DIS3,DNAJC8,EIF4A3,EMG1,EXOSC4,GTF2F1,HCFC1,HNRNPA2B1,HNRNPA3,HNRNPC,HNRNPD,HNRNPF,HNRNPM,HNRNPU,HSPA8,KHSRP,NOP58,NUDT21,PABPC1,RBM25,RBM39,RBMS2,RBMX,RPL14,RPL26,RPS14,RPS6,RPS7,SART1,SF3A2,SF3B1,SF3B2,SF3B5,SNRPC,SNRPF,SNU13,SRSF10,SRSF2,SRSF5,SRSF7,SRSF9,SYNCRIP,UPF1	51
RNA Post-Transcriptional Modification	Processing of rRNA	6.21e-06			DDX5,DIS3,EMG1,EXOSC4,NOP58,RPL14,RPL26,RPS14,RPS6,RPS7,SNU13	11
Infectious Diseases	Production of virus	1.33e-09	Increased	2.032	CAV1,CCT8,DDX17,DDX5,EIF3G,HNRNPC,HNRNPM,HNRNPU,LGALS1,PML,PSMB6,SDCBP,SNRPC,SNRPF,SYNCRIP,TXN,XPO1	17
Infectious Diseases	Productive infection of cervical cancer cell lines	9.08e-06	Increased	2.183	ATP5F1B,BAG6,CRIM1,CYCS,DDX3X,DLST,GOLPH3,HNRNPU,NEK9,NRBP1,RAD23A,RELA,SRSF2,TIMM8A,TPT1,UQCRC1,XPO1	17
Cancer,Organismal Injury and Abnormalities,Tumor Morphology	Progression of tumor	0.000316		0	CAV1,COL1A1,DDT,FERMT2,LGALS1,LOXL2,PARP1,PML,PSMB5,PSMB9,PSMD2,PXN,S100A4,SF3B1,SOD2,THBS1,TOP2A,TUBA1C,XPO1	19
Neurological Disease,Organismal Injury and Abnormalities	Progressive encephalopathy	0.000119			ANP32A,ATP6V1E1,ATXN2,CAPZB,CAV1,CCN2,CDC42EP3,COL1A1,COMT,CTIF,EEF2,EIF2S1,EIF4A1,EIF4G1,FIS1,GIGYF2,GNAS,H3-3A/H3-3B,HMGA1,HMOX1,HNRNPA2B1,HNRNPDL,HNRNPU,HSPD1,HSPG2,LDHB,LGALS1,LRPAP1,MAP1B,NEFM,NQO1,PICALM,PRKDC,RAB6A,RELA,RPL13A,RPS3A,S100A4,SCFD1,SCP2,SLC25A6,SOD2,sphingomyelin,SYNE1,TPT1,TUBA1B,TUBA1C,TUBB,TXN,UBQLN2,UPF1,VPS35	52
Hematological Disease	Progressive hematopoietic disorder	0.000179			NQO1,PML,PRDX3,PSMB5,PSMB9,PSMD2,SF3B1,TOP2A,TUBA1C	9
Neurological Disease	Progressive motor neuron disease	2.99e-05			AK5,ATP6V1E1,ATXN2,BAG6,C18 dihydroceramide,CAPZB,CDC42EP3,COL1A1,COMT,CTIF,D-erythro-C16-ceramide,d18:0/24:0 dihydroceramide,EIF4A1,EIF4G1,GIGYF2,GNAS,H3-3A/H3-3B,HNRNPA2B1,HNRNPDL,ISG15,LDHB,MAP1B,NEFM,RELA,RPL13A,RPS3A,RPS6,S100A4,SCFD1,SLC25A6,SOD2,sphingomyelin,SYNE1,TOP2A,TPT1,TUBA1B,TUBA1C,UBQLN2,UPF1,UQCRC2,VPS35	41
Neurological Disease	Progressive motor neuropathy	5.94e-05			AK5,ATP6V1E1,ATXN2,BAG6,C18 dihydroceramide,CAPZB,CDC42EP3,COL1A1,COMT,CTIF,D-erythro-C16-ceramide,d18:0/24:0 dihydroceramide,EIF4A1,EIF4G1,GIGYF2,GNAS,H3-3A/H3-3B,HNRNPDL,ISG15,LDHB,MAP1B,NEFM,RELA,RPL13A,RPS3A,RPS6,S100A4,SCFD1,SLC25A6,SOD2,sphingomyelin,SYNE1,TOP2A,TPT1,TUBA1B,TUBA1C,UBQLN2,UPF1,UQCRC2,VPS35	40
Neurological Disease	Progressive neurological disorder	4.04e-06			AK5,ANP32A,ATP6V1E1,ATXN2,BAG6,C18 dihydroceramide,CAPZB,CAV1,CCDC50,CCN2,CDC42EP3,COL1A1,COMT,CTIF,D-erythro-C16-ceramide,d18:0/24:0 dihydroceramide,EEF2,EIF2S1,EIF4A1,EIF4G1,FIS1,GIGYF2,GLS,GNAS,GOLPH3,H3-3A/H3-3B,HMGA1,HMOX1,HNRNPA2B1,HNRNPDL,HNRNPU,HSPD1,HSPG2,ISG15,LDHB,LGALS1,LRPAP1,MAP1B,NEFM,NQO1,PICALM,PRKDC,RAB6A,RELA,RPL13A,RPS3A,RPS6,S100A4,SCFD1,SCP2,SLC25A6,SOD2,sphingomyelin,SYNE1,…	64
Neurological Disease,Skeletal and Muscular Disorders	Progressive neuromuscular disease	1.92e-05			AK5,ATP6V1E1,ATXN2,BAG6,C18 dihydroceramide,CAPZB,COMT,CTIF,D-erythro-C16-ceramide,d18:0/24:0 dihydroceramide,EIF4G1,GIGYF2,GNAS,H3-3A/H3-3B,HNRNPDL,ISG15,LDHB,MAP1B,RELA,RPL13A,RPS3A,RPS6,SLC25A6,sphingomyelin,TOP2A,TPT1,TUBA1B,TUBA1C,UQCRC2,VPS35	30
Cellular Development,Cellular Growth and Proliferation,Connective Tissue Development and Function	Proliferation of fibroblast cell lines	3.2e-06		0.876	ACAT1,ACP1,ATG3,CAPRIN1,CAV1,CD81,CDH13,cholesteryl oleate,COL1A1,DDX3X,EIF3C,ERO1A,FN1,HDGF,HMGA1,HMOX1,IFI16,LMNA,MAPK14,NOP58,PARP1,PKM,PML,PTMA,RELA,RPS6,SLC3A2,THBS1,TXN,XRCC6	30
Dermatological Diseases and Conditions,Organismal Injury and Abnormalities	Psoriasis	1.64e-05			ANP32A,ATP6V0D1,C1QBP,CAV1,CCT5,CSPG4,CYCS,DDX39A,EIF2S1,EIF4A3,FN1,GOT1,GOT2,HMOX1,HSPA8,IFI16,ISG15,LGALS1,MARCKS,PKM,PSMA6,PSMB6,RANBP1,RO60,SERBP1,SERPINB2,SERPINB8,SLC25A5,SOD2,SRSF9,SYNCRIP,TUBB,UBE2I,UQCRFS1	34
Developmental Disorder,Hereditary Disorder,Metabolic Disease,Neurological Disease,Organismal Injury and Abnormalities	Pyruvate decarboxylase deficiency	2.68e-05			DLD,PDHA1,PDHB	3
Cellular Assembly and Organization	Quantity of actin filaments	4.51e-05		0.863	CSK,FLNA,FN1,LIMA1,MARCKS,RELA,RND3,S100A4,SLC9A3R2	9
Cell-To-Cell Signaling and Interaction,Cellular Assembly and Organization	Quantity of actin stress fibers	7.27e-05		0.863	CSK,FLNA,FN1,LIMA1,MARCKS,RND3,S100A4,SLC9A3R2	8
Cellular Assembly and Organization,Cellular Function and Maintenance	Quantity of cellular protrusions	0.00053		1.066	ACTR2,ATXN2,CAPZB,CTTN,FN1,GNAS,LRPAP1,MAP1B,NEFM,RDX,SLC9A3R2,TPM3,UBQLN2	13
Cellular Assembly and Organization	Quantity of filaments	3.15e-08		0.797	COL6A3,CSK,FLNA,FN1,GNAS,HSPG2,LIMA1,LMNA,MAP1B,MAP4,MARCKS,NEFM,RELA,RND3,S100A4,SLC9A3R2,SOD2	17
Cellular Response to Therapeutics	Radiosensitivity of cells	0.000441		0.2	ATG3,FN1,MSH2,PARP1,PRKDC,XRCC6	6
Cellular Response to Therapeutics	Radiosensitivity of prostate cancer cell lines	0.000355			PARP1,PRKDC,XRCC6	3
Cellular Function and Maintenance	Receptor-mediated endocytosis	0.000205		-0.862	AP2S1,ATP5F1B,ATP6V0D1,ATP6V1E1,CAP1,CAV1,CTTN,HSPG2,IGF2R,LRPAP1,PICALM,RPS21,RUVBL2,SART1,SYNE1,UBQLN2	16
Cancer,Hematological Disease,Immunological Disease,Organismal Injury and Abnormalities	Recurrent plasma cell myeloma	3.89e-05			HDAC2,PSMB5,PSMB9,PSMD2,TOP2A,XPO1	6
Cancer,Hematological Disease,Immunological Disease,Organismal Injury and Abnormalities	Refractory multiple myeloma	0.000427			PSMB5,PSMB9,PSMD2,TOP2A,XPO1	5
Cancer,Organismal Injury and Abnormalities,Renal and Urological Disease	Renal cancer	3.35e-08		-1.342	ABCF1,ACAT1,ACIN1,ASNS,BASP1,CAP1,CAV1,CDC42EP3,CNOT1,COL6A3,COX5B,CSPG4,DDX5,DIS3,DLST,ECHS1,ELOC,FLNA,FN1,GLS,GNAS,GNB1,GSTM2,H1-2,HADHB,HMOX1,HNRNPM,HYPK,IFI16,KHSRP,LMNA,LUC7L2,MAPK14,MSH2,MSH6,NASP,NEFM,NUMA1,NUP153,PABPC1,PARP1,PDHB,PKM,PREP,PRRC2C,PSMD2,PSPC1,RAB1A,RAI14,RBM14,RELA,RPL14,SART1,SERPINB2,SF3B1,SF3B2,SLC25A5,SOD2,SRSF2,SYNE1,TDP2,THBS1,TJP1,TOP2A,TUBA1C,TUBB,TUBB6,UBR4,UPF1,U…	75
Cancer,Organismal Injury and Abnormalities,Renal and Urological Disease	Renal cell carcinoma	1.16e-05			ABCF1,ACAT1,ACIN1,ASNS,BASP1,CDC42EP3,CNOT1,COX5B,CSPG4,DLST,ECHS1,ELOC,FLNA,FN1,GNAS,GSTM2,H1-2,HADHB,HNRNPM,HYPK,IFI16,KHSRP,LMNA,LUC7L2,MSH2,MSH6,NASP,NEFM,NUMA1,NUP153,PARP1,PDHB,PKM,PREP,PRRC2C,PSMD2,PSPC1,RAI14,RBM14,RELA,RPL14,SART1,SERPINB2,SF3B1,SF3B2,SLC25A5,SOD2,SYNE1,TDP2,THBS1,TJP1,TOP2A,TUBB,TUBB6,UBR4,UPF1,UQCRC2,UQCRFS1,VPS26C,XK,YBX3,YLPM1	62
Organismal Injury and Abnormalities,Renal and Urological Disease	Renal lesion	1.06e-07		-0.372	ABCF1,ACAT1,ACIN1,APRT,ASNS,BASP1,CAP1,CAV1,CD151,CDC42EP3,CNOT1,COL6A3,COX5B,CSPG4,DDX5,DIS3,DLST,ECHS1,ELOC,FLNA,FN1,GLS,GNAS,GNB1,GSTM2,H1-2,HADHB,HMOX1,HNRNPM,HYPK,IFI16,KHSRP,LMNA,LUC7L2,MAPK14,MSH2,MSH6,MYO1E,NASP,NEFM,NUMA1,NUP153,PABPC1,PARP1,PDHB,PKM,PREP,PRRC2C,PSMD2,PSPC1,RAB1A,RAI14,RBM14,RELA,RPL14,SART1,SERPINB2,SF3B1,SF3B2,SLC25A5,SOD2,SRSF2,SYNE1,TDP2,THBS1,TJP1,TNS1,TOP2A,TUBA1C,…	79
DNA Replication, Recombination, and Repair	Repair of DNA	8.66e-05	Increased	2.023	COPS3,EIF4G1,H4C8,HMGA1,HMGN1,HMOX1,HNRNPU,MSH2,MSH6,PARP1,PML,PRKDC,RAD23A,RBX1,RPS3,SMC4,SUMO1,TDP2,TOP2A,TPT1,UBE2I,UPF1,USP7,XRCC6	24
Infectious Diseases	Replication of Influenza A virus	3.39e-10		1.671	AHCYL1,ATP6V0D1,CD81,EIF3C,EIF3G,EIF4A3,GOPC,HSPD1,ISG15,NEK9,NRBP1,NUP153,PBK,PML,PRPS1,PSMA1,PSMD2,PTX3,RELA,RPL13A,RPS14,RUVBL2,SF3B1,SNRPF,SUMO1,SUMO2,TUBB,XPO1	28
Infectious Diseases	Replication of RNA virus	1.82e-11		1.443	AHCYL1,ARF1,ARF5,ATP6V0D1,BTF3,CAV1,CD81,CTBP1,DDX3X,DDX5,DNAJA1,EIF2S1,EIF3C,EIF3G,EIF4A3,GOPC,HMOX1,HNRNPM,HSPD1,ISG15,NEK9,NRBP1,NUP153,PBK,PML,PRPS1,PSMA1,PSMD2,PTX3,RBX1,RELA,RPL13A,RPS14,RPS6,RUVBL2,SART1,SF3B1,SNRPF,STAT2,SUMO1,SUMO2,TMPO,TUBB,UBE2I,UBE2M,XPO1	46
Infectious Diseases	Replication of virus	5.37e-13		1.471	AHCYL1,ARF1,ARF5,ATP5F1B,ATP6V0D1,BTF3,CAV1,CD81,CTBP1,CTBP2,DDX3X,DDX5,DNAJA1,EIF2S1,EIF3C,EIF3G,EIF4A3,GOPC,HDAC2,HMOX1,HNRNPM,HSPD1,ISG15,MSH2,NEK9,NRBP1,NUP153,PARP1,PBK,PML,PRPS1,PSMA1,PSMD2,PTX3,RBX1,RELA,RPL13A,RPS14,RPS6,RUVBL2,SART1,SF3B1,SNRPF,STAT2,SUMO1,SUMO2,TMPO,TUBB,UBE2I,UBE2M,USP7,XPO1	52
Cancer,Endocrine System Disorders,Organismal Injury and Abnormalities	Secreting adrenocortical adenoma	3.75e-05			COL1A1,COL6A2,COL6A3,FN1,GNAS,PCOLCE,RPN2,RPS6,UBE2I	9
Cell Cycle	Senescence of cells	0.000199		-0.897	ARF1,CAV1,HDAC2,HMGA1,HNRNPD,IFI16,LMNA,MAPK14,NCAPH,NID2,PARP1,PML,PRKDC,PSMB5,RBX1,RELA,SOD2,SRSF2,SUMO2,UQCRFS1,XRCC6	21
Cellular Response to Therapeutics	Sensitivity of cells	0.000143		-0.116	CTTN,GCLM,H1-2,HDLBP,HMGN1,HNRNPDL,HNRNPF,MSH2,PRDX3,PRKDC,PSMA1,PSMC4,PSMD2,PSMD3,PXN,RALY,RECQL,RELA,RO60,TJP1,XRCC6	21
Infectious Diseases	Severe COVID-19	0.000223			EEF2,EIF4B,FLNA,ISG15,LGALS1,PABPC1,PCYOX1,PKM,SLC25A6,sphingomyelin,SYNE1,TPT1,TUBA1C	13
Cell Morphology	Size of cells	0.000412			AP3D1,CAP1,CSDE1,DDX3X,DPYSL3,EEF2,EHD2,FIS1,FLNA,FN1,GLUD1,GNAS,GOLPH3,HEXB,LIMA1,LMNA,MAPK14,PARP1,POLDIP3,PRDX3,RAB1A,RAB5C,RDX,RPS14,RPS6,RSL1D1,SOD2,SUMO1,TJP1,TMPO,TPM3,XK	32
Embryonic Development,Organismal Development,Tissue Morphology	Size of embryo	1.42e-05			C1QBP,CSDE1,CSK,CYCS,DLD,FKBP8,FN1,GOPC,H1-2,HSPG2,IGF2R,NASP,PARP1,PDHA1,PICALM,PXN,RELA,SNX1,SUMO2,TPT1,UBR4,USP7,WASF2,YBX3	24
Cancer,Organismal Injury and Abnormalities,Skeletal and Muscular Disorders	Smooth muscle tumor	1.91e-05			AHCYL1,AP2S1,CDC42EP3,COL1A1,COL6A3,CTNND1,CTSC,FERMT2,FN1,HMGA1,HSD17B10,PRRC2C,PSMA6,PSMB9,PTGR1,RELA,RPE,RPL19,RPL9,SOD2,TINAGL1,TOP2A,TUBA1C	23
Cancer,Organismal Injury and Abnormalities	Solid tumor	1.96e-29		-0.352	ABCF1,ACADVL,ACAT1,ACIN1,ACP1,ACTR1A,ACTR2,ADK,AHCYL1,AK5,AKR1C1/AKR1C2,AKR7A2,ANKRD17,ANP32A,ANP32B,ANP32E,AP2S1,AP3D1,API5,APMAP,APRT,ARF1,ARF5,ARFGAP3,ARFIP1,ASNS,ATG3,ATP5F1B,ATP5F1C,ATP5PF,ATP5PO,ATP6V0D1,ATP6V1E1,ATXN2,BAG6,BASP1,BCAT1,BRIX1,BTF3,BZW2,C11orf58,C1QBP,CAB39,CALU,CAP1,CAP2,CAPRIN1,CAPZA1,CAPZB,CAV1,CCDC50,CCN2,CCT5,CCT7,CCT8,CD151,CD81,CDC42EP3,CDH13,CELF1,CEMIP,CEP170,CLTA,CM…	455
RNA Post-Transcriptional Modification	Splicing of mRNA	1.31e-17		-1.195	C1QBP,CPSF7,DDX17,DDX39A,DDX5,DHX15,DNAJC8,EIF4A3,GTF2F1,HCFC1,HNRNPA2B1,HNRNPA3,HNRNPC,HNRNPD,HNRNPF,HNRNPM,HNRNPU,HSPA8,NUDT21,RBM25,RBMX,SART1,SF3A2,SF3B1,SF3B2,SF3B5,SNRPC,SNRPF,SNU13,SRSF10,SRSF2,SRSF5,SRSF7,SRSF9	34
RNA Post-Transcriptional Modification	Splicing of RNA	5.72e-18		-0.943	C1QBP,CELF1,CPSF7,DDX17,DDX39A,DDX5,DHX15,DNAJC8,EIF4A3,GTF2F1,HCFC1,HNRNPA2B1,HNRNPA3,HNRNPC,HNRNPD,HNRNPF,HNRNPM,HNRNPU,HSPA8,KHSRP,NUDT21,RBM25,RBMX,SART1,SF3A2,SF3B1,SF3B2,SF3B5,SNRPC,SNRPF,SNU13,SRSF10,SRSF2,SRSF5,SRSF7,SRSF9,SYNCRIP	37
Gene Expression,RNA Damage and Repair,RNA Post-Transcriptional Modification	Stabilization of mRNA	7.58e-15			ANP32A,DIS3,EIF4G1,EXOSC4,HNRNPD,HNRNPU,HSPA8,KHSRP,MAPK14,PABPC1,PSMA1,PSMA2,PSMA5,PSMA6,PSMB5,PSMB6,PSMB9,PSMC4,PSMD12,PSMD2,PSMD3,PSMD9,XPO1	23
Protein Degradation,Protein Synthesis	Stabilization of protein	1.75e-07			BAG6,CCT5,CCT7,CCT8,CD81,CTNND1,FLNA,H1-5,HCFC1,HSPA8,HSPD1,HYPK,LMNA,NAA15,P3H1,RPS7,SUMO1,TCP1,USP7,VPS35	20
Cancer,Organismal Injury and Abnormalities,Respiratory Disease	Stage I metastatic non-small cell lung carcinoma	0.000319			EIF4A1,FN1,RPS6,TMSB10/TMSB4X,TPT1	5
Cancer,Organismal Injury and Abnormalities,Respiratory Disease	Stage I-II non-small cell lung cancer	3.42e-05			EIF4A1,FN1,RPS6,SERBP1,TMSB10/TMSB4X,TOP2A,TPT1,TUBA1C,UMPS	9
Cancer,Organismal Injury and Abnormalities,Reproductive System Disease	Stage III-IV breast cancer	0.000207			CAV1,FIS1,FN1,HMOX1,PARP1,RND3,TOP2A,TUBA1C,TUBB,TUBB6	10
Cancer,Organismal Injury and Abnormalities	Subcutaneous tumor	0.00044			ADK,AHCYL1,AP2S1,CDC42EP3,COL1A1,COL6A2,COL6A3,CTNND1,CTSC,FERMT2,GNAS,HSD17B10,PRRC2C,PSMA6,PTGR1,RELA,RPE,RPL19,RPL9,SOD2,TINAGL1,TOP2A,TUBA1C	23
Lipid Metabolism,Nucleic Acid Metabolism,Small Molecule Biochemistry	Synthesis of acetyl-coenzyme A	0.000195			ACAT1,DLD,PDHA1,PDHB	4
Amino Acid Metabolism,Small Molecule Biochemistry	Synthesis of acidic amino acid	9.99e-07			BCAT1,CS,GLS,GLUD1,GOT1,GOT2	6
Carbohydrate Metabolism,Nucleic Acid Metabolism,Small Molecule Biochemistry	Synthesis of ADP-D-ribose	0.00036			PARP1,PPA1	2
Amino Acid Metabolism,Small Molecule Biochemistry	Synthesis of alpha-amino acid	6.33e-09		0.218	ASNS,BCAT1,CNDP2,CS,GLS,GLUD1,GOT1,GOT2,PKM,PSAT1,PYCR1,SHMT2	12
Amino Acid Metabolism,Small Molecule Biochemistry	Synthesis of amino acids	1.6e-06		-0.245	ASNS,BCAT1,CNDP2,CS,GLS,GLUD1,GOT1,GOT2,OAT,PKM,PSAT1,PYCR1,SHMT2	13
Nucleic Acid Metabolism,Small Molecule Biochemistry	Synthesis of AMP	0.000225			ADSS2,PPA1,PRPS1	3
Amino Acid Metabolism,Small Molecule Biochemistry	Synthesis of asparagine	0.00036			ASNS,CS	2
Energy Production,Nucleic Acid Metabolism,Small Molecule Biochemistry	Synthesis of ATP	4.64e-06		1.726	ATP5F1B,ATP5F1C,ATP5PF,ATP5PO,CAV1,CYCS,FSTL1,HSPD1,PARP1,PDHA1,PKM,PML,SLC25A5,SOD2,TMSB10/TMSB4X	15
Amino Acid Metabolism,Small Molecule Biochemistry	Synthesis of L-amino acid	1.53e-08		0.728	BCAT1,CNDP2,CS,GLS,GLUD1,GOT1,GOT2,PKM,PSAT1,PYCR1,SHMT2	11
Amino Acid Metabolism,Small Molecule Biochemistry	Synthesis of L-aspartic acid	2.68e-05			CS,GOT1,GOT2	3
Nucleic Acid Metabolism,Small Molecule Biochemistry	Synthesis of nucleoside 5'-phosphate	0.000489			ADSS2,PPA1,PRPS1,UMPS	4
Nucleic Acid Metabolism,Small Molecule Biochemistry	Synthesis of nucleotide	0.000162		1.974	ACAT1,ADK,ADSS2,AK5,ATP5F1B,ATP5F1C,ATP5PF,ATP5PO,CAV1,CYCS,FSTL1,GNAS,GNB1,HMOX1,HSPD1,PARP1,PDHA1,PKM,PML,PPA1,PRPS1,SLC25A5,SNX1,SOD2,TMSB10/TMSB4X,UMPS	26
Protein Synthesis	Synthesis of protein	2.55e-14	Increased	2.6	ABCF1,CAPRIN1,CAV1,CNBP,CNOT1,CSDE1,CTIF,DDX3X,EEF2,EIF1AX,EIF2S1,EIF3C,EIF3G,EIF3J,EIF4A1,EIF4A3,EIF4B,EIF4G1,FN1,GIGYF2,GOLPH3,HNRNPD,ISG15,NAT10,PABPC1,POLDIP3,PPM1G,PRKDC,RNH1,RPL10A,RPL13A,RPL14,RPL19,RPL23A,RPL26,RPL38,RPL9,RPS12,RPS14,RPS20,RPS21,RPS23,RPS3,RPS3A,RPS6,RPS7,RRBP1,SOD2,SUMO1,SYNCRIP,THBS1,TUFM,TXN,UPF1	54
Nucleic Acid Metabolism,Small Molecule Biochemistry	Synthesis of purine nucleotide	1.21e-07		1.429	ACAT1,ADK,ADSS2,AK5,ATP5F1B,ATP5F1C,ATP5PF,ATP5PO,CAV1,CYCS,FSTL1,HMOX1,HSPD1,PARP1,PDHA1,PKM,PML,PPA1,PRPS1,SLC25A5,SOD2,TMSB10/TMSB4X	22
Nucleic Acid Metabolism,Small Molecule Biochemistry	Synthesis of ribonucleoside monophosphate	2.26e-05			ADK,ADSS2,PPA1,PRPS1,UMPS	5
Immunological Disease	Systemic autoimmune syndrome	0.000429		-1.091	ABCF1,ACAT1,ADSS2,ARF1,ATXN2,BAG6,CD151,CD81,CDC42EP3,CEMIP,COL1A1,COL6A2,COL6A3,CSK,CTSC,EEF2,EIF3C,FN1,GNAS,GOLPH3,H3-3A/H3-3B,HDAC2,HMOX1,HNRNPA3,HSPA8,HSPD1,IFI16,ISG15,KHSRP,LDHB,LGALS1,MGLL,MTA2,NEK9,PABPC1,PARP1,PEA15,PREP,PSMB9,PTMA,PXN,RBMX,RPL19,RPS3,S100A4,SERPINB2,SLC3A2,SOD2,STAT2,SUMO1,SYNE1,TALDO1,TFG,THBS1,TJP1,TUBB,TXN,UBE2I,UFL1,UQCRC2,USP7,XRCC6	62
Cancer,Hematological Disease,Immunological Disease,Organismal Injury and Abnormalities	T-cell malignant neoplasm	0.000279		0.254	BASP1,CD151,COL1A1,COL6A2,CSPG4,CTBP1,ECHS1,FERMT2,FN1,GNAS,GNB1,GOLGA3,HDAC2,HNRNPA2B1,HSPA8,ISG15,MGLL,MSH2,PARP1,PCOLCE,PKM,PRKDC,PSMB5,PSMD2,RELA,RND3,SEC24C,STAT2,SYNCRIP,TDP2,TJP1,TNS1,TOP2A,TUBA1C,USP7,XPO1,XRCC6,YLPM1	38
Post-Translational Modification,Protein Synthesis,Protein Trafficking	Tetramerization of protein	0.000333			CPSF7,CRYZ,FARSA,GLS,NUDT21,SHMT2,SOD2	7
Cancer,Endocrine System Disorders,Organismal Injury and Abnormalities	Thyroid carcinoma	2.16e-29			ABCF1,ACADVL,ACAT1,ACIN1,ACP1,ACTR1A,ACTR2,AHCYL1,AK5,AKR7A2,ANKRD17,ANP32B,ANP32E,AP2S1,AP3D1,APMAP,APRT,ARF5,ARFGAP3,ARFIP1,ASNS,ATP5F1B,ATP5F1C,ATP5PO,ATP6V0D1,ATP6V1E1,ATXN2,BAG6,BASP1,BCAT1,BRIX1,BTF3,BZW2,C11orf58,C1QBP,CAB39,CALU,CAP1,CAP2,CAPRIN1,CAPZA1,CAPZB,CAV1,CCDC50,CCN2,CCT5,CCT7,CCT8,CD81,CDC42EP3,CDH13,CELF1,CEMIP,CEP170,CMAS,CNDP2,CNN3,CNOT1,COL1A1,COL6A2,COL6A3,COMT,COPS3,COX5A,…	377
Gene Expression	Transactivation	2.15e-05		-1.326	API5,CAV1,CCN2,CRIM1,FKBP4,GTF2F1,HCFC1,HDAC2,HNRNPC,IFI16,LGALS1,MAPK14,NAP1L1,NEK9,PARP1,PKM,PML,PRKDC,PXN,RBM14,RBM39,RBX1,RELA,S100A4,SART1,SNRPC,SRSF2,STAT2,SUMO1,TDP2,TXN,UBE2I,XRCC6,YWHAH	34
Gene Expression	Transactivation of RNA	3.44e-05		-1.608	API5,CAV1,CRIM1,GTF2F1,HCFC1,HDAC2,HNRNPC,IFI16,LGALS1,MAPK14,NAP1L1,NEK9,PARP1,PKM,PML,PRKDC,PXN,RBM14,RBM39,RBX1,RELA,S100A4,SART1,SNRPC,SRSF2,STAT2,SUMO1,TDP2,TXN,UBE2I,XRCC6,YWHAH	32
Gene Expression	Transcription	2.09e-06		1.458	ACTR2,ANP32A,AP3D1,BASP1,BTF3,C1QBP,CAV1,CCN2,CD81,CDH13,CELF1,CNBP,CNOT1,COL1A1,CTBP1,CTBP2,DDX17,DDX21,DDX3X,DDX5,DHX15,DRG1,EIF2S1,EIF4A3,ELOB,ELOC,EMILIN1,FKBP8,FLNA,FN1,GNAS,GNB1,GTF2F1,H1-2,H1-5,HCFC1,HDAC2,HDGF,HEXB,HMGA1,HMGB2,HMGN1,HNRNPA2B1,HNRNPC,HNRNPD,HNRNPU,HP1BP3,HSPA8,HSPD1,IFI16,KARS1,LANCL2,LGALS1,LMNA,LOXL2,MAPK14,MTA2,MYDGF,NAA15,NRBP1,NUCKS1,PARP1,PEA15,PICALM,PML,PRKDC,PSMD9…	101
Gene Expression	Transcription of DNA	6.29e-06		0.936	ACTR2,AP3D1,BASP1,BTF3,C1QBP,CAV1,CD81,CDH13,CNBP,CNOT1,COL1A1,CTBP1,CTBP2,DDX17,DDX21,DDX3X,DDX5,DRG1,EIF4A3,ELOC,GNAS,GTF2F1,H1-2,H1-5,HCFC1,HDAC2,HDGF,HEXB,HMGA1,HMGB2,HMGN1,HNRNPA2B1,HNRNPD,HNRNPU,HP1BP3,HSPA8,IFI16,KARS1,LANCL2,LOXL2,MAPK14,MTA2,MYDGF,NAA15,NUCKS1,PARP1,PICALM,PML,PRKDC,PSMD9,PSPC1,PTMA,RBM14,RBM39,RBMX,RELA,RO60,RPS14,RUVBL2,SARNP,SOD2,STRAP,SUMO1,SUMO2,TMPO,TOP2A,TXN,UBE2I…	73
Gene Expression	Transcription of RNA	6.03e-07		1.03	ACTR2,ANP32A,AP3D1,BASP1,BTF3,C1QBP,CAV1,CCN2,CD81,CDH13,CNBP,CNOT1,COL1A1,CTBP1,CTBP2,DDX17,DDX21,DDX3X,DDX5,DRG1,EIF2S1,EIF4A3,ELOB,ELOC,FLNA,FN1,GNAS,GNB1,GTF2F1,H1-2,H1-5,HCFC1,HDAC2,HDGF,HEXB,HMGA1,HMGB2,HMGN1,HNRNPA2B1,HNRNPC,HNRNPD,HNRNPU,HP1BP3,HSPA8,HSPD1,IFI16,KARS1,LANCL2,LGALS1,LMNA,LOXL2,MAPK14,MTA2,MYDGF,NAA15,NRBP1,NUCKS1,PARP1,PEA15,PICALM,PML,PRKDC,PSMD9,PSPC1,PTMA,RBM14,RBM39,RB…	90
Protein Synthesis	Translation	3.5e-15		1.485	ABCF1,CAPRIN1,CNBP,CNOT1,CSDE1,CTIF,DDX3X,EEF2,EIF1AX,EIF2S1,EIF3C,EIF3G,EIF3J,EIF4A1,EIF4A3,EIF4B,EIF4G1,FN1,GIGYF2,PABPC1,RNH1,RPL10A,RPL13A,RPL14,RPL19,RPL23A,RPL26,RPL38,RPL9,RPS12,RPS14,RPS20,RPS21,RPS23,RPS3,RPS3A,RPS6,RPS7,RRBP1,SYNCRIP,TUFM,UPF1	42
Gene Expression,Protein Synthesis	Translation of mRNA	2.89e-10		-0.539	ABCF1,CAPRIN1,CNOT1,CTIF,DDX3X,EIF2S1,EIF3C,EIF3G,EIF4A3,EIF4B,EIF4G1,GIGYF2,RPL10A,RPL13A,RPL19,RPL38,RPS14,RPS23,RPS3,RPS3A,RRBP1,SYNCRIP	22
Protein Synthesis	Translation of protein	3.33e-14		1.404	ABCF1,CAPRIN1,CNBP,CNOT1,CSDE1,CTIF,DDX3X,EIF1AX,EIF2S1,EIF3C,EIF3G,EIF3J,EIF4A1,EIF4A3,EIF4B,EIF4G1,FN1,GIGYF2,PABPC1,RNH1,RPL10A,RPL13A,RPL14,RPL19,RPL23A,RPL26,RPL38,RPL9,RPS12,RPS14,RPS20,RPS21,RPS23,RPS3,RPS3A,RPS6,RPS7,RRBP1,SYNCRIP,UPF1	40
Gene Expression,Protein Synthesis	Translation of RNA	7.94e-11		-0.539	ABCF1,CAPRIN1,CNOT1,CTIF,DDX3X,EIF2S1,EIF3C,EIF3G,EIF4A3,EIF4B,EIF4G1,GIGYF2,RPL10A,RPL13A,RPL19,RPL38,RPS14,RPS23,RPS3,RPS3A,RRBP1,SYNCRIP,UPF1	23
Molecular Transport	Transport of molecule	6.12e-07		1.474	ACAT1,ACTR1A,AHCYL1,AKR1C1/AKR1C2,ANP32A,AP3D1,ARF1,ARF5,ARFIP1,ATP5F1B,ATP6V0D1,ATP6V1E1,ATXN2,CAV1,COL1A1,CTTN,DDX39A,DDX3X,DDX5,DNAJA1,DYNLT1,EIF4A3,FIS1,FKBP4,FLNA,FN1,GLS,GNAS,GOLPH3,GOT2,HK1,HMGA1,HMOX1,HNRNPA2B1,HNRNPD,HSPA8,IGF2R,KPNA4,LASP1,LGALS1,LMNA,MAP1B,MAPK14,MGLL,NEFM,NUP153,P3H1,PARP1,PCYOX1,PEA15,PICALM,PKM,PML,POLDIP3,RAB1A,RAB6A,RDX,RRBP1,SARNP,SCFD1,SCP2,SEC13,SEC23IP,SEC24C,…	90
Molecular Transport,Protein Trafficking	Transport of protein	1.19e-11		1.912	AHCYL1,AP3D1,ARF1,ARF5,ARFIP1,CAV1,COL1A1,CTTN,DDX5,DNAJA1,DYNLT1,FIS1,FLNA,HSPA8,IGF2R,KPNA4,LMNA,MAP1B,MAPK14,PICALM,PML,RAB1A,RAB6A,SCFD1,SEC23IP,SLC25A6,SNX1,SNX3,STX7,SUMO1,TIMM8A,VAPA,XPO1,YWHAH	34
Molecular Transport,RNA Trafficking	Transport of RNA	7.78e-08			DDX39A,DDX3X,EIF4A3,HNRNPA2B1,NUP153,POLDIP3,SARNP,SEC13,SRSF2,SRSF5,SRSF7,SRSF9,UPF1,XPO1	14
Cancer,Organismal Injury and Abnormalities	Tumorigenesis of epithelial neoplasm	6.36e-16		-0.158	ABCF1,ACADVL,ACAT1,ACIN1,ACP1,ACTR1A,ACTR2,ADK,AHCYL1,AK5,AKR1C1/AKR1C2,AKR7A2,ANKRD17,ANP32A,ANP32B,ANP32E,AP3D1,API5,ARF1,ARFGAP3,ARFIP1,ASNS,ATG3,ATP5F1B,ATP5F1C,ATP5PF,ATP5PO,ATP6V1E1,ATXN2,BAG6,BASP1,BCAT1,BZW2,C1QBP,CAB39,CAP2,CAPRIN1,CAV1,CCDC50,CCT5,CCT7,CCT8,CD151,CDC42EP3,CDH13,CELF1,CEMIP,CEP170,CMAS,CNDP2,CNOT1,COL1A1,COL6A2,COL6A3,COMT,CORO1C,COX5A,COX5B,CPSF7,CRELD2,CRIM1,CRYZ,CS,CS…	343
Cancer,Gastrointestinal Disease,Organismal Injury and Abnormalities	Tumorigenesis of gastrointestinal tumor	1.66e-08			ACADVL,ACAT1,ACIN1,ADK,AK5,AKR1C1/AKR1C2,AKR7A2,ANP32E,AP3D1,API5,ARFGAP3,ASNS,ATG3,ATP5F1C,ATP5PF,ATP6V1E1,ATXN2,BAG6,C1QBP,CAB39,CAPRIN1,CAV1,CCT5,CCT7,CDC42EP3,CDH13,CEMIP,CEP170,CMAS,CNOT1,COL1A1,COL6A2,COL6A3,CORO1C,COX5A,CRELD2,CRIM1,CS,CSDE1,CSPG4,CTBP1,CTBP2,CTNNA1,CTNND1,CTSC,DDX17,DDX21,DDX39A,DDX5,DHX15,DIS3,DLST,DNAJA1,DNAJC8,ECHS1,EIF3C,EIF3J,EIF4A1,EIF4B,EIF4G1,EMILIN1,ERAP1,ETFA,FK…	204
Cancer,Hematological Disease,Immunological Disease,Organismal Injury and Abnormalities	Tumorigenesis of lymphocytes	5.02e-08		0.448	ATP6V1E1,ATXN2,BASP1,BCAT1,BZW2,CAV1,CCT7,CD151,CDC42EP3,CEMIP,COL1A1,COL6A2,COL6A3,COMT,CPSF7,CSDE1,CSK,CTBP1,CTBP2,CTSC,CTTN,CUL2,DDX39A,DDX3X,DIS3,EIF1AX,EIF4A1,ELOC,FERMT2,FLNA,FN1,GMPPA,GNAS,GNB1,GOT2,GSTM2,H1-2,HDAC2,HMGA1,HMGB2,HMOX1,HNRNPA2B1,HNRNPM,HNRNPU,IGF2R,ISG15,LANCL2,LGALS1,MAP1B,MCM3,MGLL,MSH2,MSH6,MYL1,NAP1L1,NASP,NCAPD2,NCAPH,NQO1,PARP1,PARP4,PBK,PCOLCE,PML,PRKDC,PRPS1,PSMA2,PS…	113
Cancer,Organismal Injury and Abnormalities,Reproductive System Disease	Tumorigenesis of reproductive tract	5.92e-07			ABCF1,ACIN1,ACTR1A,ACTR2,ADK,AHCYL1,AK5,AKR1C1/AKR1C2,AKR7A2,ANKRD17,ANP32B,ANP32E,AP2S1,AP3D1,ARF1,ARFIP1,ATXN2,BAG6,BASP1,BCAT1,BZW2,CAP2,CAV1,CCDC50,CCN2,CCT5,CDC42EP3,CDH13,CELF1,CEMIP,CEP170,CNOT1,COL1A1,COL6A2,COL6A3,COMT,CORO1C,COX5A,CRIM1,CS,CSDE1,CSPG4,CTNNA1,CTNND1,CTSC,CUL2,CUTA,DCTN3,DDX39A,DDX3X,DLD,DLST,DNAJA1,EEF2,EIF1AX,EIF2S1,EIF4A3,EIF4G1,EMILIN1,ERAP1,ERO1A,ETFB,EXOSC4,FERMT2,F…	219
Cancer,Organismal Injury and Abnormalities	Tumorigenesis of tissue	1.17e-33		-0.196	ABCF1,ACADVL,ACAT1,ACIN1,ACP1,ACTR1A,ACTR2,ADK,AHCYL1,AK5,AKR1C1/AKR1C2,AKR7A2,ANKRD17,ANP32A,ANP32B,ANP32E,AP2S1,AP3D1,API5,APMAP,APRT,ARF1,ARF5,ARFGAP3,ARFIP1,ASNS,ATG3,ATP5F1B,ATP5F1C,ATP5PF,ATP5PO,ATP6V0D1,ATP6V1E1,ATXN2,BAG6,BASP1,BCAT1,BRIX1,BTF3,BZW2,C11orf58,C1QBP,CAB39,CALU,CAP1,CAP2,CAPRIN1,CAPZA1,CAPZB,CAV1,CCDC50,CCN2,CCT5,CCT7,CCT8,CD151,CD81,CDC42EP3,CDH13,CELF1,CEMIP,CEP170,CMAS,CN…	451
Post-Translational Modification	Ubiquitination	2.76e-05		-1.247	ATG3,CAV1,CUL2,DNAJA1,ELOB,ELOC,HSPBP1,IFI16,ISG15,PRKDC,PSMA1,PSMA2,PSMA5,PSMA6,PSMB5,PSMB6,PSMB9,PSMC4,PSMD12,PSMD2,PSMD3,PSMD9,RBX1,RPS3,SUMO2,UBA6,UFL1,USP7	28
Post-Translational Modification	Ubiquitination of protein	5.25e-05		-1.628	ATG3,CAV1,CUL2,DNAJA1,ELOB,ELOC,HSPBP1,ISG15,PRKDC,PSMA1,PSMA2,PSMA5,PSMA6,PSMB5,PSMB6,PSMB9,PSMC4,PSMD12,PSMD2,PSMD3,PSMD9,RBX1,RPS3,SUMO2,UBA6,UFL1,USP7	27
RNA Post-Transcriptional Modification	Unwinding of RNA	1.5e-05		1.961	DDX17,DDX21,EIF4A1,EIF4B	4
Cancer,Gastrointestinal Disease,Organismal Injury and Abnormalities	Upper gastrointestinal carcinoma	6.78e-05			ABCF1,ACAT1,ACIN1,ACP1,ACTR1A,ADK,AKR1C1/AKR1C2,ANKRD17,ASNS,ATG3,ATP5F1B,ATP5F1C,ATP5PF,ATP5PO,ATP6V1E1,ATXN2,BAG6,BCAT1,C1QBP,CAP2,CAPRIN1,CAV1,CCN2,CCT7,CCT8,CD151,CDH13,CEMIP,CEP170,CNBP,CNOT1,COL1A1,COL6A2,COL6A3,CPSF7,CRELD2,CRIM1,CSPG4,CTBP2,CTNNA1,CTNND1,CTSC,CTTN,CUL2,DDX17,DDX3X,DDX5,DHX15,DPYSL3,EEF2,EHD2,EIF3G,EIF3J,ETFB,FKBP15,FKBP8,FLNA,FN1,FYCO1,GATD3A/GATD3B,GIGYF2,GLS,GNAS,GOLGA3…	173
Cancer,Gastrointestinal Disease,Organismal Injury and Abnormalities	Upper gastrointestinal tract cancer	8.93e-05			ABCF1,ACAT1,ACIN1,ACP1,ACTR1A,ADK,AKR1C1/AKR1C2,ANKRD17,ASNS,ATG3,ATP5F1B,ATP5F1C,ATP5PF,ATP5PO,ATP6V1E1,ATXN2,BAG6,BCAT1,C1QBP,CAP2,CAPRIN1,CAV1,CCN2,CCT7,CCT8,CD151,CDH13,CEMIP,CEP170,CNBP,CNOT1,COL1A1,COL6A2,COL6A3,CPSF7,CRELD2,CRIM1,CSPG4,CTBP2,CTNNA1,CTNND1,CTSC,CTTN,CUL2,DDX17,DDX3X,DDX5,DHX15,DPYSL3,EEF2,EHD2,EIF3G,EIF3J,ETFB,FKBP15,FKBP8,FLNA,FN1,FYCO1,G3BP2,GATD3A/GATD3B,GIGYF2,GLS,GNAS,…	177
Cancer,Organismal Injury and Abnormalities,Renal and Urological Disease	Urinary tract cancer	9.32e-10		-1.342	ABCF1,ACAT1,ACIN1,AK5,AP3D1,ASNS,BASP1,CAP1,CAV1,CDC42EP3,CNOT1,COL6A2,COL6A3,COMT,COX5A,COX5B,CSK,CSPG4,DDX21,DDX5,DECR1,DIS3,DLST,ECHS1,EIF4A3,EIF4G1,ELOC,EMILIN1,FERMT2,FLNA,FN1,FYCO1,GLS,GNAS,GNB1,GOLGA3,GSTM2,H1-2,HADHB,HMGA1,HMGB2,HMOX1,HNRNPA2B1,HNRNPM,HSPD1,HSPG2,HYPK,IFI16,KHSRP,LMNA,LUC7L2,MAPK14,MGLL,MSH2,MSH6,NASP,NEFM,NOP58,NQO1,NUMA1,NUP153,P3H4,PABPC1,PARP1,PDHB,PKM,PML,PREP,PRKDC,…	119
Cancer,Organismal Injury and Abnormalities,Reproductive System Disease	Uterine cancer	5.22e-05			ABCF1,ACIN1,ACTR1A,AHCYL1,AK5,AKR1C1/AKR1C2,AKR7A2,ANKRD17,ANP32B,ANP32E,AP3D1,ARF1,ARFIP1,ATXN2,BAG6,BASP1,BCAT1,BZW2,CAP2,CAV1,CCDC50,CCT5,CDH13,CELF1,CEMIP,CEP170,CNOT1,COL1A1,COL6A2,COL6A3,CORO1C,CRIM1,CSDE1,CSPG4,CTNNA1,CTNND1,CTSC,CUL2,DCTN3,DDX39A,DDX3X,DLD,DLST,EEF2,EIF1AX,EIF2S1,EIF4A3,EIF4G1,EMILIN1,ERAP1,FERMT2,FIS1,FKBP8,FLNA,FN1,FSTL1,FYCO1,G3BP2,GIGYF2,GLS,GNAS,GNB1,GOLGA3,GOT1,H1-2…	181
Cancer,Organismal Injury and Abnormalities,Reproductive System Disease	Uterine carcinoma	0.000215			ABCF1,ACIN1,ACTR1A,AHCYL1,AK5,AKR1C1/AKR1C2,ANKRD17,ANP32B,ANP32E,AP3D1,ARF1,ARFIP1,ATXN2,BAG6,BASP1,BCAT1,BZW2,CAP2,CCDC50,CCT5,CDH13,CELF1,CEMIP,CEP170,CNOT1,COL1A1,COL6A2,COL6A3,CORO1C,CRIM1,CSDE1,CSPG4,CTNNA1,CTNND1,CTSC,CUL2,DCTN3,DDX39A,DDX3X,DLD,DLST,EEF2,EIF1AX,EIF2S1,EIF4A3,EIF4G1,EMILIN1,ERAP1,FERMT2,FIS1,FKBP8,FLNA,FN1,FSTL1,FYCO1,G3BP2,GIGYF2,GLS,GNAS,GNB1,GOLGA3,GOT1,H1-2,HADHB,HCFC1…	174
Cancer,Organismal Injury and Abnormalities,Reproductive System Disease	Uterine endometrioid carcinoma	0.000318			ACIN1,ACTR1A,AHCYL1,AK5,AKR1C1/AKR1C2,ANKRD17,ANP32B,ANP32E,AP3D1,ARF1,ARFIP1,ATXN2,BAG6,BASP1,BCAT1,BZW2,CAP2,CCDC50,CCT5,CEMIP,CEP170,CNOT1,COL1A1,COL6A2,COL6A3,CORO1C,CRIM1,CSDE1,CSPG4,CTNNA1,CTNND1,CUL2,DCTN3,DDX39A,DDX3X,DLD,EEF2,EIF1AX,EIF2S1,EIF4A3,EIF4G1,EMILIN1,ERAP1,FERMT2,FIS1,FKBP8,FLNA,FN1,FYCO1,G3BP2,GIGYF2,GLS,GNAS,GNB1,GOLGA3,GOT1,HADHB,HCFC1,HDGF,HDLBP,HNRNPF,HNRNPU,HP1BP3,HSPD1,…	153
Cancer,Organismal Injury and Abnormalities,Reproductive System Disease,Skeletal and Muscular Disorders	Uterine leiomyoma	0.000383			AHCYL1,AP2S1,CDC42EP3,COL1A1,COL6A3,CTNND1,CTSC,HSD17B10,PRRC2C,PSMA6,PTGR1,RELA,RPE,RPL19,RPL9,SOD2,TINAGL1	17
Cancer,Organismal Injury and Abnormalities,Reproductive System Disease,Skeletal and Muscular Disorders	Uterine smooth muscle tumor	0.000249			AHCYL1,AP2S1,CDC42EP3,COL1A1,COL6A3,CTNND1,CTSC,HSD17B10,PRRC2C,PSMA6,PTGR1,RELA,RPE,RPL19,RPL9,SOD2,TINAGL1,TUBA1C	18
Cancer,Organismal Injury and Abnormalities,Reproductive System Disease	Uterine tumor	7.65e-06			ABCF1,ACIN1,ACTR1A,AHCYL1,AK5,AKR1C1/AKR1C2,AKR7A2,ANKRD17,ANP32B,ANP32E,AP2S1,AP3D1,ARF1,ARFIP1,ATXN2,BAG6,BASP1,BCAT1,BZW2,CAP2,CAV1,CCDC50,CCT5,CDC42EP3,CDH13,CELF1,CEMIP,CEP170,CNOT1,COL1A1,COL6A2,COL6A3,CORO1C,CRIM1,CSDE1,CSPG4,CTNNA1,CTNND1,CTSC,CUL2,DCTN3,DDX39A,DDX3X,DLD,DLST,EEF2,EIF1AX,EIF2S1,EIF4A3,EIF4G1,EMILIN1,ERAP1,FERMT2,FIS1,FKBP8,FLNA,FN1,FSTL1,FYCO1,G3BP2,GIGYF2,GLS,GNAS,GNB1,G…	189
Cardiovascular Disease	Vascular lesion	9.17e-05			ACAT1,COL1A1,CTSC,FLNA,FN1,H4C8,HMOX1,HNRNPD,HSPG2,MCM3,PARP1,PTX3,RANBP1,RRBP1,RUVBL1,RUVBL2,S100A4,SYNCRIP,THBS1,TMPO,XRCC6	21
Cardiovascular System Development and Function,Organismal Development	Vasculogenesis	5.01e-05		1.297	ACP1,ANKRD17,CAV1,CCN2,CD151,CD81,CDH13,COL1A1,CSPG4,CTBP2,CYCS,EIF4A3,ERAP1,ERO1A,FERMT2,FLNA,FN1,FSTL1,HMGB2,HMOX1,HSPD1,HSPG2,IFI16,LGALS1,LMNA,LOXL2,LRPAP1,LUZP1,MAPK14,MYDGF,MYO1E,NQO1,PARP1,PKM,PML,PRKDC,PTX3,RDX,RELA,RND3,S100A4,SLC9A3R2,STX7,THBS1,TUBA1C,TUBB6,TXN,WASF2	48
Infectious Diseases	Viral Infection	2.52e-30	Increased	4.763	ACTR2,ADK,AHCYL1,AP3D1,ARF1,ARF5,ATP5F1B,ATP5PO,ATP6V0D1,ATXN2,BAG6,BTF3,CAV1,CCT8,CD81,CDC42EP3,CLTA,CMAS,CRIM1,CTBP1,CTBP2,CTTN,CYCS,DDX17,DDX3X,DDX5,DHX15,DLST,DNAJA1,EEF2,EIF2S1,EIF3C,EIF3G,EIF4A3,EIF4B,ELOB,ELOC,ETHE1,FKBP8,FLNA,FN1,G3BP2,GOLPH3,GOPC,H1-2,H3-3A/H3-3B,HDAC2,HMGA1,HMOX1,HNRNPC,HNRNPDL,HNRNPF,HNRNPM,HNRNPU,HSPD1,IGF2R,ISG15,KARS1,KHSRP,KPNA4,LGALS1,LMNA,LRPAP1,MAP4,MAPK14,MARCK…	150
Cell Signaling	Viral life cycle	1.61e-05		-0.447	BANF1,DDX5,IFI16,ISG15,NUP153,RANBP1,SEC13,SUMO1,SUMO2,TXN,UBE2I,VTA1,XPO1	13
Cancer,Organismal Injury and Abnormalities	Visceral metastasis	1.9e-05		-0.269	AKR1C1/AKR1C2,CALU,CAV1,CCN2,CD151,CEMIP,COL6A3,CRYZ,CTNND1,DPYSL3,G3BP2,HMGB2,HMOX1,LGALS1,MAP4,NID2,PARP1,PBK,PCOLCE,PML,PTX3,RELA,S100A4,SOD2,THBS1,TOP2A,TUBA1C,UMPS	28
Cancer,Hematological Disease,Immunological Disease,Organismal Injury and Abnormalities	Waldenström macroglobulinemia	2.22e-08			BCAT1,CAV1,COMT,CTBP1,CTBP2,DDX39A,ELOC,FN1,HDAC2,HMOX1,IGF2R,MGLL,PARP1,PSMB5,PSMB9,PSMD2,RALY,RDX,SNX1,SRP54,TNS1,TOP2A,TUBA1C,TUBB,XRCC6	25
© 2000-2021 QIAGEN. All rights reserved.
